# Supplementary material for: Computational prediction of interactions between Paxlovid and prescription drugs
Source: Proc Natl Acad Sci U S A. 2023 Mar 13;120(12):e2221857120. doi: 10.1073/pnas.2221857120 (PMC10041137; doi:10.1073/pnas.2221857120)
Supplement: Supplementary file 2 — Dataset 01 (XLSX) [file pnas.2221857120.sd01.xlsx]

## Sheet: Dataset S1
Dataset S1. Gold standard DDI dataset used to train the DNN of DeepDDI2 that predicts DDI types 1 to 113.
Drug A	Drug B	DDI type	DDI sentence
Nifedipine	Bopindolol	1	The risk or severity of congestive heart failure and hypotension can be increased when Nifedipine is combined with Bopindolol.
Nifedipine	Esmolol	1	The risk or severity of congestive heart failure and hypotension can be increased when Nifedipine is combined with Esmolol.
Nifedipine	Terbutaline	1	The risk or severity of congestive heart failure and hypotension can be increased when Nifedipine is combined with Terbutaline.
Nifedipine	Bevantolol	1	The risk or severity of congestive heart failure and hypotension can be increased when Nifedipine is combined with Bevantolol.
Nifedipine	Practolol	1	The risk or severity of congestive heart failure and hypotension can be increased when Nifedipine is combined with Practolol.
Nifedipine	Bupranolol	1	The risk or severity of congestive heart failure and hypotension can be increased when Nifedipine is combined with Bupranolol.
Nifedipine	Sotalol	1	The risk or severity of congestive heart failure and hypotension can be increased when Nifedipine is combined with Sotalol.
Nifedipine	Carvedilol	1	The risk or severity of congestive heart failure and hypotension can be increased when Nifedipine is combined with Carvedilol.
Nifedipine	Asenapine	1	The risk or severity of congestive heart failure and hypotension can be increased when Nifedipine is combined with Asenapine.
Nifedipine	Nebivolol	1	The risk or severity of congestive heart failure and hypotension can be increased when Nifedipine is combined with Nebivolol.
Nifedipine	Celiprolol	1	The risk or severity of congestive heart failure and hypotension can be increased when Nifedipine is combined with Celiprolol.
Nifedipine	Nadolol	1	The risk or severity of congestive heart failure and hypotension can be increased when Nifedipine is combined with Nadolol.
Nifedipine	Carteolol	1	The risk or severity of congestive heart failure and hypotension can be increased when Nifedipine is combined with Carteolol.
Nifedipine	Propafenone	1	The risk or severity of congestive heart failure and hypotension can be increased when Nifedipine is combined with Propafenone.
Nifedipine	Penbutolol	1	The risk or severity of congestive heart failure and hypotension can be increased when Nifedipine is combined with Penbutolol.
Nifedipine	Alprenolol	1	The risk or severity of congestive heart failure and hypotension can be increased when Nifedipine is combined with Alprenolol.
Nifedipine	Betaxolol	1	The risk or severity of congestive heart failure and hypotension can be increased when Nifedipine is combined with Betaxolol.
Nifedipine	Pindolol	1	The risk or severity of congestive heart failure and hypotension can be increased when Nifedipine is combined with Pindolol.
Nifedipine	Acebutolol	1	The risk or severity of congestive heart failure and hypotension can be increased when Nifedipine is combined with Acebutolol.
Nifedipine	Bisoprolol	1	The risk or severity of congestive heart failure and hypotension can be increased when Nifedipine is combined with Bisoprolol.
Nifedipine	Labetalol	1	The risk or severity of congestive heart failure and hypotension can be increased when Nifedipine is combined with Labetalol.
Nifedipine	Levobetaxolol	1	The risk or severity of congestive heart failure and hypotension can be increased when Nifedipine is combined with Levobetaxolol.
Nifedipine	Amiodarone	1	The risk or severity of congestive heart failure and hypotension can be increased when Nifedipine is combined with Amiodarone.
Nifedipine	Timolol	1	The risk or severity of congestive heart failure and hypotension can be increased when Nifedipine is combined with Timolol.
Nifedipine	Desipramine	1	The risk or severity of congestive heart failure and hypotension can be increased when Nifedipine is combined with Desipramine.
Nifedipine	Levobunolol	1	The risk or severity of congestive heart failure and hypotension can be increased when Nifedipine is combined with Levobunolol.
Nifedipine	Metipranolol	1	The risk or severity of congestive heart failure and hypotension can be increased when Nifedipine is combined with Metipranolol.
Nifedipine	Oxprenolol	1	The risk or severity of congestive heart failure and hypotension can be increased when Nifedipine is combined with Oxprenolol.
Nifedipine	Atenolol	1	The risk or severity of congestive heart failure and hypotension can be increased when Nifedipine is combined with Atenolol.
Nifedipine	Propranolol	1	The risk or severity of congestive heart failure and hypotension can be increased when Nifedipine is combined with Propranolol.
Calcium lactate	Indapamide	2	Indapamide may decrease the excretion rate of Calcium lactate which could result in a higher serum level.
Tobramycin	Rofecoxib	2	Rofecoxib may decrease the excretion rate of Tobramycin which could result in a higher serum level.
Benzphetamine	Bismuth subnitrate	2	Bismuth subnitrate may decrease the excretion rate of Benzphetamine which could result in a higher serum level.
Netilmicin	Olopatadine	2	Olopatadine may decrease the excretion rate of Netilmicin which could result in a higher serum level.
Streptomycin	Tolfenamic acid	2	Tolfenamic acid may decrease the excretion rate of Streptomycin which could result in a higher serum level.
Ribostamycin	Diclofenac	2	Diclofenac may decrease the excretion rate of Ribostamycin which could result in a higher serum level.
Streptomycin	Clonixin	2	Clonixin may decrease the excretion rate of Streptomycin which could result in a higher serum level.
Diethylpropion	Aloglutamol	2	Aloglutamol may decrease the excretion rate of Diethylpropion which could result in a higher serum level.
Tobramycin	Lornoxicam	2	Lornoxicam may decrease the excretion rate of Tobramycin which could result in a higher serum level.
Streptomycin	Epirizole	2	Epirizole may decrease the excretion rate of Streptomycin which could result in a higher serum level.
Cholic Acid	Chlorpromazine	2	Chlorpromazine may decrease the excretion rate of Cholic Acid which could result in a higher serum level.
Cholic Acid	Vinblastine	2	Vinblastine may decrease the excretion rate of Cholic Acid which could result in a higher serum level.
Tobramycin	Fenoprofen	2	Fenoprofen may decrease the excretion rate of Tobramycin which could result in a higher serum level.
Netilmicin	Sulindac	2	Sulindac may decrease the excretion rate of Netilmicin which could result in a higher serum level.
Methotrexate	Levetiracetam	2	Levetiracetam may decrease the excretion rate of Methotrexate which could result in a higher serum level.
Gentamicin	Parecoxib	2	Parecoxib may decrease the excretion rate of Gentamicin which could result in a higher serum level.
Ribostamycin	Oxaprozin	2	Oxaprozin may decrease the excretion rate of Ribostamycin which could result in a higher serum level.
Arbekacin	Etofenamate	2	Etofenamate may decrease the excretion rate of Arbekacin which could result in a higher serum level.
Streptomycin	Acemetacin	2	Acemetacin may decrease the excretion rate of Streptomycin which could result in a higher serum level.
Netilmicin	Chloroquine	2	Chloroquine may decrease the excretion rate of Netilmicin which could result in a higher serum level.
Tobramycin	Mesalazine	2	Mesalazine may decrease the excretion rate of Tobramycin which could result in a higher serum level.
Paromomycin	Masoprocol	2	Masoprocol may decrease the excretion rate of Paromomycin which could result in a higher serum level.
Streptomycin	Propacetamol	2	Propacetamol may decrease the excretion rate of Streptomycin which could result in a higher serum level.
Amikacin	Icatibant	2	Icatibant may decrease the excretion rate of Amikacin which could result in a higher serum level.
Calcium chloride	Chlorthalidone	2	Chlorthalidone may decrease the excretion rate of Calcium chloride which could result in a higher serum level.
Diethylpropion	Magaldrate	2	Magaldrate may decrease the excretion rate of Diethylpropion which could result in a higher serum level.
Tobramycin	Indomethacin	2	Indomethacin may decrease the excretion rate of Tobramycin which could result in a higher serum level.
Arbekacin	Adapalene	2	Adapalene may decrease the excretion rate of Arbekacin which could result in a higher serum level.
Amikacin	Fenoprofen	2	Fenoprofen may decrease the excretion rate of Amikacin which could result in a higher serum level.
Streptomycin	Diflunisal	2	Diflunisal may decrease the excretion rate of Streptomycin which could result in a higher serum level.
Arbekacin	Niflumic acid	2	Niflumic acid may decrease the excretion rate of Arbekacin which could result in a higher serum level.
Kanamycin	Bufexamac	2	Bufexamac may decrease the excretion rate of Kanamycin which could result in a higher serum level.
Netilmicin	Bromfenac	2	Bromfenac may decrease the excretion rate of Netilmicin which could result in a higher serum level.
Metamfetamine	Magnesium oxide	2	Magnesium oxide may decrease the excretion rate of Metamfetamine which could result in a higher serum level.
Kanamycin	Nepafenac	2	Nepafenac may decrease the excretion rate of Kanamycin which could result in a higher serum level.
Amikacin	Benzydamine	2	Benzydamine may decrease the excretion rate of Amikacin which could result in a higher serum level.
Amikacin	Alclofenac	2	Alclofenac may decrease the excretion rate of Amikacin which could result in a higher serum level.
Calcium glubionate anhydrous	Quinethazone	2	Quinethazone may decrease the excretion rate of Calcium glubionate anhydrous which could result in a higher serum level.
Kanamycin	Fenbufen	2	Fenbufen may decrease the excretion rate of Kanamycin which could result in a higher serum level.
Streptomycin	Antipyrine	2	Antipyrine may decrease the excretion rate of Streptomycin which could result in a higher serum level.
Arbekacin	Chloroquine	2	Chloroquine may decrease the excretion rate of Arbekacin which could result in a higher serum level.
Netilmicin	Tranilast	2	Tranilast may decrease the excretion rate of Netilmicin which could result in a higher serum level.
Tobramycin	Mycophenolate mofetil	2	Mycophenolate mofetil may decrease the excretion rate of Tobramycin which could result in a higher serum level.
Gentamicin	Piroxicam	2	Piroxicam may decrease the excretion rate of Gentamicin which could result in a higher serum level.
Kanamycin	Ketoprofen	2	Ketoprofen may decrease the excretion rate of Kanamycin which could result in a higher serum level.
Framycetin	Azelastine	2	Azelastine may decrease the excretion rate of Framycetin which could result in a higher serum level.
Framycetin	Etofenamate	2	Etofenamate may decrease the excretion rate of Framycetin which could result in a higher serum level.
Arbekacin	Sulindac	2	Sulindac may decrease the excretion rate of Arbekacin which could result in a higher serum level.
Framycetin	Fenbufen	2	Fenbufen may decrease the excretion rate of Framycetin which could result in a higher serum level.
Arbekacin	Tiaprofenic acid	2	Tiaprofenic acid may decrease the excretion rate of Arbekacin which could result in a higher serum level.
Netilmicin	Acetylsalicylic acid	2	Acetylsalicylic acid may decrease the excretion rate of Netilmicin which could result in a higher serum level.
Streptomycin	Lornoxicam	2	Lornoxicam may decrease the excretion rate of Streptomycin which could result in a higher serum level.
Lithium cation	Methyclothiazide	2	Methyclothiazide may decrease the excretion rate of Lithium cation which could result in a higher serum level.
Arbekacin	Masoprocol	2	Masoprocol may decrease the excretion rate of Arbekacin which could result in a higher serum level.
Metamfetamine	Sodium bicarbonate	2	Sodium bicarbonate may decrease the excretion rate of Metamfetamine which could result in a higher serum level.
Gentamicin	Oxaprozin	2	Oxaprozin may decrease the excretion rate of Gentamicin which could result in a higher serum level.
Plazomicin	Epirizole	2	Epirizole may decrease the excretion rate of Plazomicin which could result in a higher serum level.
Calcium chloride	Hydrochlorothiazide	2	Hydrochlorothiazide may decrease the excretion rate of Calcium chloride which could result in a higher serum level.
Arbekacin	Nepafenac	2	Nepafenac may decrease the excretion rate of Arbekacin which could result in a higher serum level.
Tobramycin	Fenbufen	2	Fenbufen may decrease the excretion rate of Tobramycin which could result in a higher serum level.
Kanamycin	Magnesium salicylate	2	Magnesium salicylate may decrease the excretion rate of Kanamycin which could result in a higher serum level.
Paromomycin	Azelastine	2	Azelastine may decrease the excretion rate of Paromomycin which could result in a higher serum level.
Streptomycin	Pimecrolimus	2	Pimecrolimus may decrease the excretion rate of Streptomycin which could result in a higher serum level.
Calcium chloride	Quinethazone	2	Quinethazone may decrease the excretion rate of Calcium chloride which could result in a higher serum level.
Plazomicin	Azelastine	2	Azelastine may decrease the excretion rate of Plazomicin which could result in a higher serum level.
Ribostamycin	Tolfenamic acid	2	Tolfenamic acid may decrease the excretion rate of Ribostamycin which could result in a higher serum level.
Cholic Acid	Quinidine	2	Quinidine may decrease the excretion rate of Cholic Acid which could result in a higher serum level.
Mephentermine	Magnesium hydroxide	2	Magnesium hydroxide may decrease the excretion rate of Mephentermine which could result in a higher serum level.
Calcium chloride	Polythiazide	2	Polythiazide may decrease the excretion rate of Calcium chloride which could result in a higher serum level.
Framycetin	Lumiracoxib	2	Lumiracoxib may decrease the excretion rate of Framycetin which could result in a higher serum level.
Plazomicin	Suprofen	2	Suprofen may decrease the excretion rate of Plazomicin which could result in a higher serum level.
Benzphetamine	Sodium bicarbonate	2	Sodium bicarbonate may decrease the excretion rate of Benzphetamine which could result in a higher serum level.
Tobramycin	Ketoprofen	2	Ketoprofen may decrease the excretion rate of Tobramycin which could result in a higher serum level.
Diethylpropion	Almasilate	2	Almasilate may decrease the excretion rate of Diethylpropion which could result in a higher serum level.
Calcium citrate	Chlorothiazide	2	Chlorothiazide may decrease the excretion rate of Calcium citrate which could result in a higher serum level.
Cholic Acid	Progesterone	2	Progesterone may decrease the excretion rate of Cholic Acid which could result in a higher serum level.
Dofetilide	Trimethoprim	2	Trimethoprim may decrease the excretion rate of Dofetilide which could result in a higher serum level.
Hydroxyamphetamine	Tromethamine	2	Tromethamine may decrease the excretion rate of Hydroxyamphetamine which could result in a higher serum level.
Tobramycin	Parecoxib	2	Parecoxib may decrease the excretion rate of Tobramycin which could result in a higher serum level.
Framycetin	Curcumin	2	Curcumin may decrease the excretion rate of Framycetin which could result in a higher serum level.
Ampicillin	Acemetacin	2	Acemetacin may decrease the excretion rate of Ampicillin which could result in a higher serum level.
Kanamycin	Seratrodast	2	Seratrodast may decrease the excretion rate of Kanamycin which could result in a higher serum level.
Calcium acetate	Methyclothiazide	2	Methyclothiazide may decrease the excretion rate of Calcium acetate which could result in a higher serum level.
Kanamycin	Piroxicam	2	Piroxicam may decrease the excretion rate of Kanamycin which could result in a higher serum level.
Calcium gluconate	Methyclothiazide	2	Methyclothiazide may decrease the excretion rate of Calcium gluconate which could result in a higher serum level.
Tobramycin	Diflunisal	2	Diflunisal may decrease the excretion rate of Tobramycin which could result in a higher serum level.
Framycetin	Magnesium salicylate	2	Magnesium salicylate may decrease the excretion rate of Framycetin which could result in a higher serum level.
Tobramycin	Naproxen	2	Naproxen may decrease the excretion rate of Tobramycin which could result in a higher serum level.
Arbekacin	Naftifine	2	Naftifine may decrease the excretion rate of Arbekacin which could result in a higher serum level.
Plazomicin	Icatibant	2	Icatibant may decrease the excretion rate of Plazomicin which could result in a higher serum level.
Ribostamycin	Mycophenolate mofetil	2	Mycophenolate mofetil may decrease the excretion rate of Ribostamycin which could result in a higher serum level.
Phentermine	Bismuth subcitrate potassium	2	Bismuth subcitrate potassium may decrease the excretion rate of Phentermine which could result in a higher serum level.
Amoxicillin	Acemetacin	2	Acemetacin may decrease the excretion rate of Amoxicillin which could result in a higher serum level.
Paromomycin	Celecoxib	2	Celecoxib may decrease the excretion rate of Paromomycin which could result in a higher serum level.
Gentamicin	Leflunomide	2	Leflunomide may decrease the excretion rate of Gentamicin which could result in a higher serum level.
Plazomicin	Lornoxicam	2	Lornoxicam may decrease the excretion rate of Plazomicin which could result in a higher serum level.
Framycetin	Oxyphenbutazone	2	Oxyphenbutazone may decrease the excretion rate of Framycetin which could result in a higher serum level.
Metamfetamine	Calcium carbonate	2	Calcium carbonate may decrease the excretion rate of Metamfetamine which could result in a higher serum level.
Gentamicin	Oxyphenbutazone	2	Oxyphenbutazone may decrease the excretion rate of Gentamicin which could result in a higher serum level.
Kanamycin	Sulfasalazine	2	Sulfasalazine may decrease the excretion rate of Kanamycin which could result in a higher serum level.
Gentamicin	Naproxen	2	Naproxen may decrease the excretion rate of Gentamicin which could result in a higher serum level.
Pseudoephedrine	Aluminium	2	Aluminium may decrease the excretion rate of Pseudoephedrine which could result in a higher serum level.
Gentamicin	Salicylamide	2	Salicylamide may decrease the excretion rate of Gentamicin which could result in a higher serum level.
Metamfetamine	Magnesium hydroxide	2	Magnesium hydroxide may decrease the excretion rate of Metamfetamine which could result in a higher serum level.
Gentamicin	Mefenamic acid	2	Mefenamic acid may decrease the excretion rate of Gentamicin which could result in a higher serum level.
Netilmicin	Lumiracoxib	2	Lumiracoxib may decrease the excretion rate of Netilmicin which could result in a higher serum level.
Plazomicin	Choline magnesium trisalicylate	2	Choline magnesium trisalicylate may decrease the excretion rate of Plazomicin which could result in a higher serum level.
Diethylpropion	Bismuth subnitrate	2	Bismuth subnitrate may decrease the excretion rate of Diethylpropion which could result in a higher serum level.
Gentamicin	Carprofen	2	Carprofen may decrease the excretion rate of Gentamicin which could result in a higher serum level.
Tobramycin	Olopatadine	2	Olopatadine may decrease the excretion rate of Tobramycin which could result in a higher serum level.
Diethylpropion	Calcium carbonate	2	Calcium carbonate may decrease the excretion rate of Diethylpropion which could result in a higher serum level.
Diethylpropion	Aluminum hydroxide	2	Aluminum hydroxide may decrease the excretion rate of Diethylpropion which could result in a higher serum level.
Arbekacin	Fenbufen	2	Fenbufen may decrease the excretion rate of Arbekacin which could result in a higher serum level.
Framycetin	Leflunomide	2	Leflunomide may decrease the excretion rate of Framycetin which could result in a higher serum level.
Tobramycin	Phenylbutazone	2	Phenylbutazone may decrease the excretion rate of Tobramycin which could result in a higher serum level.
Calcium acetate	Metolazone	2	Metolazone may decrease the excretion rate of Calcium acetate which could result in a higher serum level.
Ribostamycin	Etoricoxib	2	Etoricoxib may decrease the excretion rate of Ribostamycin which could result in a higher serum level.
Tobramycin	Meloxicam	2	Meloxicam may decrease the excretion rate of Tobramycin which could result in a higher serum level.
Ribostamycin	Propacetamol	2	Propacetamol may decrease the excretion rate of Ribostamycin which could result in a higher serum level.
Framycetin	Seratrodast	2	Seratrodast may decrease the excretion rate of Framycetin which could result in a higher serum level.
Gentamicin	Chloroquine	2	Chloroquine may decrease the excretion rate of Gentamicin which could result in a higher serum level.
Ribostamycin	Ketoprofen	2	Ketoprofen may decrease the excretion rate of Ribostamycin which could result in a higher serum level.
Gentamicin	Floctafenine	2	Floctafenine may decrease the excretion rate of Gentamicin which could result in a higher serum level.
Phentermine	Almasilate	2	Almasilate may decrease the excretion rate of Phentermine which could result in a higher serum level.
Quinidine	Diclofenamide	2	Diclofenamide may decrease the excretion rate of Quinidine which could result in a higher serum level.
Calcium acetate	Benzthiazide	2	Benzthiazide may decrease the excretion rate of Calcium acetate which could result in a higher serum level.
Mephentermine	Sodium bicarbonate	2	Sodium bicarbonate may decrease the excretion rate of Mephentermine which could result in a higher serum level.
Plazomicin	Balsalazide	2	Balsalazide may decrease the excretion rate of Plazomicin which could result in a higher serum level.
Quinidine	Bismuth subcitrate potassium	2	Bismuth subcitrate potassium may decrease the excretion rate of Quinidine which could result in a higher serum level.
Streptomycin	Benzydamine	2	Benzydamine may decrease the excretion rate of Streptomycin which could result in a higher serum level.
Paromomycin	Naftifine	2	Naftifine may decrease the excretion rate of Paromomycin which could result in a higher serum level.
Framycetin	Resveratrol	2	Resveratrol may decrease the excretion rate of Framycetin which could result in a higher serum level.
Dextroamphetamine	Bismuth subnitrate	2	Bismuth subnitrate may decrease the excretion rate of Dextroamphetamine which could result in a higher serum level.
Ribostamycin	Rofecoxib	2	Rofecoxib may decrease the excretion rate of Ribostamycin which could result in a higher serum level.
Netilmicin	Zaltoprofen	2	Zaltoprofen may decrease the excretion rate of Netilmicin which could result in a higher serum level.
Paromomycin	Carprofen	2	Carprofen may decrease the excretion rate of Paromomycin which could result in a higher serum level.
Lisdexamfetamine	Bismuth subcitrate potassium	2	Bismuth subcitrate potassium may decrease the excretion rate of Lisdexamfetamine which could result in a higher serum level.
Calcium chloride	Metolazone	2	Metolazone may decrease the excretion rate of Calcium chloride which could result in a higher serum level.
Amikacin	Mycophenolic acid	2	Mycophenolic acid may decrease the excretion rate of Amikacin which could result in a higher serum level.
Kanamycin	Masoprocol	2	Masoprocol may decrease the excretion rate of Kanamycin which could result in a higher serum level.
Metamfetamine	Almasilate	2	Almasilate may decrease the excretion rate of Metamfetamine which could result in a higher serum level.
Arbekacin	Naproxen	2	Naproxen may decrease the excretion rate of Arbekacin which could result in a higher serum level.
Framycetin	Balsalazide	2	Balsalazide may decrease the excretion rate of Framycetin which could result in a higher serum level.
Kanamycin	Celecoxib	2	Celecoxib may decrease the excretion rate of Kanamycin which could result in a higher serum level.
Paromomycin	Olsalazine	2	Olsalazine may decrease the excretion rate of Paromomycin which could result in a higher serum level.
Streptomycin	Etodolac	2	Etodolac may decrease the excretion rate of Streptomycin which could result in a higher serum level.
Gentamicin	Etofenamate	2	Etofenamate may decrease the excretion rate of Gentamicin which could result in a higher serum level.
Tenofovir disoproxil	Valaciclovir	2	Valaciclovir may decrease the excretion rate of Tenofovir disoproxil which could result in a higher serum level.
Arbekacin	Mefenamic acid	2	Mefenamic acid may decrease the excretion rate of Arbekacin which could result in a higher serum level.
Ribostamycin	Metamizole	2	Metamizole may decrease the excretion rate of Ribostamycin which could result in a higher serum level.
Streptomycin	Meloxicam	2	Meloxicam may decrease the excretion rate of Streptomycin which could result in a higher serum level.
Streptomycin	Celecoxib	2	Celecoxib may decrease the excretion rate of Streptomycin which could result in a higher serum level.
Framycetin	Etoricoxib	2	Etoricoxib may decrease the excretion rate of Framycetin which could result in a higher serum level.
Streptomycin	Olopatadine	2	Olopatadine may decrease the excretion rate of Streptomycin which could result in a higher serum level.
Amikacin	Oxaprozin	2	Oxaprozin may decrease the excretion rate of Amikacin which could result in a higher serum level.
Diethylpropion	Bismuth subcitrate potassium	2	Bismuth subcitrate potassium may decrease the excretion rate of Diethylpropion which could result in a higher serum level.
Netilmicin	Clonixin	2	Clonixin may decrease the excretion rate of Netilmicin which could result in a higher serum level.
Netilmicin	Ketorolac	2	Ketorolac may decrease the excretion rate of Netilmicin which could result in a higher serum level.
Gentamicin	Naftifine	2	Naftifine may decrease the excretion rate of Gentamicin which could result in a higher serum level.
Netilmicin	Tenoxicam	2	Tenoxicam may decrease the excretion rate of Netilmicin which could result in a higher serum level.
Netilmicin	Loxoprofen	2	Loxoprofen may decrease the excretion rate of Netilmicin which could result in a higher serum level.
Arbekacin	Acemetacin	2	Acemetacin may decrease the excretion rate of Arbekacin which could result in a higher serum level.
Plazomicin	Seratrodast	2	Seratrodast may decrease the excretion rate of Plazomicin which could result in a higher serum level.
Gentamicin	Nabumetone	2	Nabumetone may decrease the excretion rate of Gentamicin which could result in a higher serum level.
Streptomycin	Loxoprofen	2	Loxoprofen may decrease the excretion rate of Streptomycin which could result in a higher serum level.
Plazomicin	Oxyphenbutazone	2	Oxyphenbutazone may decrease the excretion rate of Plazomicin which could result in a higher serum level.
Calcium lactate	Quinethazone	2	Quinethazone may decrease the excretion rate of Calcium lactate which could result in a higher serum level.
Calcium lactate	Polythiazide	2	Polythiazide may decrease the excretion rate of Calcium lactate which could result in a higher serum level.
Amphetamine	Hydrotalcite	2	Hydrotalcite may decrease the excretion rate of Amphetamine which could result in a higher serum level.
Tobramycin	Carprofen	2	Carprofen may decrease the excretion rate of Tobramycin which could result in a higher serum level.
Ribostamycin	Nepafenac	2	Nepafenac may decrease the excretion rate of Ribostamycin which could result in a higher serum level.
Ribostamycin	Olsalazine	2	Olsalazine may decrease the excretion rate of Ribostamycin which could result in a higher serum level.
Plazomicin	Sulfasalazine	2	Sulfasalazine may decrease the excretion rate of Plazomicin which could result in a higher serum level.
Streptomycin	Tolmetin	2	Tolmetin may decrease the excretion rate of Streptomycin which could result in a higher serum level.
Calcium lactate	Bendroflumethiazide	2	Bendroflumethiazide may decrease the excretion rate of Calcium lactate which could result in a higher serum level.
Amikacin	Suprofen	2	Suprofen may decrease the excretion rate of Amikacin which could result in a higher serum level.
Paromomycin	Clonixin	2	Clonixin may decrease the excretion rate of Paromomycin which could result in a higher serum level.
Streptomycin	Ketorolac	2	Ketorolac may decrease the excretion rate of Streptomycin which could result in a higher serum level.
Ribostamycin	Apremilast	2	Apremilast may decrease the excretion rate of Ribostamycin which could result in a higher serum level.
Arbekacin	Pirfenidone	2	Pirfenidone may decrease the excretion rate of Arbekacin which could result in a higher serum level.
Netilmicin	Celecoxib	2	Celecoxib may decrease the excretion rate of Netilmicin which could result in a higher serum level.
Netilmicin	Acemetacin	2	Acemetacin may decrease the excretion rate of Netilmicin which could result in a higher serum level.
Plazomicin	Piroxicam	2	Piroxicam may decrease the excretion rate of Plazomicin which could result in a higher serum level.
Calcium gluconate	Hydrochlorothiazide	2	Hydrochlorothiazide may decrease the excretion rate of Calcium gluconate which could result in a higher serum level.
Paromomycin	Sulindac	2	Sulindac may decrease the excretion rate of Paromomycin which could result in a higher serum level.
Kanamycin	Parecoxib	2	Parecoxib may decrease the excretion rate of Kanamycin which could result in a higher serum level.
Diethylpropion	Aluminium	2	Aluminium may decrease the excretion rate of Diethylpropion which could result in a higher serum level.
Arbekacin	Piroxicam	2	Piroxicam may decrease the excretion rate of Arbekacin which could result in a higher serum level.
Paromomycin	Chloroquine	2	Chloroquine may decrease the excretion rate of Paromomycin which could result in a higher serum level.
Streptomycin	Magnesium salicylate	2	Magnesium salicylate may decrease the excretion rate of Streptomycin which could result in a higher serum level.
Framycetin	Diflunisal	2	Diflunisal may decrease the excretion rate of Framycetin which could result in a higher serum level.
Calcium lactate	Metolazone	2	Metolazone may decrease the excretion rate of Calcium lactate which could result in a higher serum level.
Calcium glubionate anhydrous	Hydroflumethiazide	2	Hydroflumethiazide may decrease the excretion rate of Calcium glubionate anhydrous which could result in a higher serum level.
Amikacin	Ibuprofen	2	Ibuprofen may decrease the excretion rate of Amikacin which could result in a higher serum level.
Mephentermine	Hydrotalcite	2	Hydrotalcite may decrease the excretion rate of Mephentermine which could result in a higher serum level.
Netilmicin	Mycophenolic acid	2	Mycophenolic acid may decrease the excretion rate of Netilmicin which could result in a higher serum level.
Plazomicin	Bufexamac	2	Bufexamac may decrease the excretion rate of Plazomicin which could result in a higher serum level.
Arbekacin	Oxaprozin	2	Oxaprozin may decrease the excretion rate of Arbekacin which could result in a higher serum level.
Framycetin	Flurbiprofen	2	Flurbiprofen may decrease the excretion rate of Framycetin which could result in a higher serum level.
Benzphetamine	Aluminium	2	Aluminium may decrease the excretion rate of Benzphetamine which could result in a higher serum level.
Gentamicin	Pirfenidone	2	Pirfenidone may decrease the excretion rate of Gentamicin which could result in a higher serum level.
Tobramycin	Alclofenac	2	Alclofenac may decrease the excretion rate of Tobramycin which could result in a higher serum level.
Framycetin	Masoprocol	2	Masoprocol may decrease the excretion rate of Framycetin which could result in a higher serum level.
Framycetin	Meloxicam	2	Meloxicam may decrease the excretion rate of Framycetin which could result in a higher serum level.
Diethylpropion	Magnesium oxide	2	Magnesium oxide may decrease the excretion rate of Diethylpropion which could result in a higher serum level.
Dextroamphetamine	Magnesium trisilicate	2	Magnesium trisilicate may decrease the excretion rate of Dextroamphetamine which could result in a higher serum level.
Tobramycin	Salicylamide	2	Salicylamide may decrease the excretion rate of Tobramycin which could result in a higher serum level.
Netilmicin	Tiaprofenic acid	2	Tiaprofenic acid may decrease the excretion rate of Netilmicin which could result in a higher serum level.
Amikacin	Phenylbutazone	2	Phenylbutazone may decrease the excretion rate of Amikacin which could result in a higher serum level.
Arbekacin	Carprofen	2	Carprofen may decrease the excretion rate of Arbekacin which could result in a higher serum level.
Plazomicin	Alclofenac	2	Alclofenac may decrease the excretion rate of Plazomicin which could result in a higher serum level.
Kanamycin	Meloxicam	2	Meloxicam may decrease the excretion rate of Kanamycin which could result in a higher serum level.
Arbekacin	Alclofenac	2	Alclofenac may decrease the excretion rate of Arbekacin which could result in a higher serum level.
Netilmicin	Naftifine	2	Naftifine may decrease the excretion rate of Netilmicin which could result in a higher serum level.
Tobramycin	Aceclofenac	2	Aceclofenac may decrease the excretion rate of Tobramycin which could result in a higher serum level.
Framycetin	Fenoprofen	2	Fenoprofen may decrease the excretion rate of Framycetin which could result in a higher serum level.
Kanamycin	Phenylbutazone	2	Phenylbutazone may decrease the excretion rate of Kanamycin which could result in a higher serum level.
Kanamycin	Aceclofenac	2	Aceclofenac may decrease the excretion rate of Kanamycin which could result in a higher serum level.
Kanamycin	Zaltoprofen	2	Zaltoprofen may decrease the excretion rate of Kanamycin which could result in a higher serum level.
Calcium glubionate anhydrous	Polythiazide	2	Polythiazide may decrease the excretion rate of Calcium glubionate anhydrous which could result in a higher serum level.
Streptomycin	Adapalene	2	Adapalene may decrease the excretion rate of Streptomycin which could result in a higher serum level.
Benzphetamine	Aluminum hydroxide	2	Aluminum hydroxide may decrease the excretion rate of Benzphetamine which could result in a higher serum level.
Tobramycin	Bromfenac	2	Bromfenac may decrease the excretion rate of Tobramycin which could result in a higher serum level.
Tobramycin	Adapalene	2	Adapalene may decrease the excretion rate of Tobramycin which could result in a higher serum level.
Amikacin	Clonixin	2	Clonixin may decrease the excretion rate of Amikacin which could result in a higher serum level.
Tobramycin	Oxyphenbutazone	2	Oxyphenbutazone may decrease the excretion rate of Tobramycin which could result in a higher serum level.
Streptomycin	Salicylamide	2	Salicylamide may decrease the excretion rate of Streptomycin which could result in a higher serum level.
Metamfetamine	Magnesium trisilicate	2	Magnesium trisilicate may decrease the excretion rate of Metamfetamine which could result in a higher serum level.
Plazomicin	Leflunomide	2	Leflunomide may decrease the excretion rate of Plazomicin which could result in a higher serum level.
Metamfetamine	Bismuth subnitrate	2	Bismuth subnitrate may decrease the excretion rate of Metamfetamine which could result in a higher serum level.
Amikacin	Loxoprofen	2	Loxoprofen may decrease the excretion rate of Amikacin which could result in a higher serum level.
Arbekacin	Ketoprofen	2	Ketoprofen may decrease the excretion rate of Arbekacin which could result in a higher serum level.
Phentermine	Acetazolamide	2	Acetazolamide may decrease the excretion rate of Phentermine which could result in a higher serum level.
Paromomycin	Mycophenolic acid	2	Mycophenolic acid may decrease the excretion rate of Paromomycin which could result in a higher serum level.
Paromomycin	Acemetacin	2	Acemetacin may decrease the excretion rate of Paromomycin which could result in a higher serum level.
Hydroxyamphetamine	Sodium bicarbonate	2	Sodium bicarbonate may decrease the excretion rate of Hydroxyamphetamine which could result in a higher serum level.
Streptomycin	Nafamostat	2	Nafamostat may decrease the excretion rate of Streptomycin which could result in a higher serum level.
Cholic Acid	Ursodeoxycholic acid	2	Ursodeoxycholic acid may decrease the excretion rate of Cholic Acid which could result in a higher serum level.
Streptomycin	Phenylbutazone	2	Phenylbutazone may decrease the excretion rate of Streptomycin which could result in a higher serum level.
Calcium Phosphate	Hydrochlorothiazide	2	Hydrochlorothiazide may decrease the excretion rate of Calcium Phosphate which could result in a higher serum level.
Paromomycin	Oxaprozin	2	Oxaprozin may decrease the excretion rate of Paromomycin which could result in a higher serum level.
Amphetamine	Magnesium trisilicate	2	Magnesium trisilicate may decrease the excretion rate of Amphetamine which could result in a higher serum level.
Kanamycin	Teriflunomide	2	Teriflunomide may decrease the excretion rate of Kanamycin which could result in a higher serum level.
Mephentermine	Calcium carbonate	2	Calcium carbonate may decrease the excretion rate of Mephentermine which could result in a higher serum level.
Gentamicin	Ketorolac	2	Ketorolac may decrease the excretion rate of Gentamicin which could result in a higher serum level.
Plazomicin	Pimecrolimus	2	Pimecrolimus may decrease the excretion rate of Plazomicin which could result in a higher serum level.
Plazomicin	Oxaprozin	2	Oxaprozin may decrease the excretion rate of Plazomicin which could result in a higher serum level.
Gentamicin	Tenoxicam	2	Tenoxicam may decrease the excretion rate of Gentamicin which could result in a higher serum level.
Plazomicin	Parthenolide	2	Parthenolide may decrease the excretion rate of Plazomicin which could result in a higher serum level.
Gentamicin	Valdecoxib	2	Valdecoxib may decrease the excretion rate of Gentamicin which could result in a higher serum level.
Amikacin	Fenbufen	2	Fenbufen may decrease the excretion rate of Amikacin which could result in a higher serum level.
Gentamicin	Diclofenac	2	Diclofenac may decrease the excretion rate of Gentamicin which could result in a higher serum level.
Calcium levulinate	Methyclothiazide	2	Methyclothiazide may decrease the excretion rate of Calcium levulinate which could result in a higher serum level.
Kanamycin	Indomethacin	2	Indomethacin may decrease the excretion rate of Kanamycin which could result in a higher serum level.
Calcium glubionate anhydrous	Chlorthalidone	2	Chlorthalidone may decrease the excretion rate of Calcium glubionate anhydrous which could result in a higher serum level.
Framycetin	Indomethacin	2	Indomethacin may decrease the excretion rate of Framycetin which could result in a higher serum level.
Calcium gluconate	Chlorothiazide	2	Chlorothiazide may decrease the excretion rate of Calcium gluconate which could result in a higher serum level.
Dextroamphetamine	Hydrotalcite	2	Hydrotalcite may decrease the excretion rate of Dextroamphetamine which could result in a higher serum level.
Arbekacin	Leflunomide	2	Leflunomide may decrease the excretion rate of Arbekacin which could result in a higher serum level.
Hydroxyamphetamine	Magnesium oxide	2	Magnesium oxide may decrease the excretion rate of Hydroxyamphetamine which could result in a higher serum level.
Streptomycin	Oxyphenbutazone	2	Oxyphenbutazone may decrease the excretion rate of Streptomycin which could result in a higher serum level.
Ribostamycin	Seratrodast	2	Seratrodast may decrease the excretion rate of Ribostamycin which could result in a higher serum level.
Hydroxyamphetamine	Aluminium	2	Aluminium may decrease the excretion rate of Hydroxyamphetamine which could result in a higher serum level.
Plazomicin	Metamizole	2	Metamizole may decrease the excretion rate of Plazomicin which could result in a higher serum level.
Kanamycin	Bromfenac	2	Bromfenac may decrease the excretion rate of Kanamycin which could result in a higher serum level.
Gentamicin	Salsalate	2	Salsalate may decrease the excretion rate of Gentamicin which could result in a higher serum level.
Gentamicin	Diflunisal	2	Diflunisal may decrease the excretion rate of Gentamicin which could result in a higher serum level.
Mephentermine	Almasilate	2	Almasilate may decrease the excretion rate of Mephentermine which could result in a higher serum level.
Amikacin	Tranilast	2	Tranilast may decrease the excretion rate of Amikacin which could result in a higher serum level.
Tobramycin	Acemetacin	2	Acemetacin may decrease the excretion rate of Tobramycin which could result in a higher serum level.
Kanamycin	Etofenamate	2	Etofenamate may decrease the excretion rate of Kanamycin which could result in a higher serum level.
Streptomycin	Diclofenac	2	Diclofenac may decrease the excretion rate of Streptomycin which could result in a higher serum level.
Tobramycin	Floctafenine	2	Floctafenine may decrease the excretion rate of Tobramycin which could result in a higher serum level.
Arbekacin	Pimecrolimus	2	Pimecrolimus may decrease the excretion rate of Arbekacin which could result in a higher serum level.
Tobramycin	Etoricoxib	2	Etoricoxib may decrease the excretion rate of Tobramycin which could result in a higher serum level.
Paromomycin	Tenoxicam	2	Tenoxicam may decrease the excretion rate of Paromomycin which could result in a higher serum level.
Pseudoephedrine	Aluminum hydroxide	2	Aluminum hydroxide may decrease the excretion rate of Pseudoephedrine which could result in a higher serum level.
Ribostamycin	Azelastine	2	Azelastine may decrease the excretion rate of Ribostamycin which could result in a higher serum level.
Kanamycin	Acemetacin	2	Acemetacin may decrease the excretion rate of Kanamycin which could result in a higher serum level.
Framycetin	Acetylsalicylic acid	2	Acetylsalicylic acid may decrease the excretion rate of Framycetin which could result in a higher serum level.
Ribostamycin	Sulfasalazine	2	Sulfasalazine may decrease the excretion rate of Ribostamycin which could result in a higher serum level.
Paromomycin	Nabumetone	2	Nabumetone may decrease the excretion rate of Paromomycin which could result in a higher serum level.
Gentamicin	Mycophenolic acid	2	Mycophenolic acid may decrease the excretion rate of Gentamicin which could result in a higher serum level.
Kanamycin	Adapalene	2	Adapalene may decrease the excretion rate of Kanamycin which could result in a higher serum level.
Paromomycin	Ketorolac	2	Ketorolac may decrease the excretion rate of Paromomycin which could result in a higher serum level.
Framycetin	Carprofen	2	Carprofen may decrease the excretion rate of Framycetin which could result in a higher serum level.
Arbekacin	Oxyphenbutazone	2	Oxyphenbutazone may decrease the excretion rate of Arbekacin which could result in a higher serum level.
Kanamycin	Choline magnesium trisalicylate	2	Choline magnesium trisalicylate may decrease the excretion rate of Kanamycin which could result in a higher serum level.
Streptomycin	Naftifine	2	Naftifine may decrease the excretion rate of Streptomycin which could result in a higher serum level.
Streptomycin	Indomethacin	2	Indomethacin may decrease the excretion rate of Streptomycin which could result in a higher serum level.
Ribostamycin	Aceclofenac	2	Aceclofenac may decrease the excretion rate of Ribostamycin which could result in a higher serum level.
Plazomicin	Valdecoxib	2	Valdecoxib may decrease the excretion rate of Plazomicin which could result in a higher serum level.
Amikacin	Lornoxicam	2	Lornoxicam may decrease the excretion rate of Amikacin which could result in a higher serum level.
Ribostamycin	Fenoprofen	2	Fenoprofen may decrease the excretion rate of Ribostamycin which could result in a higher serum level.
Calcium citrate	Bendroflumethiazide	2	Bendroflumethiazide may decrease the excretion rate of Calcium citrate which could result in a higher serum level.
Arbekacin	Valdecoxib	2	Valdecoxib may decrease the excretion rate of Arbekacin which could result in a higher serum level.
Paromomycin	Diflunisal	2	Diflunisal may decrease the excretion rate of Paromomycin which could result in a higher serum level.
Arbekacin	Diclofenac	2	Diclofenac may decrease the excretion rate of Arbekacin which could result in a higher serum level.
Gentamicin	Olopatadine	2	Olopatadine may decrease the excretion rate of Gentamicin which could result in a higher serum level.
Paromomycin	Parthenolide	2	Parthenolide may decrease the excretion rate of Paromomycin which could result in a higher serum level.
Calcium levulinate	Bendroflumethiazide	2	Bendroflumethiazide may decrease the excretion rate of Calcium levulinate which could result in a higher serum level.
Amikacin	Etodolac	2	Etodolac may decrease the excretion rate of Amikacin which could result in a higher serum level.
Amphetamine	Sodium bicarbonate	2	Sodium bicarbonate may decrease the excretion rate of Amphetamine which could result in a higher serum level.
Ribostamycin	Niflumic acid	2	Niflumic acid may decrease the excretion rate of Ribostamycin which could result in a higher serum level.
Amphetamine	Magnesium carbonate	2	Magnesium carbonate may decrease the excretion rate of Amphetamine which could result in a higher serum level.
Lisdexamfetamine	Sodium bicarbonate	2	Sodium bicarbonate may decrease the excretion rate of Lisdexamfetamine which could result in a higher serum level.
Quinidine	Aluminium	2	Aluminium may decrease the excretion rate of Quinidine which could result in a higher serum level.
Framycetin	Ibuprofen	2	Ibuprofen may decrease the excretion rate of Framycetin which could result in a higher serum level.
Amphetamine	Almasilate	2	Almasilate may decrease the excretion rate of Amphetamine which could result in a higher serum level.
Amikacin	Zileuton	2	Zileuton may decrease the excretion rate of Amikacin which could result in a higher serum level.
Kanamycin	Alclofenac	2	Alclofenac may decrease the excretion rate of Kanamycin which could result in a higher serum level.
Arbekacin	Fenoprofen	2	Fenoprofen may decrease the excretion rate of Arbekacin which could result in a higher serum level.
Netilmicin	Parecoxib	2	Parecoxib may decrease the excretion rate of Netilmicin which could result in a higher serum level.
Netilmicin	Floctafenine	2	Floctafenine may decrease the excretion rate of Netilmicin which could result in a higher serum level.
Netilmicin	Propacetamol	2	Propacetamol may decrease the excretion rate of Netilmicin which could result in a higher serum level.
Cholic Acid	Verapamil	2	Verapamil may decrease the excretion rate of Cholic Acid which could result in a higher serum level.
Netilmicin	Balsalazide	2	Balsalazide may decrease the excretion rate of Netilmicin which could result in a higher serum level.
Paromomycin	Niflumic acid	2	Niflumic acid may decrease the excretion rate of Paromomycin which could result in a higher serum level.
Streptomycin	Chloroquine	2	Chloroquine may decrease the excretion rate of Streptomycin which could result in a higher serum level.
Paromomycin	Benzydamine	2	Benzydamine may decrease the excretion rate of Paromomycin which could result in a higher serum level.
Ribostamycin	Parthenolide	2	Parthenolide may decrease the excretion rate of Ribostamycin which could result in a higher serum level.
Paromomycin	Aceclofenac	2	Aceclofenac may decrease the excretion rate of Paromomycin which could result in a higher serum level.
Gentamicin	Meclofenamic acid	2	Meclofenamic acid may decrease the excretion rate of Gentamicin which could result in a higher serum level.
Metamfetamine	Aluminum hydroxide	2	Aluminum hydroxide may decrease the excretion rate of Metamfetamine which could result in a higher serum level.
Calcium glucoheptonate	Benzthiazide	2	Benzthiazide may decrease the excretion rate of Calcium glucoheptonate which could result in a higher serum level.
Cholic Acid	Simeprevir	2	Simeprevir may decrease the excretion rate of Cholic Acid which could result in a higher serum level.
Ribostamycin	Celecoxib	2	Celecoxib may decrease the excretion rate of Ribostamycin which could result in a higher serum level.
Streptomycin	Sulindac	2	Sulindac may decrease the excretion rate of Streptomycin which could result in a higher serum level.
Foscarnet	Quinethazone	2	Quinethazone may decrease the excretion rate of Foscarnet which could result in a higher serum level.
Streptomycin	Tiaprofenic acid	2	Tiaprofenic acid may decrease the excretion rate of Streptomycin which could result in a higher serum level.
Quinidine	Brinzolamide	2	Brinzolamide may decrease the excretion rate of Quinidine which could result in a higher serum level.
Metamfetamine	Diclofenamide	2	Diclofenamide may decrease the excretion rate of Metamfetamine which could result in a higher serum level.
Calcium gluconate	Trichlormethiazide	2	Trichlormethiazide may decrease the excretion rate of Calcium gluconate which could result in a higher serum level.
Netilmicin	Masoprocol	2	Masoprocol may decrease the excretion rate of Netilmicin which could result in a higher serum level.
Quinidine	Magnesium silicate	2	Magnesium silicate may decrease the excretion rate of Quinidine which could result in a higher serum level.
Amphetamine	Bismuth subnitrate	2	Bismuth subnitrate may decrease the excretion rate of Amphetamine which could result in a higher serum level.
Streptomycin	Naproxen	2	Naproxen may decrease the excretion rate of Streptomycin which could result in a higher serum level.
Calcium levulinate	Chlorthalidone	2	Chlorthalidone may decrease the excretion rate of Calcium levulinate which could result in a higher serum level.
Calcium citrate	Methyclothiazide	2	Methyclothiazide may decrease the excretion rate of Calcium citrate which could result in a higher serum level.
Amikacin	Salicylic acid	2	Salicylic acid may decrease the excretion rate of Amikacin which could result in a higher serum level.
Ribostamycin	Ibuprofen	2	Ibuprofen may decrease the excretion rate of Ribostamycin which could result in a higher serum level.
Plazomicin	Masoprocol	2	Masoprocol may decrease the excretion rate of Plazomicin which could result in a higher serum level.
Framycetin	Mycophenolate mofetil	2	Mycophenolate mofetil may decrease the excretion rate of Framycetin which could result in a higher serum level.
Lithium cation	Hydrochlorothiazide	2	Hydrochlorothiazide may decrease the excretion rate of Lithium cation which could result in a higher serum level.
Amikacin	Meclofenamic acid	2	Meclofenamic acid may decrease the excretion rate of Amikacin which could result in a higher serum level.
Calcium glucoheptonate	Chlorothiazide	2	Chlorothiazide may decrease the excretion rate of Calcium glucoheptonate which could result in a higher serum level.
Calcium levulinate	Hydrochlorothiazide	2	Hydrochlorothiazide may decrease the excretion rate of Calcium levulinate which could result in a higher serum level.
Gentamicin	Mesalazine	2	Mesalazine may decrease the excretion rate of Gentamicin which could result in a higher serum level.
Ribostamycin	Tolmetin	2	Tolmetin may decrease the excretion rate of Ribostamycin which could result in a higher serum level.
Tobramycin	Antipyrine	2	Antipyrine may decrease the excretion rate of Tobramycin which could result in a higher serum level.
Amikacin	Balsalazide	2	Balsalazide may decrease the excretion rate of Amikacin which could result in a higher serum level.
Lithium cation	Trichlormethiazide	2	Trichlormethiazide may decrease the excretion rate of Lithium cation which could result in a higher serum level.
Netilmicin	Salicylamide	2	Salicylamide may decrease the excretion rate of Netilmicin which could result in a higher serum level.
Netilmicin	Resveratrol	2	Resveratrol may decrease the excretion rate of Netilmicin which could result in a higher serum level.
Quinidine	Magnesium hydroxide	2	Magnesium hydroxide may decrease the excretion rate of Quinidine which could result in a higher serum level.
Amikacin	Diclofenac	2	Diclofenac may decrease the excretion rate of Amikacin which could result in a higher serum level.
Calcium levulinate	Quinethazone	2	Quinethazone may decrease the excretion rate of Calcium levulinate which could result in a higher serum level.
Calcium levulinate	Polythiazide	2	Polythiazide may decrease the excretion rate of Calcium levulinate which could result in a higher serum level.
Pseudoephedrine	Aloglutamol	2	Aloglutamol may decrease the excretion rate of Pseudoephedrine which could result in a higher serum level.
Arbekacin	Floctafenine	2	Floctafenine may decrease the excretion rate of Arbekacin which could result in a higher serum level.
Ribostamycin	Suprofen	2	Suprofen may decrease the excretion rate of Ribostamycin which could result in a higher serum level.
Amikacin	Tiaprofenic acid	2	Tiaprofenic acid may decrease the excretion rate of Amikacin which could result in a higher serum level.
Netilmicin	Diflunisal	2	Diflunisal may decrease the excretion rate of Netilmicin which could result in a higher serum level.
Lisdexamfetamine	Magnesium silicate	2	Magnesium silicate may decrease the excretion rate of Lisdexamfetamine which could result in a higher serum level.
Hydroxyamphetamine	Magnesium silicate	2	Magnesium silicate may decrease the excretion rate of Hydroxyamphetamine which could result in a higher serum level.
Diethylpropion	Sodium bicarbonate	2	Sodium bicarbonate may decrease the excretion rate of Diethylpropion which could result in a higher serum level.
Metamfetamine	Bismuth subcitrate potassium	2	Bismuth subcitrate potassium may decrease the excretion rate of Metamfetamine which could result in a higher serum level.
Arbekacin	Tranilast	2	Tranilast may decrease the excretion rate of Arbekacin which could result in a higher serum level.
Tobramycin	Etofenamate	2	Etofenamate may decrease the excretion rate of Tobramycin which could result in a higher serum level.
Tobramycin	Clonixin	2	Clonixin may decrease the excretion rate of Tobramycin which could result in a higher serum level.
Diethylpropion	Hydrotalcite	2	Hydrotalcite may decrease the excretion rate of Diethylpropion which could result in a higher serum level.
Calcium Phosphate	Indapamide	2	Indapamide may decrease the excretion rate of Calcium Phosphate which could result in a higher serum level.
Paromomycin	Icatibant	2	Icatibant may decrease the excretion rate of Paromomycin which could result in a higher serum level.
Plazomicin	Olopatadine	2	Olopatadine may decrease the excretion rate of Plazomicin which could result in a higher serum level.
Streptomycin	Piroxicam	2	Piroxicam may decrease the excretion rate of Streptomycin which could result in a higher serum level.
Amikacin	Pimecrolimus	2	Pimecrolimus may decrease the excretion rate of Amikacin which could result in a higher serum level.
Dextroamphetamine	Bismuth subcitrate potassium	2	Bismuth subcitrate potassium may decrease the excretion rate of Dextroamphetamine which could result in a higher serum level.
Arbekacin	Epirizole	2	Epirizole may decrease the excretion rate of Arbekacin which could result in a higher serum level.
Kanamycin	Nimesulide	2	Nimesulide may decrease the excretion rate of Kanamycin which could result in a higher serum level.
Netilmicin	Fenoprofen	2	Fenoprofen may decrease the excretion rate of Netilmicin which could result in a higher serum level.
Kanamycin	Salsalate	2	Salsalate may decrease the excretion rate of Kanamycin which could result in a higher serum level.
Arbekacin	Resveratrol	2	Resveratrol may decrease the excretion rate of Arbekacin which could result in a higher serum level.
Plazomicin	Sulindac	2	Sulindac may decrease the excretion rate of Plazomicin which could result in a higher serum level.
Framycetin	Floctafenine	2	Floctafenine may decrease the excretion rate of Framycetin which could result in a higher serum level.
Metamfetamine	Acetazolamide	2	Acetazolamide may decrease the excretion rate of Metamfetamine which could result in a higher serum level.
Netilmicin	Pirfenidone	2	Pirfenidone may decrease the excretion rate of Netilmicin which could result in a higher serum level.
Dextroamphetamine	Calcium carbonate	2	Calcium carbonate may decrease the excretion rate of Dextroamphetamine which could result in a higher serum level.
Cholic Acid	Cyclosporine	2	Cyclosporine may decrease the excretion rate of Cholic Acid which could result in a higher serum level.
Calcium citrate	Indapamide	2	Indapamide may decrease the excretion rate of Calcium citrate which could result in a higher serum level.
Plazomicin	Chloroquine	2	Chloroquine may decrease the excretion rate of Plazomicin which could result in a higher serum level.
Calcium carbonate	Bendroflumethiazide	2	Bendroflumethiazide may decrease the excretion rate of Calcium carbonate which could result in a higher serum level.
Dextroamphetamine	Magnesium carbonate	2	Magnesium carbonate may decrease the excretion rate of Dextroamphetamine which could result in a higher serum level.
Calcium lactate	Chlorothiazide	2	Chlorothiazide may decrease the excretion rate of Calcium lactate which could result in a higher serum level.
Arbekacin	Indomethacin	2	Indomethacin may decrease the excretion rate of Arbekacin which could result in a higher serum level.
Paromomycin	Mesalazine	2	Mesalazine may decrease the excretion rate of Paromomycin which could result in a higher serum level.
Netilmicin	Mycophenolate mofetil	2	Mycophenolate mofetil may decrease the excretion rate of Netilmicin which could result in a higher serum level.
Netilmicin	Ketoprofen	2	Ketoprofen may decrease the excretion rate of Netilmicin which could result in a higher serum level.
Tobramycin	Bufexamac	2	Bufexamac may decrease the excretion rate of Tobramycin which could result in a higher serum level.
Calcium levulinate	Trichlormethiazide	2	Trichlormethiazide may decrease the excretion rate of Calcium levulinate which could result in a higher serum level.
Amikacin	Oxyphenbutazone	2	Oxyphenbutazone may decrease the excretion rate of Amikacin which could result in a higher serum level.
Arbekacin	Bromfenac	2	Bromfenac may decrease the excretion rate of Arbekacin which could result in a higher serum level.
Kanamycin	Mesalazine	2	Mesalazine may decrease the excretion rate of Kanamycin which could result in a higher serum level.
Ribostamycin	Sulindac	2	Sulindac may decrease the excretion rate of Ribostamycin which could result in a higher serum level.
Framycetin	Loxoprofen	2	Loxoprofen may decrease the excretion rate of Framycetin which could result in a higher serum level.
Gentamicin	Balsalazide	2	Balsalazide may decrease the excretion rate of Gentamicin which could result in a higher serum level.
Phentermine	Magnesium carbonate	2	Magnesium carbonate may decrease the excretion rate of Phentermine which could result in a higher serum level.
Paromomycin	Propacetamol	2	Propacetamol may decrease the excretion rate of Paromomycin which could result in a higher serum level.
Streptomycin	Seratrodast	2	Seratrodast may decrease the excretion rate of Streptomycin which could result in a higher serum level.
Framycetin	Clonixin	2	Clonixin may decrease the excretion rate of Framycetin which could result in a higher serum level.
Streptomycin	Zaltoprofen	2	Zaltoprofen may decrease the excretion rate of Streptomycin which could result in a higher serum level.
Framycetin	Bufexamac	2	Bufexamac may decrease the excretion rate of Framycetin which could result in a higher serum level.
Ribostamycin	Chloroquine	2	Chloroquine may decrease the excretion rate of Ribostamycin which could result in a higher serum level.
Framycetin	Epirizole	2	Epirizole may decrease the excretion rate of Framycetin which could result in a higher serum level.
Hydroxyamphetamine	Magaldrate	2	Magaldrate may decrease the excretion rate of Hydroxyamphetamine which could result in a higher serum level.
Pseudoephedrine	Magnesium silicate	2	Magnesium silicate may decrease the excretion rate of Pseudoephedrine which could result in a higher serum level.
Pseudoephedrine	Magnesium hydroxide	2	Magnesium hydroxide may decrease the excretion rate of Pseudoephedrine which could result in a higher serum level.
Quinidine	Sodium bicarbonate	2	Sodium bicarbonate may decrease the excretion rate of Quinidine which could result in a higher serum level.
Framycetin	Etodolac	2	Etodolac may decrease the excretion rate of Framycetin which could result in a higher serum level.
Plazomicin	Diclofenac	2	Diclofenac may decrease the excretion rate of Plazomicin which could result in a higher serum level.
Streptomycin	Leflunomide	2	Leflunomide may decrease the excretion rate of Streptomycin which could result in a higher serum level.
Quinidine	Bismuth subnitrate	2	Bismuth subnitrate may decrease the excretion rate of Quinidine which could result in a higher serum level.
Tenofovir disoproxil	Cidofovir	2	Cidofovir may decrease the excretion rate of Tenofovir disoproxil which could result in a higher serum level.
Netilmicin	Phenylbutazone	2	Phenylbutazone may decrease the excretion rate of Netilmicin which could result in a higher serum level.
Benzphetamine	Magnesium hydroxide	2	Magnesium hydroxide may decrease the excretion rate of Benzphetamine which could result in a higher serum level.
Tobramycin	Nepafenac	2	Nepafenac may decrease the excretion rate of Tobramycin which could result in a higher serum level.
Netilmicin	Meloxicam	2	Meloxicam may decrease the excretion rate of Netilmicin which could result in a higher serum level.
Plazomicin	Acetylsalicylic acid	2	Acetylsalicylic acid may decrease the excretion rate of Plazomicin which could result in a higher serum level.
Framycetin	Chloroquine	2	Chloroquine may decrease the excretion rate of Framycetin which could result in a higher serum level.
Ribostamycin	Meclofenamic acid	2	Meclofenamic acid may decrease the excretion rate of Ribostamycin which could result in a higher serum level.
Tobramycin	Mefenamic acid	2	Mefenamic acid may decrease the excretion rate of Tobramycin which could result in a higher serum level.
Ribostamycin	Zaltoprofen	2	Zaltoprofen may decrease the excretion rate of Ribostamycin which could result in a higher serum level.
Benzphetamine	Magnesium silicate	2	Magnesium silicate may decrease the excretion rate of Benzphetamine which could result in a higher serum level.
Hydroxyamphetamine	Aluminum hydroxide	2	Aluminum hydroxide may decrease the excretion rate of Hydroxyamphetamine which could result in a higher serum level.
Calcium gluconate	Bendroflumethiazide	2	Bendroflumethiazide may decrease the excretion rate of Calcium gluconate which could result in a higher serum level.
Ribostamycin	Salicylic acid	2	Salicylic acid may decrease the excretion rate of Ribostamycin which could result in a higher serum level.
Hydroxyamphetamine	Calcium carbonate	2	Calcium carbonate may decrease the excretion rate of Hydroxyamphetamine which could result in a higher serum level.
Plazomicin	Diflunisal	2	Diflunisal may decrease the excretion rate of Plazomicin which could result in a higher serum level.
Gentamicin	Azelastine	2	Azelastine may decrease the excretion rate of Gentamicin which could result in a higher serum level.
Kanamycin	Curcumin	2	Curcumin may decrease the excretion rate of Kanamycin which could result in a higher serum level.
Calcium chloride	Methyclothiazide	2	Methyclothiazide may decrease the excretion rate of Calcium chloride which could result in a higher serum level.
Framycetin	Suprofen	2	Suprofen may decrease the excretion rate of Framycetin which could result in a higher serum level.
Gentamicin	Metamizole	2	Metamizole may decrease the excretion rate of Gentamicin which could result in a higher serum level.
Ribostamycin	Acemetacin	2	Acemetacin may decrease the excretion rate of Ribostamycin which could result in a higher serum level.
Benzphetamine	Methazolamide	2	Methazolamide may decrease the excretion rate of Benzphetamine which could result in a higher serum level.
Netilmicin	Olsalazine	2	Olsalazine may decrease the excretion rate of Netilmicin which could result in a higher serum level.
Paromomycin	Balsalazide	2	Balsalazide may decrease the excretion rate of Paromomycin which could result in a higher serum level.
Quinidine	Tromethamine	2	Tromethamine may decrease the excretion rate of Quinidine which could result in a higher serum level.
Paromomycin	Floctafenine	2	Floctafenine may decrease the excretion rate of Paromomycin which could result in a higher serum level.
Streptomycin	Nimesulide	2	Nimesulide may decrease the excretion rate of Streptomycin which could result in a higher serum level.
Framycetin	Apremilast	2	Apremilast may decrease the excretion rate of Framycetin which could result in a higher serum level.
Plazomicin	Nabumetone	2	Nabumetone may decrease the excretion rate of Plazomicin which could result in a higher serum level.
Gentamicin	Pimecrolimus	2	Pimecrolimus may decrease the excretion rate of Gentamicin which could result in a higher serum level.
Plazomicin	Ketorolac	2	Ketorolac may decrease the excretion rate of Plazomicin which could result in a higher serum level.
Calcium Phosphate	Hydroflumethiazide	2	Hydroflumethiazide may decrease the excretion rate of Calcium Phosphate which could result in a higher serum level.
Plazomicin	Tenoxicam	2	Tenoxicam may decrease the excretion rate of Plazomicin which could result in a higher serum level.
Tobramycin	Suprofen	2	Suprofen may decrease the excretion rate of Tobramycin which could result in a higher serum level.
Phentermine	Diclofenamide	2	Diclofenamide may decrease the excretion rate of Phentermine which could result in a higher serum level.
Mephentermine	Magnesium carbonate	2	Magnesium carbonate may decrease the excretion rate of Mephentermine which could result in a higher serum level.
Paromomycin	Acetylsalicylic acid	2	Acetylsalicylic acid may decrease the excretion rate of Paromomycin which could result in a higher serum level.
Calcium glubionate anhydrous	Chlorothiazide	2	Chlorothiazide may decrease the excretion rate of Calcium glubionate anhydrous which could result in a higher serum level.
Lisdexamfetamine	Bismuth subnitrate	2	Bismuth subnitrate may decrease the excretion rate of Lisdexamfetamine which could result in a higher serum level.
Framycetin	Lornoxicam	2	Lornoxicam may decrease the excretion rate of Framycetin which could result in a higher serum level.
Ribostamycin	Naftifine	2	Naftifine may decrease the excretion rate of Ribostamycin which could result in a higher serum level.
Amikacin	Nimesulide	2	Nimesulide may decrease the excretion rate of Amikacin which could result in a higher serum level.
Calcium carbonate	Chlorothiazide	2	Chlorothiazide may decrease the excretion rate of Calcium carbonate which could result in a higher serum level.
Paromomycin	Choline magnesium trisalicylate	2	Choline magnesium trisalicylate may decrease the excretion rate of Paromomycin which could result in a higher serum level.
Plazomicin	Aceclofenac	2	Aceclofenac may decrease the excretion rate of Plazomicin which could result in a higher serum level.
Plazomicin	Zaltoprofen	2	Zaltoprofen may decrease the excretion rate of Plazomicin which could result in a higher serum level.
Mephentermine	Magnesium silicate	2	Magnesium silicate may decrease the excretion rate of Mephentermine which could result in a higher serum level.
Lithium cation	Chlorthalidone	2	Chlorthalidone may decrease the excretion rate of Lithium cation which could result in a higher serum level.
Kanamycin	Olopatadine	2	Olopatadine may decrease the excretion rate of Kanamycin which could result in a higher serum level.
Tobramycin	Nafamostat	2	Nafamostat may decrease the excretion rate of Tobramycin which could result in a higher serum level.
Streptomycin	Niflumic acid	2	Niflumic acid may decrease the excretion rate of Streptomycin which could result in a higher serum level.
Gentamicin	Niflumic acid	2	Niflumic acid may decrease the excretion rate of Gentamicin which could result in a higher serum level.
Pseudoephedrine	Methazolamide	2	Methazolamide may decrease the excretion rate of Pseudoephedrine which could result in a higher serum level.
Foscarnet	Hydroflumethiazide	2	Hydroflumethiazide may decrease the excretion rate of Foscarnet which could result in a higher serum level.
Calcium gluconate	Polythiazide	2	Polythiazide may decrease the excretion rate of Calcium gluconate which could result in a higher serum level.
Calcium gluconate	Quinethazone	2	Quinethazone may decrease the excretion rate of Calcium gluconate which could result in a higher serum level.
Mephentermine	Aluminum hydroxide	2	Aluminum hydroxide may decrease the excretion rate of Mephentermine which could result in a higher serum level.
Calcium chloride	Hydroflumethiazide	2	Hydroflumethiazide may decrease the excretion rate of Calcium chloride which could result in a higher serum level.
Paromomycin	Piroxicam	2	Piroxicam may decrease the excretion rate of Paromomycin which could result in a higher serum level.
Plazomicin	Tolfenamic acid	2	Tolfenamic acid may decrease the excretion rate of Plazomicin which could result in a higher serum level.
Gentamicin	Salicylic acid	2	Salicylic acid may decrease the excretion rate of Gentamicin which could result in a higher serum level.
Streptomycin	Parthenolide	2	Parthenolide may decrease the excretion rate of Streptomycin which could result in a higher serum level.
Plazomicin	Floctafenine	2	Floctafenine may decrease the excretion rate of Plazomicin which could result in a higher serum level.
Amikacin	Magnesium salicylate	2	Magnesium salicylate may decrease the excretion rate of Amikacin which could result in a higher serum level.
Gentamicin	Choline magnesium trisalicylate	2	Choline magnesium trisalicylate may decrease the excretion rate of Gentamicin which could result in a higher serum level.
Amikacin	Salsalate	2	Salsalate may decrease the excretion rate of Amikacin which could result in a higher serum level.
Ribostamycin	Acetylsalicylic acid	2	Acetylsalicylic acid may decrease the excretion rate of Ribostamycin which could result in a higher serum level.
Plazomicin	Nafamostat	2	Nafamostat may decrease the excretion rate of Plazomicin which could result in a higher serum level.
Paromomycin	Pimecrolimus	2	Pimecrolimus may decrease the excretion rate of Paromomycin which could result in a higher serum level.
Plazomicin	Mycophenolic acid	2	Mycophenolic acid may decrease the excretion rate of Plazomicin which could result in a higher serum level.
Arbekacin	Parecoxib	2	Parecoxib may decrease the excretion rate of Arbekacin which could result in a higher serum level.
Quinidine	Dorzolamide	2	Dorzolamide may decrease the excretion rate of Quinidine which could result in a higher serum level.
Ribostamycin	Magnesium salicylate	2	Magnesium salicylate may decrease the excretion rate of Ribostamycin which could result in a higher serum level.
Streptomycin	Olsalazine	2	Olsalazine may decrease the excretion rate of Streptomycin which could result in a higher serum level.
Ribostamycin	Salsalate	2	Salsalate may decrease the excretion rate of Ribostamycin which could result in a higher serum level.
Pseudoephedrine	Almasilate	2	Almasilate may decrease the excretion rate of Pseudoephedrine which could result in a higher serum level.
Arbekacin	Metamizole	2	Metamizole may decrease the excretion rate of Arbekacin which could result in a higher serum level.
Streptomycin	Masoprocol	2	Masoprocol may decrease the excretion rate of Streptomycin which could result in a higher serum level.
Framycetin	Tolfenamic acid	2	Tolfenamic acid may decrease the excretion rate of Framycetin which could result in a higher serum level.
Streptomycin	Salicylic acid	2	Salicylic acid may decrease the excretion rate of Streptomycin which could result in a higher serum level.
Ribostamycin	Balsalazide	2	Balsalazide may decrease the excretion rate of Ribostamycin which could result in a higher serum level.
Netilmicin	Epirizole	2	Epirizole may decrease the excretion rate of Netilmicin which could result in a higher serum level.
Tenofovir disoproxil	Acyclovir	2	Acyclovir may decrease the excretion rate of Tenofovir disoproxil which could result in a higher serum level.
Amphetamine	Aluminium	2	Aluminium may decrease the excretion rate of Amphetamine which could result in a higher serum level.
Calcium glucoheptonate	Metolazone	2	Metolazone may decrease the excretion rate of Calcium glucoheptonate which could result in a higher serum level.
Calcium glucoheptonate	Methyclothiazide	2	Methyclothiazide may decrease the excretion rate of Calcium glucoheptonate which could result in a higher serum level.
Paromomycin	Meclofenamic acid	2	Meclofenamic acid may decrease the excretion rate of Paromomycin which could result in a higher serum level.
Tobramycin	Balsalazide	2	Balsalazide may decrease the excretion rate of Tobramycin which could result in a higher serum level.
Paromomycin	Salicylic acid	2	Salicylic acid may decrease the excretion rate of Paromomycin which could result in a higher serum level.
Paromomycin	Alclofenac	2	Alclofenac may decrease the excretion rate of Paromomycin which could result in a higher serum level.
Calcium chloride	Trichlormethiazide	2	Trichlormethiazide may decrease the excretion rate of Calcium chloride which could result in a higher serum level.
Plazomicin	Parecoxib	2	Parecoxib may decrease the excretion rate of Plazomicin which could result in a higher serum level.
Plazomicin	Propacetamol	2	Propacetamol may decrease the excretion rate of Plazomicin which could result in a higher serum level.
Kanamycin	Nafamostat	2	Nafamostat may decrease the excretion rate of Kanamycin which could result in a higher serum level.
Arbekacin	Sulfasalazine	2	Sulfasalazine may decrease the excretion rate of Arbekacin which could result in a higher serum level.
Amikacin	Naftifine	2	Naftifine may decrease the excretion rate of Amikacin which could result in a higher serum level.
Calcium levulinate	Hydroflumethiazide	2	Hydroflumethiazide may decrease the excretion rate of Calcium levulinate which could result in a higher serum level.
Paromomycin	Olopatadine	2	Olopatadine may decrease the excretion rate of Paromomycin which could result in a higher serum level.
Calcium lactate	Hydroflumethiazide	2	Hydroflumethiazide may decrease the excretion rate of Calcium lactate which could result in a higher serum level.
Paromomycin	Pirfenidone	2	Pirfenidone may decrease the excretion rate of Paromomycin which could result in a higher serum level.
Gentamicin	Magnesium salicylate	2	Magnesium salicylate may decrease the excretion rate of Gentamicin which could result in a higher serum level.
Framycetin	Phenylbutazone	2	Phenylbutazone may decrease the excretion rate of Framycetin which could result in a higher serum level.
Hydroxyamphetamine	Bismuth subnitrate	2	Bismuth subnitrate may decrease the excretion rate of Hydroxyamphetamine which could result in a higher serum level.
Gentamicin	Mycophenolate mofetil	2	Mycophenolate mofetil may decrease the excretion rate of Gentamicin which could result in a higher serum level.
Pseudoephedrine	Bismuth subcitrate potassium	2	Bismuth subcitrate potassium may decrease the excretion rate of Pseudoephedrine which could result in a higher serum level.
Netilmicin	Aceclofenac	2	Aceclofenac may decrease the excretion rate of Netilmicin which could result in a higher serum level.
Lisdexamfetamine	Almasilate	2	Almasilate may decrease the excretion rate of Lisdexamfetamine which could result in a higher serum level.
Hydroxyamphetamine	Diclofenamide	2	Diclofenamide may decrease the excretion rate of Hydroxyamphetamine which could result in a higher serum level.
Plazomicin	Lumiracoxib	2	Lumiracoxib may decrease the excretion rate of Plazomicin which could result in a higher serum level.
Ribostamycin	Pimecrolimus	2	Pimecrolimus may decrease the excretion rate of Ribostamycin which could result in a higher serum level.
Benzylpenicillin benzathine hydrate	Acemetacin	2	Acemetacin may decrease the excretion rate of Benzylpenicillin benzathine hydrate which could result in a higher serum level.
Amphetamine	Magnesium hydroxide	2	Magnesium hydroxide may decrease the excretion rate of Amphetamine which could result in a higher serum level.
Benzphetamine	Calcium carbonate	2	Calcium carbonate may decrease the excretion rate of Benzphetamine which could result in a higher serum level.
Foscarnet	Torasemide	2	Torasemide may decrease the excretion rate of Foscarnet which could result in a higher serum level.
Arbekacin	Meclofenamic acid	2	Meclofenamic acid may decrease the excretion rate of Arbekacin which could result in a higher serum level.
Gentamicin	Olsalazine	2	Olsalazine may decrease the excretion rate of Gentamicin which could result in a higher serum level.
Lamivudine	Trimethoprim	2	Trimethoprim may decrease the excretion rate of Lamivudine which could result in a higher serum level.
Netilmicin	Rofecoxib	2	Rofecoxib may decrease the excretion rate of Netilmicin which could result in a higher serum level.
Benzylpenicillin	Acemetacin	2	Acemetacin may decrease the excretion rate of Benzylpenicillin which could result in a higher serum level.
Memantine	Acetazolamide	2	Acetazolamide may decrease the excretion rate of Memantine which could result in a higher serum level.
Netilmicin	Parthenolide	2	Parthenolide may decrease the excretion rate of Netilmicin which could result in a higher serum level.
Memantine	Methazolamide	2	Methazolamide may decrease the excretion rate of Memantine which could result in a higher serum level.
Arbekacin	Tolfenamic acid	2	Tolfenamic acid may decrease the excretion rate of Arbekacin which could result in a higher serum level.
Amikacin	Bromfenac	2	Bromfenac may decrease the excretion rate of Amikacin which could result in a higher serum level.
Amikacin	Zaltoprofen	2	Zaltoprofen may decrease the excretion rate of Amikacin which could result in a higher serum level.
Amikacin	Aceclofenac	2	Aceclofenac may decrease the excretion rate of Amikacin which could result in a higher serum level.
Framycetin	Mycophenolic acid	2	Mycophenolic acid may decrease the excretion rate of Framycetin which could result in a higher serum level.
Amikacin	Niflumic acid	2	Niflumic acid may decrease the excretion rate of Amikacin which could result in a higher serum level.
Arbekacin	Mesalazine	2	Mesalazine may decrease the excretion rate of Arbekacin which could result in a higher serum level.
Amikacin	Chloroquine	2	Chloroquine may decrease the excretion rate of Amikacin which could result in a higher serum level.
Ribostamycin	Nimesulide	2	Nimesulide may decrease the excretion rate of Ribostamycin which could result in a higher serum level.
Amikacin	Sulindac	2	Sulindac may decrease the excretion rate of Amikacin which could result in a higher serum level.
Kanamycin	Diclofenac	2	Diclofenac may decrease the excretion rate of Kanamycin which could result in a higher serum level.
Paromomycin	Metamizole	2	Metamizole may decrease the excretion rate of Paromomycin which could result in a higher serum level.
Netilmicin	Fenbufen	2	Fenbufen may decrease the excretion rate of Netilmicin which could result in a higher serum level.
Plazomicin	Celecoxib	2	Celecoxib may decrease the excretion rate of Plazomicin which could result in a higher serum level.
Kanamycin	Valdecoxib	2	Valdecoxib may decrease the excretion rate of Kanamycin which could result in a higher serum level.
Framycetin	Celecoxib	2	Celecoxib may decrease the excretion rate of Framycetin which could result in a higher serum level.
Amikacin	Ketorolac	2	Ketorolac may decrease the excretion rate of Amikacin which could result in a higher serum level.
Gentamicin	Tranilast	2	Tranilast may decrease the excretion rate of Gentamicin which could result in a higher serum level.
Framycetin	Olopatadine	2	Olopatadine may decrease the excretion rate of Framycetin which could result in a higher serum level.
Arbekacin	Curcumin	2	Curcumin may decrease the excretion rate of Arbekacin which could result in a higher serum level.
Diethylpropion	Magnesium carbonate	2	Magnesium carbonate may decrease the excretion rate of Diethylpropion which could result in a higher serum level.
Gentamicin	Teriflunomide	2	Teriflunomide may decrease the excretion rate of Gentamicin which could result in a higher serum level.
Paromomycin	Etoricoxib	2	Etoricoxib may decrease the excretion rate of Paromomycin which could result in a higher serum level.
Benzphetamine	Aloglutamol	2	Aloglutamol may decrease the excretion rate of Benzphetamine which could result in a higher serum level.
Streptomycin	Valdecoxib	2	Valdecoxib may decrease the excretion rate of Streptomycin which could result in a higher serum level.
Calcium gluconate	Hydroflumethiazide	2	Hydroflumethiazide may decrease the excretion rate of Calcium gluconate which could result in a higher serum level.
Calcium acetate	Chlorthalidone	2	Chlorthalidone may decrease the excretion rate of Calcium acetate which could result in a higher serum level.
Tobramycin	Sulfasalazine	2	Sulfasalazine may decrease the excretion rate of Tobramycin which could result in a higher serum level.
Arbekacin	Salicylic acid	2	Salicylic acid may decrease the excretion rate of Arbekacin which could result in a higher serum level.
Hydroxyamphetamine	Magnesium trisilicate	2	Magnesium trisilicate may decrease the excretion rate of Hydroxyamphetamine which could result in a higher serum level.
Streptomycin	Bufexamac	2	Bufexamac may decrease the excretion rate of Streptomycin which could result in a higher serum level.
Foscarnet	Piretanide	2	Piretanide may decrease the excretion rate of Foscarnet which could result in a higher serum level.
Metamfetamine	Magnesium carbonate	2	Magnesium carbonate may decrease the excretion rate of Metamfetamine which could result in a higher serum level.
Kanamycin	Tranilast	2	Tranilast may decrease the excretion rate of Kanamycin which could result in a higher serum level.
Calcium lactate	Trichlormethiazide	2	Trichlormethiazide may decrease the excretion rate of Calcium lactate which could result in a higher serum level.
Streptomycin	Resveratrol	2	Resveratrol may decrease the excretion rate of Streptomycin which could result in a higher serum level.
Tobramycin	Piroxicam	2	Piroxicam may decrease the excretion rate of Tobramycin which could result in a higher serum level.
Amphetamine	Aluminum hydroxide	2	Aluminum hydroxide may decrease the excretion rate of Amphetamine which could result in a higher serum level.
Framycetin	Tenoxicam	2	Tenoxicam may decrease the excretion rate of Framycetin which could result in a higher serum level.
Dextroamphetamine	Methazolamide	2	Methazolamide may decrease the excretion rate of Dextroamphetamine which could result in a higher serum level.
Netilmicin	Zileuton	2	Zileuton may decrease the excretion rate of Netilmicin which could result in a higher serum level.
Plazomicin	Teriflunomide	2	Teriflunomide may decrease the excretion rate of Plazomicin which could result in a higher serum level.
Amikacin	Mesalazine	2	Mesalazine may decrease the excretion rate of Amikacin which could result in a higher serum level.
Netilmicin	Etodolac	2	Etodolac may decrease the excretion rate of Netilmicin which could result in a higher serum level.
Plazomicin	Tiaprofenic acid	2	Tiaprofenic acid may decrease the excretion rate of Plazomicin which could result in a higher serum level.
Cholic Acid	Bosentan	2	Bosentan may decrease the excretion rate of Cholic Acid which could result in a higher serum level.
Amikacin	Celecoxib	2	Celecoxib may decrease the excretion rate of Amikacin which could result in a higher serum level.
Arbekacin	Icatibant	2	Icatibant may decrease the excretion rate of Arbekacin which could result in a higher serum level.
Plazomicin	Naftifine	2	Naftifine may decrease the excretion rate of Plazomicin which could result in a higher serum level.
Tobramycin	Mycophenolic acid	2	Mycophenolic acid may decrease the excretion rate of Tobramycin which could result in a higher serum level.
Streptomycin	Teriflunomide	2	Teriflunomide may decrease the excretion rate of Streptomycin which could result in a higher serum level.
Cholic Acid	Ketoconazole	2	Ketoconazole may decrease the excretion rate of Cholic Acid which could result in a higher serum level.
Gentamicin	Acemetacin	2	Acemetacin may decrease the excretion rate of Gentamicin which could result in a higher serum level.
Paromomycin	Tolmetin	2	Tolmetin may decrease the excretion rate of Paromomycin which could result in a higher serum level.
Calcium Phosphate	Benzthiazide	2	Benzthiazide may decrease the excretion rate of Calcium Phosphate which could result in a higher serum level.
Netilmicin	Nepafenac	2	Nepafenac may decrease the excretion rate of Netilmicin which could result in a higher serum level.
Amikacin	Etofenamate	2	Etofenamate may decrease the excretion rate of Amikacin which could result in a higher serum level.
Streptomycin	Bromfenac	2	Bromfenac may decrease the excretion rate of Streptomycin which could result in a higher serum level.
Mephentermine	Bismuth subcitrate potassium	2	Bismuth subcitrate potassium may decrease the excretion rate of Mephentermine which could result in a higher serum level.
Gentamicin	Etoricoxib	2	Etoricoxib may decrease the excretion rate of Gentamicin which could result in a higher serum level.
Ribostamycin	Mesalazine	2	Mesalazine may decrease the excretion rate of Ribostamycin which could result in a higher serum level.
Arbekacin	Balsalazide	2	Balsalazide may decrease the excretion rate of Arbekacin which could result in a higher serum level.
Paromomycin	Ibuprofen	2	Ibuprofen may decrease the excretion rate of Paromomycin which could result in a higher serum level.
Ribostamycin	Resveratrol	2	Resveratrol may decrease the excretion rate of Ribostamycin which could result in a higher serum level.
Arbekacin	Salicylamide	2	Salicylamide may decrease the excretion rate of Arbekacin which could result in a higher serum level.
Paromomycin	Teriflunomide	2	Teriflunomide may decrease the excretion rate of Paromomycin which could result in a higher serum level.
Arbekacin	Choline magnesium trisalicylate	2	Choline magnesium trisalicylate may decrease the excretion rate of Arbekacin which could result in a higher serum level.
Ribostamycin	Curcumin	2	Curcumin may decrease the excretion rate of Ribostamycin which could result in a higher serum level.
Amikacin	Acemetacin	2	Acemetacin may decrease the excretion rate of Amikacin which could result in a higher serum level.
Phentermine	Magnesium trisilicate	2	Magnesium trisilicate may decrease the excretion rate of Phentermine which could result in a higher serum level.
Arbekacin	Zileuton	2	Zileuton may decrease the excretion rate of Arbekacin which could result in a higher serum level.
Kanamycin	Pimecrolimus	2	Pimecrolimus may decrease the excretion rate of Kanamycin which could result in a higher serum level.
Gentamicin	Fenoprofen	2	Fenoprofen may decrease the excretion rate of Gentamicin which could result in a higher serum level.
Arbekacin	Bufexamac	2	Bufexamac may decrease the excretion rate of Arbekacin which could result in a higher serum level.
Mephentermine	Bismuth subnitrate	2	Bismuth subnitrate may decrease the excretion rate of Mephentermine which could result in a higher serum level.
Gentamicin	Tolfenamic acid	2	Tolfenamic acid may decrease the excretion rate of Gentamicin which could result in a higher serum level.
Calcium citrate	Quinethazone	2	Quinethazone may decrease the excretion rate of Calcium citrate which could result in a higher serum level.
Calcium citrate	Polythiazide	2	Polythiazide may decrease the excretion rate of Calcium citrate which could result in a higher serum level.
Arbekacin	Etodolac	2	Etodolac may decrease the excretion rate of Arbekacin which could result in a higher serum level.
Kanamycin	Ketorolac	2	Ketorolac may decrease the excretion rate of Kanamycin which could result in a higher serum level.
Gentamicin	Loxoprofen	2	Loxoprofen may decrease the excretion rate of Gentamicin which could result in a higher serum level.
Paromomycin	Epirizole	2	Epirizole may decrease the excretion rate of Paromomycin which could result in a higher serum level.
Mephentermine	Diclofenamide	2	Diclofenamide may decrease the excretion rate of Mephentermine which could result in a higher serum level.
Phentermine	Bismuth subnitrate	2	Bismuth subnitrate may decrease the excretion rate of Phentermine which could result in a higher serum level.
Kanamycin	Azelastine	2	Azelastine may decrease the excretion rate of Kanamycin which could result in a higher serum level.
Calcium acetate	Hydroflumethiazide	2	Hydroflumethiazide may decrease the excretion rate of Calcium acetate which could result in a higher serum level.
Framycetin	Adapalene	2	Adapalene may decrease the excretion rate of Framycetin which could result in a higher serum level.
Lisdexamfetamine	Methazolamide	2	Methazolamide may decrease the excretion rate of Lisdexamfetamine which could result in a higher serum level.
Framycetin	Icatibant	2	Icatibant may decrease the excretion rate of Framycetin which could result in a higher serum level.
Gentamicin	Suprofen	2	Suprofen may decrease the excretion rate of Gentamicin which could result in a higher serum level.
Lisdexamfetamine	Magnesium trisilicate	2	Magnesium trisilicate may decrease the excretion rate of Lisdexamfetamine which could result in a higher serum level.
Ribostamycin	Nabumetone	2	Nabumetone may decrease the excretion rate of Ribostamycin which could result in a higher serum level.
Calcium carbonate	Benzthiazide	2	Benzthiazide may decrease the excretion rate of Calcium carbonate which could result in a higher serum level.
Kanamycin	Suprofen	2	Suprofen may decrease the excretion rate of Kanamycin which could result in a higher serum level.
Tobramycin	Tranilast	2	Tranilast may decrease the excretion rate of Tobramycin which could result in a higher serum level.
Framycetin	Salicylamide	2	Salicylamide may decrease the excretion rate of Framycetin which could result in a higher serum level.
Amikacin	Bufexamac	2	Bufexamac may decrease the excretion rate of Amikacin which could result in a higher serum level.
Plazomicin	Fenoprofen	2	Fenoprofen may decrease the excretion rate of Plazomicin which could result in a higher serum level.
Gentamicin	Acetylsalicylic acid	2	Acetylsalicylic acid may decrease the excretion rate of Gentamicin which could result in a higher serum level.
Gentamicin	Tolmetin	2	Tolmetin may decrease the excretion rate of Gentamicin which could result in a higher serum level.
Quinidine	Magaldrate	2	Magaldrate may decrease the excretion rate of Quinidine which could result in a higher serum level.
Tobramycin	Flurbiprofen	2	Flurbiprofen may decrease the excretion rate of Tobramycin which could result in a higher serum level.
Kanamycin	Etoricoxib	2	Etoricoxib may decrease the excretion rate of Kanamycin which could result in a higher serum level.
Framycetin	Nafamostat	2	Nafamostat may decrease the excretion rate of Framycetin which could result in a higher serum level.
Plazomicin	Acemetacin	2	Acemetacin may decrease the excretion rate of Plazomicin which could result in a higher serum level.
Gentamicin	Ibuprofen	2	Ibuprofen may decrease the excretion rate of Gentamicin which could result in a higher serum level.
Paromomycin	Fenoprofen	2	Fenoprofen may decrease the excretion rate of Paromomycin which could result in a higher serum level.
Ribostamycin	Diflunisal	2	Diflunisal may decrease the excretion rate of Ribostamycin which could result in a higher serum level.
Paromomycin	Nepafenac	2	Nepafenac may decrease the excretion rate of Paromomycin which could result in a higher serum level.
Amphetamine	Bismuth subcitrate potassium	2	Bismuth subcitrate potassium may decrease the excretion rate of Amphetamine which could result in a higher serum level.
Gentamicin	Flurbiprofen	2	Flurbiprofen may decrease the excretion rate of Gentamicin which could result in a higher serum level.
Netilmicin	Etofenamate	2	Etofenamate may decrease the excretion rate of Netilmicin which could result in a higher serum level.
Foscarnet	Trichlormethiazide	2	Trichlormethiazide may decrease the excretion rate of Foscarnet which could result in a higher serum level.
Paromomycin	Oxyphenbutazone	2	Oxyphenbutazone may decrease the excretion rate of Paromomycin which could result in a higher serum level.
Ribostamycin	Valdecoxib	2	Valdecoxib may decrease the excretion rate of Ribostamycin which could result in a higher serum level.
Paromomycin	Suprofen	2	Suprofen may decrease the excretion rate of Paromomycin which could result in a higher serum level.
Quinidine	Aloglutamol	2	Aloglutamol may decrease the excretion rate of Quinidine which could result in a higher serum level.
Calcium gluconate	Chlorthalidone	2	Chlorthalidone may decrease the excretion rate of Calcium gluconate which could result in a higher serum level.
Kanamycin	Rofecoxib	2	Rofecoxib may decrease the excretion rate of Kanamycin which could result in a higher serum level.
Plazomicin	Benzydamine	2	Benzydamine may decrease the excretion rate of Plazomicin which could result in a higher serum level.
Ribostamycin	Etodolac	2	Etodolac may decrease the excretion rate of Ribostamycin which could result in a higher serum level.
Gentamicin	Celecoxib	2	Celecoxib may decrease the excretion rate of Gentamicin which could result in a higher serum level.
Amikacin	Teriflunomide	2	Teriflunomide may decrease the excretion rate of Amikacin which could result in a higher serum level.
Tobramycin	Masoprocol	2	Masoprocol may decrease the excretion rate of Tobramycin which could result in a higher serum level.
Ribostamycin	Ketorolac	2	Ketorolac may decrease the excretion rate of Ribostamycin which could result in a higher serum level.
Pseudoephedrine	Magnesium trisilicate	2	Magnesium trisilicate may decrease the excretion rate of Pseudoephedrine which could result in a higher serum level.
Calcium levulinate	Metolazone	2	Metolazone may decrease the excretion rate of Calcium levulinate which could result in a higher serum level.
Ribostamycin	Tenoxicam	2	Tenoxicam may decrease the excretion rate of Ribostamycin which could result in a higher serum level.
Dextroamphetamine	Aluminium	2	Aluminium may decrease the excretion rate of Dextroamphetamine which could result in a higher serum level.
Dextroamphetamine	Magnesium oxide	2	Magnesium oxide may decrease the excretion rate of Dextroamphetamine which could result in a higher serum level.
Ribostamycin	Zileuton	2	Zileuton may decrease the excretion rate of Ribostamycin which could result in a higher serum level.
Streptomycin	Ketoprofen	2	Ketoprofen may decrease the excretion rate of Streptomycin which could result in a higher serum level.
Plazomicin	Etofenamate	2	Etofenamate may decrease the excretion rate of Plazomicin which could result in a higher serum level.
Dextroamphetamine	Magaldrate	2	Magaldrate may decrease the excretion rate of Dextroamphetamine which could result in a higher serum level.
Cholic Acid	Tamoxifen	2	Tamoxifen may decrease the excretion rate of Cholic Acid which could result in a higher serum level.
Lisdexamfetamine	Aloglutamol	2	Aloglutamol may decrease the excretion rate of Lisdexamfetamine which could result in a higher serum level.
Calcium glubionate anhydrous	Bendroflumethiazide	2	Bendroflumethiazide may decrease the excretion rate of Calcium glubionate anhydrous which could result in a higher serum level.
Framycetin	Nimesulide	2	Nimesulide may decrease the excretion rate of Framycetin which could result in a higher serum level.
Netilmicin	Nafamostat	2	Nafamostat may decrease the excretion rate of Netilmicin which could result in a higher serum level.
Amikacin	Masoprocol	2	Masoprocol may decrease the excretion rate of Amikacin which could result in a higher serum level.
Lisdexamfetamine	Aluminum hydroxide	2	Aluminum hydroxide may decrease the excretion rate of Lisdexamfetamine which could result in a higher serum level.
Benzphetamine	Magnesium oxide	2	Magnesium oxide may decrease the excretion rate of Benzphetamine which could result in a higher serum level.
Phentermine	Magnesium silicate	2	Magnesium silicate may decrease the excretion rate of Phentermine which could result in a higher serum level.
Quinidine	Hydrotalcite	2	Hydrotalcite may decrease the excretion rate of Quinidine which could result in a higher serum level.
Netilmicin	Adapalene	2	Adapalene may decrease the excretion rate of Netilmicin which could result in a higher serum level.
Amikacin	Nafamostat	2	Nafamostat may decrease the excretion rate of Amikacin which could result in a higher serum level.
Dextroamphetamine	Almasilate	2	Almasilate may decrease the excretion rate of Dextroamphetamine which could result in a higher serum level.
Diethylpropion	Magnesium hydroxide	2	Magnesium hydroxide may decrease the excretion rate of Diethylpropion which could result in a higher serum level.
Ribostamycin	Tiaprofenic acid	2	Tiaprofenic acid may decrease the excretion rate of Ribostamycin which could result in a higher serum level.
Gentamicin	Lumiracoxib	2	Lumiracoxib may decrease the excretion rate of Gentamicin which could result in a higher serum level.
Plazomicin	Apremilast	2	Apremilast may decrease the excretion rate of Plazomicin which could result in a higher serum level.
Arbekacin	Lumiracoxib	2	Lumiracoxib may decrease the excretion rate of Arbekacin which could result in a higher serum level.
Framycetin	Naftifine	2	Naftifine may decrease the excretion rate of Framycetin which could result in a higher serum level.
Gentamicin	Phenylbutazone	2	Phenylbutazone may decrease the excretion rate of Gentamicin which could result in a higher serum level.
Arbekacin	Suprofen	2	Suprofen may decrease the excretion rate of Arbekacin which could result in a higher serum level.
Ribostamycin	Icatibant	2	Icatibant may decrease the excretion rate of Ribostamycin which could result in a higher serum level.
Foscarnet	Chlorthalidone	2	Chlorthalidone may decrease the excretion rate of Foscarnet which could result in a higher serum level.
Plazomicin	Mycophenolate mofetil	2	Mycophenolate mofetil may decrease the excretion rate of Plazomicin which could result in a higher serum level.
Kanamycin	Olsalazine	2	Olsalazine may decrease the excretion rate of Kanamycin which could result in a higher serum level.
Ribostamycin	Antipyrine	2	Antipyrine may decrease the excretion rate of Ribostamycin which could result in a higher serum level.
Streptomycin	Aceclofenac	2	Aceclofenac may decrease the excretion rate of Streptomycin which could result in a higher serum level.
Netilmicin	Metamizole	2	Metamizole may decrease the excretion rate of Netilmicin which could result in a higher serum level.
Arbekacin	Azelastine	2	Azelastine may decrease the excretion rate of Arbekacin which could result in a higher serum level.
Streptomycin	Sulfasalazine	2	Sulfasalazine may decrease the excretion rate of Streptomycin which could result in a higher serum level.
Phentermine	Magnesium oxide	2	Magnesium oxide may decrease the excretion rate of Phentermine which could result in a higher serum level.
Ribostamycin	Mycophenolic acid	2	Mycophenolic acid may decrease the excretion rate of Ribostamycin which could result in a higher serum level.
Arbekacin	Apremilast	2	Apremilast may decrease the excretion rate of Arbekacin which could result in a higher serum level.
Paromomycin	Flurbiprofen	2	Flurbiprofen may decrease the excretion rate of Paromomycin which could result in a higher serum level.
Kanamycin	Leflunomide	2	Leflunomide may decrease the excretion rate of Kanamycin which could result in a higher serum level.
Ribostamycin	Tranilast	2	Tranilast may decrease the excretion rate of Ribostamycin which could result in a higher serum level.
Pseudoephedrine	Hydrotalcite	2	Hydrotalcite may decrease the excretion rate of Pseudoephedrine which could result in a higher serum level.
Lisdexamfetamine	Magaldrate	2	Magaldrate may decrease the excretion rate of Lisdexamfetamine which could result in a higher serum level.
Calcium carbonate	Methyclothiazide	2	Methyclothiazide may decrease the excretion rate of Calcium carbonate which could result in a higher serum level.
Dextroamphetamine	Aloglutamol	2	Aloglutamol may decrease the excretion rate of Dextroamphetamine which could result in a higher serum level.
Framycetin	Acemetacin	2	Acemetacin may decrease the excretion rate of Framycetin which could result in a higher serum level.
Tobramycin	Teriflunomide	2	Teriflunomide may decrease the excretion rate of Tobramycin which could result in a higher serum level.
Quinidine	Calcium carbonate	2	Calcium carbonate may decrease the excretion rate of Quinidine which could result in a higher serum level.
Amikacin	Ketoprofen	2	Ketoprofen may decrease the excretion rate of Amikacin which could result in a higher serum level.
Calcium lactate	Chlorthalidone	2	Chlorthalidone may decrease the excretion rate of Calcium lactate which could result in a higher serum level.
Calcium acetate	Bendroflumethiazide	2	Bendroflumethiazide may decrease the excretion rate of Calcium acetate which could result in a higher serum level.
Lithium cation	Metolazone	2	Metolazone may decrease the excretion rate of Lithium cation which could result in a higher serum level.
Amikacin	Parthenolide	2	Parthenolide may decrease the excretion rate of Amikacin which could result in a higher serum level.
Plazomicin	Resveratrol	2	Resveratrol may decrease the excretion rate of Plazomicin which could result in a higher serum level.
Framycetin	Sulindac	2	Sulindac may decrease the excretion rate of Framycetin which could result in a higher serum level.
Framycetin	Tiaprofenic acid	2	Tiaprofenic acid may decrease the excretion rate of Framycetin which could result in a higher serum level.
Tobramycin	Parthenolide	2	Parthenolide may decrease the excretion rate of Tobramycin which could result in a higher serum level.
Netilmicin	Mefenamic acid	2	Mefenamic acid may decrease the excretion rate of Netilmicin which could result in a higher serum level.
Diethylpropion	Methazolamide	2	Methazolamide may decrease the excretion rate of Diethylpropion which could result in a higher serum level.
Paromomycin	Salsalate	2	Salsalate may decrease the excretion rate of Paromomycin which could result in a higher serum level.
Phentermine	Magnesium hydroxide	2	Magnesium hydroxide may decrease the excretion rate of Phentermine which could result in a higher serum level.
Hydroxyamphetamine	Acetazolamide	2	Acetazolamide may decrease the excretion rate of Hydroxyamphetamine which could result in a higher serum level.
Pseudoephedrine	Sodium bicarbonate	2	Sodium bicarbonate may decrease the excretion rate of Pseudoephedrine which could result in a higher serum level.
Plazomicin	Olsalazine	2	Olsalazine may decrease the excretion rate of Plazomicin which could result in a higher serum level.
Paromomycin	Magnesium salicylate	2	Magnesium salicylate may decrease the excretion rate of Paromomycin which could result in a higher serum level.
Diethylpropion	Magnesium silicate	2	Magnesium silicate may decrease the excretion rate of Diethylpropion which could result in a higher serum level.
Paromomycin	Bufexamac	2	Bufexamac may decrease the excretion rate of Paromomycin which could result in a higher serum level.
Quinidine	Magnesium trisilicate	2	Magnesium trisilicate may decrease the excretion rate of Quinidine which could result in a higher serum level.
Netilmicin	Naproxen	2	Naproxen may decrease the excretion rate of Netilmicin which could result in a higher serum level.
Calcium glucoheptonate	Trichlormethiazide	2	Trichlormethiazide may decrease the excretion rate of Calcium glucoheptonate which could result in a higher serum level.
Framycetin	Naproxen	2	Naproxen may decrease the excretion rate of Framycetin which could result in a higher serum level.
Amikacin	Indomethacin	2	Indomethacin may decrease the excretion rate of Amikacin which could result in a higher serum level.
Streptomycin	Mesalazine	2	Mesalazine may decrease the excretion rate of Streptomycin which could result in a higher serum level.
Amikacin	Seratrodast	2	Seratrodast may decrease the excretion rate of Amikacin which could result in a higher serum level.
Netilmicin	Leflunomide	2	Leflunomide may decrease the excretion rate of Netilmicin which could result in a higher serum level.
Calcium Phosphate	Metolazone	2	Metolazone may decrease the excretion rate of Calcium Phosphate which could result in a higher serum level.
Dextroamphetamine	Tromethamine	2	Tromethamine may decrease the excretion rate of Dextroamphetamine which could result in a higher serum level.
Framycetin	Mefenamic acid	2	Mefenamic acid may decrease the excretion rate of Framycetin which could result in a higher serum level.
Quinidine	Methazolamide	2	Methazolamide may decrease the excretion rate of Quinidine which could result in a higher serum level.
Diethylpropion	Tromethamine	2	Tromethamine may decrease the excretion rate of Diethylpropion which could result in a higher serum level.
Paromomycin	Leflunomide	2	Leflunomide may decrease the excretion rate of Paromomycin which could result in a higher serum level.
Netilmicin	Salsalate	2	Salsalate may decrease the excretion rate of Netilmicin which could result in a higher serum level.
Metamfetamine	Aluminium	2	Aluminium may decrease the excretion rate of Metamfetamine which could result in a higher serum level.
Streptomycin	Curcumin	2	Curcumin may decrease the excretion rate of Streptomycin which could result in a higher serum level.
Framycetin	Rofecoxib	2	Rofecoxib may decrease the excretion rate of Framycetin which could result in a higher serum level.
Ribostamycin	Mefenamic acid	2	Mefenamic acid may decrease the excretion rate of Ribostamycin which could result in a higher serum level.
Gentamicin	Clonixin	2	Clonixin may decrease the excretion rate of Gentamicin which could result in a higher serum level.
Arbekacin	Ibuprofen	2	Ibuprofen may decrease the excretion rate of Arbekacin which could result in a higher serum level.
Netilmicin	Magnesium salicylate	2	Magnesium salicylate may decrease the excretion rate of Netilmicin which could result in a higher serum level.
Kanamycin	Salicylamide	2	Salicylamide may decrease the excretion rate of Kanamycin which could result in a higher serum level.
Calcium Phosphate	Chlorothiazide	2	Chlorothiazide may decrease the excretion rate of Calcium Phosphate which could result in a higher serum level.
Streptomycin	Mefenamic acid	2	Mefenamic acid may decrease the excretion rate of Streptomycin which could result in a higher serum level.
Lithium cation	Polythiazide	2	Polythiazide may decrease the excretion rate of Lithium cation which could result in a higher serum level.
Lithium cation	Quinethazone	2	Quinethazone may decrease the excretion rate of Lithium cation which could result in a higher serum level.
Amphetamine	Magnesium oxide	2	Magnesium oxide may decrease the excretion rate of Amphetamine which could result in a higher serum level.
Amphetamine	Magnesium silicate	2	Magnesium silicate may decrease the excretion rate of Amphetamine which could result in a higher serum level.
Paromomycin	Mefenamic acid	2	Mefenamic acid may decrease the excretion rate of Paromomycin which could result in a higher serum level.
Benzphetamine	Tromethamine	2	Tromethamine may decrease the excretion rate of Benzphetamine which could result in a higher serum level.
Paromomycin	Naproxen	2	Naproxen may decrease the excretion rate of Paromomycin which could result in a higher serum level.
Amikacin	Sulfasalazine	2	Sulfasalazine may decrease the excretion rate of Amikacin which could result in a higher serum level.
Gentamicin	Resveratrol	2	Resveratrol may decrease the excretion rate of Gentamicin which could result in a higher serum level.
Amikacin	Pirfenidone	2	Pirfenidone may decrease the excretion rate of Amikacin which could result in a higher serum level.
Paromomycin	Resveratrol	2	Resveratrol may decrease the excretion rate of Paromomycin which could result in a higher serum level.
Memantine	Brinzolamide	2	Brinzolamide may decrease the excretion rate of Memantine which could result in a higher serum level.
Memantine	Diclofenamide	2	Diclofenamide may decrease the excretion rate of Memantine which could result in a higher serum level.
Pseudoephedrine	Magnesium carbonate	2	Magnesium carbonate may decrease the excretion rate of Pseudoephedrine which could result in a higher serum level.
Arbekacin	Etoricoxib	2	Etoricoxib may decrease the excretion rate of Arbekacin which could result in a higher serum level.
Kanamycin	Clonixin	2	Clonixin may decrease the excretion rate of Kanamycin which could result in a higher serum level.
Streptomycin	Tranilast	2	Tranilast may decrease the excretion rate of Streptomycin which could result in a higher serum level.
Gentamicin	Sulindac	2	Sulindac may decrease the excretion rate of Gentamicin which could result in a higher serum level.
Kanamycin	Tolfenamic acid	2	Tolfenamic acid may decrease the excretion rate of Kanamycin which could result in a higher serum level.
Netilmicin	Curcumin	2	Curcumin may decrease the excretion rate of Netilmicin which could result in a higher serum level.
Framycetin	Pirfenidone	2	Pirfenidone may decrease the excretion rate of Framycetin which could result in a higher serum level.
Kanamycin	Loxoprofen	2	Loxoprofen may decrease the excretion rate of Kanamycin which could result in a higher serum level.
Gentamicin	Ketoprofen	2	Ketoprofen may decrease the excretion rate of Gentamicin which could result in a higher serum level.
Streptomycin	Icatibant	2	Icatibant may decrease the excretion rate of Streptomycin which could result in a higher serum level.
Calcium glucoheptonate	Polythiazide	2	Polythiazide may decrease the excretion rate of Calcium glucoheptonate which could result in a higher serum level.
Calcium glucoheptonate	Quinethazone	2	Quinethazone may decrease the excretion rate of Calcium glucoheptonate which could result in a higher serum level.
Kanamycin	Salicylic acid	2	Salicylic acid may decrease the excretion rate of Kanamycin which could result in a higher serum level.
Calcium acetate	Polythiazide	2	Polythiazide may decrease the excretion rate of Calcium acetate which could result in a higher serum level.
Diethylpropion	Diclofenamide	2	Diclofenamide may decrease the excretion rate of Diethylpropion which could result in a higher serum level.
Kanamycin	Tiaprofenic acid	2	Tiaprofenic acid may decrease the excretion rate of Kanamycin which could result in a higher serum level.
Framycetin	Piroxicam	2	Piroxicam may decrease the excretion rate of Framycetin which could result in a higher serum level.
Diethylpropion	Acetazolamide	2	Acetazolamide may decrease the excretion rate of Diethylpropion which could result in a higher serum level.
Kanamycin	Meclofenamic acid	2	Meclofenamic acid may decrease the excretion rate of Kanamycin which could result in a higher serum level.
Netilmicin	Flurbiprofen	2	Flurbiprofen may decrease the excretion rate of Netilmicin which could result in a higher serum level.
Calcium carbonate	Metolazone	2	Metolazone may decrease the excretion rate of Calcium carbonate which could result in a higher serum level.
Tobramycin	Valdecoxib	2	Valdecoxib may decrease the excretion rate of Tobramycin which could result in a higher serum level.
Benzphetamine	Bismuth subcitrate potassium	2	Bismuth subcitrate potassium may decrease the excretion rate of Benzphetamine which could result in a higher serum level.
Metamfetamine	Aloglutamol	2	Aloglutamol may decrease the excretion rate of Metamfetamine which could result in a higher serum level.
Ribostamycin	Bufexamac	2	Bufexamac may decrease the excretion rate of Ribostamycin which could result in a higher serum level.
Hydroxyamphetamine	Magnesium carbonate	2	Magnesium carbonate may decrease the excretion rate of Hydroxyamphetamine which could result in a higher serum level.
Framycetin	Oxaprozin	2	Oxaprozin may decrease the excretion rate of Framycetin which could result in a higher serum level.
Tobramycin	Diclofenac	2	Diclofenac may decrease the excretion rate of Tobramycin which could result in a higher serum level.
Cholic Acid	Novobiocin	2	Novobiocin may decrease the excretion rate of Cholic Acid which could result in a higher serum level.
Plazomicin	Phenylbutazone	2	Phenylbutazone may decrease the excretion rate of Plazomicin which could result in a higher serum level.
Calcium Phosphate	Methyclothiazide	2	Methyclothiazide may decrease the excretion rate of Calcium Phosphate which could result in a higher serum level.
Streptomycin	Choline magnesium trisalicylate	2	Choline magnesium trisalicylate may decrease the excretion rate of Streptomycin which could result in a higher serum level.
Lisdexamfetamine	Magnesium hydroxide	2	Magnesium hydroxide may decrease the excretion rate of Lisdexamfetamine which could result in a higher serum level.
Plazomicin	Meclofenamic acid	2	Meclofenamic acid may decrease the excretion rate of Plazomicin which could result in a higher serum level.
Plazomicin	Niflumic acid	2	Niflumic acid may decrease the excretion rate of Plazomicin which could result in a higher serum level.
Ribostamycin	Carprofen	2	Carprofen may decrease the excretion rate of Ribostamycin which could result in a higher serum level.
Phentermine	Calcium carbonate	2	Calcium carbonate may decrease the excretion rate of Phentermine which could result in a higher serum level.
Pseudoephedrine	Diclofenamide	2	Diclofenamide may decrease the excretion rate of Pseudoephedrine which could result in a higher serum level.
Paromomycin	Ketoprofen	2	Ketoprofen may decrease the excretion rate of Paromomycin which could result in a higher serum level.
Amikacin	Lumiracoxib	2	Lumiracoxib may decrease the excretion rate of Amikacin which could result in a higher serum level.
Phentermine	Aluminum hydroxide	2	Aluminum hydroxide may decrease the excretion rate of Phentermine which could result in a higher serum level.
Ribostamycin	Teriflunomide	2	Teriflunomide may decrease the excretion rate of Ribostamycin which could result in a higher serum level.
Calcium levulinate	Indapamide	2	Indapamide may decrease the excretion rate of Calcium levulinate which could result in a higher serum level.
Gentamicin	Propacetamol	2	Propacetamol may decrease the excretion rate of Gentamicin which could result in a higher serum level.
Streptomycin	Meclofenamic acid	2	Meclofenamic acid may decrease the excretion rate of Streptomycin which could result in a higher serum level.
Kanamycin	Fenoprofen	2	Fenoprofen may decrease the excretion rate of Kanamycin which could result in a higher serum level.
Gentamicin	Bromfenac	2	Bromfenac may decrease the excretion rate of Gentamicin which could result in a higher serum level.
Calcium citrate	Benzthiazide	2	Benzthiazide may decrease the excretion rate of Calcium citrate which could result in a higher serum level.
Tobramycin	Resveratrol	2	Resveratrol may decrease the excretion rate of Tobramycin which could result in a higher serum level.
Framycetin	Aceclofenac	2	Aceclofenac may decrease the excretion rate of Framycetin which could result in a higher serum level.
Framycetin	Zaltoprofen	2	Zaltoprofen may decrease the excretion rate of Framycetin which could result in a higher serum level.
Gentamicin	Lornoxicam	2	Lornoxicam may decrease the excretion rate of Gentamicin which could result in a higher serum level.
Arbekacin	Flurbiprofen	2	Flurbiprofen may decrease the excretion rate of Arbekacin which could result in a higher serum level.
Calcium acetate	Quinethazone	2	Quinethazone may decrease the excretion rate of Calcium acetate which could result in a higher serum level.
Lisdexamfetamine	Calcium carbonate	2	Calcium carbonate may decrease the excretion rate of Lisdexamfetamine which could result in a higher serum level.
Paromomycin	Antipyrine	2	Antipyrine may decrease the excretion rate of Paromomycin which could result in a higher serum level.
Lisdexamfetamine	Tromethamine	2	Tromethamine may decrease the excretion rate of Lisdexamfetamine which could result in a higher serum level.
Calcium levulinate	Benzthiazide	2	Benzthiazide may decrease the excretion rate of Calcium levulinate which could result in a higher serum level.
Netilmicin	Antipyrine	2	Antipyrine may decrease the excretion rate of Netilmicin which could result in a higher serum level.
Lisdexamfetamine	Hydrotalcite	2	Hydrotalcite may decrease the excretion rate of Lisdexamfetamine which could result in a higher serum level.
Mephentermine	Magaldrate	2	Magaldrate may decrease the excretion rate of Mephentermine which could result in a higher serum level.
Tobramycin	Etodolac	2	Etodolac may decrease the excretion rate of Tobramycin which could result in a higher serum level.
Netilmicin	Salicylic acid	2	Salicylic acid may decrease the excretion rate of Netilmicin which could result in a higher serum level.
Netilmicin	Etoricoxib	2	Etoricoxib may decrease the excretion rate of Netilmicin which could result in a higher serum level.
Quinidine	Magnesium oxide	2	Magnesium oxide may decrease the excretion rate of Quinidine which could result in a higher serum level.
Amikacin	Choline magnesium trisalicylate	2	Choline magnesium trisalicylate may decrease the excretion rate of Amikacin which could result in a higher serum level.
Ribostamycin	Loxoprofen	2	Loxoprofen may decrease the excretion rate of Ribostamycin which could result in a higher serum level.
Acemetacin	Sulfinpyrazone	2	Sulfinpyrazone may decrease the excretion rate of Acemetacin which could result in a higher serum level.
Framycetin	Alclofenac	2	Alclofenac may decrease the excretion rate of Framycetin which could result in a higher serum level.
Tobramycin	Tiaprofenic acid	2	Tiaprofenic acid may decrease the excretion rate of Tobramycin which could result in a higher serum level.
Netilmicin	Meclofenamic acid	2	Meclofenamic acid may decrease the excretion rate of Netilmicin which could result in a higher serum level.
Calcium chloride	Chlorothiazide	2	Chlorothiazide may decrease the excretion rate of Calcium chloride which could result in a higher serum level.
Calcium glubionate anhydrous	Indapamide	2	Indapamide may decrease the excretion rate of Calcium glubionate anhydrous which could result in a higher serum level.
Amphetamine	Aloglutamol	2	Aloglutamol may decrease the excretion rate of Amphetamine which could result in a higher serum level.
Netilmicin	Tolfenamic acid	2	Tolfenamic acid may decrease the excretion rate of Netilmicin which could result in a higher serum level.
Calcium glucoheptonate	Bendroflumethiazide	2	Bendroflumethiazide may decrease the excretion rate of Calcium glucoheptonate which could result in a higher serum level.
Framycetin	Antipyrine	2	Antipyrine may decrease the excretion rate of Framycetin which could result in a higher serum level.
Phentermine	Aloglutamol	2	Aloglutamol may decrease the excretion rate of Phentermine which could result in a higher serum level.
Gentamicin	Rofecoxib	2	Rofecoxib may decrease the excretion rate of Gentamicin which could result in a higher serum level.
Pseudoephedrine	Calcium carbonate	2	Calcium carbonate may decrease the excretion rate of Pseudoephedrine which could result in a higher serum level.
Tobramycin	Choline magnesium trisalicylate	2	Choline magnesium trisalicylate may decrease the excretion rate of Tobramycin which could result in a higher serum level.
Paromomycin	Salicylamide	2	Salicylamide may decrease the excretion rate of Paromomycin which could result in a higher serum level.
Paromomycin	Indomethacin	2	Indomethacin may decrease the excretion rate of Paromomycin which could result in a higher serum level.
Paromomycin	Parecoxib	2	Parecoxib may decrease the excretion rate of Paromomycin which could result in a higher serum level.
Metamfetamine	Hydrotalcite	2	Hydrotalcite may decrease the excretion rate of Metamfetamine which could result in a higher serum level.
Gentamicin	Etodolac	2	Etodolac may decrease the excretion rate of Gentamicin which could result in a higher serum level.
Ribostamycin	Pirfenidone	2	Pirfenidone may decrease the excretion rate of Ribostamycin which could result in a higher serum level.
Gentamicin	Zileuton	2	Zileuton may decrease the excretion rate of Gentamicin which could result in a higher serum level.
Gentamicin	Adapalene	2	Adapalene may decrease the excretion rate of Gentamicin which could result in a higher serum level.
Tobramycin	Salicylic acid	2	Salicylic acid may decrease the excretion rate of Tobramycin which could result in a higher serum level.
Framycetin	Nepafenac	2	Nepafenac may decrease the excretion rate of Framycetin which could result in a higher serum level.
Kanamycin	Ibuprofen	2	Ibuprofen may decrease the excretion rate of Kanamycin which could result in a higher serum level.
Netilmicin	Seratrodast	2	Seratrodast may decrease the excretion rate of Netilmicin which could result in a higher serum level.
Ribostamycin	Piroxicam	2	Piroxicam may decrease the excretion rate of Ribostamycin which could result in a higher serum level.
Kanamycin	Tolmetin	2	Tolmetin may decrease the excretion rate of Kanamycin which could result in a higher serum level.
Amphetamine	Tromethamine	2	Tromethamine may decrease the excretion rate of Amphetamine which could result in a higher serum level.
Lisdexamfetamine	Magnesium oxide	2	Magnesium oxide may decrease the excretion rate of Lisdexamfetamine which could result in a higher serum level.
Tobramycin	Icatibant	2	Icatibant may decrease the excretion rate of Tobramycin which could result in a higher serum level.
Plazomicin	Nimesulide	2	Nimesulide may decrease the excretion rate of Plazomicin which could result in a higher serum level.
Amikacin	Mycophenolate mofetil	2	Mycophenolate mofetil may decrease the excretion rate of Amikacin which could result in a higher serum level.
Paromomycin	Curcumin	2	Curcumin may decrease the excretion rate of Paromomycin which could result in a higher serum level.
Framycetin	Niflumic acid	2	Niflumic acid may decrease the excretion rate of Framycetin which could result in a higher serum level.
Amikacin	Adapalene	2	Adapalene may decrease the excretion rate of Amikacin which could result in a higher serum level.
Lithium cation	Benzthiazide	2	Benzthiazide may decrease the excretion rate of Lithium cation which could result in a higher serum level.
Amikacin	Apremilast	2	Apremilast may decrease the excretion rate of Amikacin which could result in a higher serum level.
Foscarnet	Etacrynic acid	2	Etacrynic acid may decrease the excretion rate of Foscarnet which could result in a higher serum level.
Netilmicin	Apremilast	2	Apremilast may decrease the excretion rate of Netilmicin which could result in a higher serum level.
Paromomycin	Adapalene	2	Adapalene may decrease the excretion rate of Paromomycin which could result in a higher serum level.
Streptomycin	Zileuton	2	Zileuton may decrease the excretion rate of Streptomycin which could result in a higher serum level.
Amphetamine	Calcium carbonate	2	Calcium carbonate may decrease the excretion rate of Amphetamine which could result in a higher serum level.
Gentamicin	Nepafenac	2	Nepafenac may decrease the excretion rate of Gentamicin which could result in a higher serum level.
Ribostamycin	Leflunomide	2	Leflunomide may decrease the excretion rate of Ribostamycin which could result in a higher serum level.
Gentamicin	Indomethacin	2	Indomethacin may decrease the excretion rate of Gentamicin which could result in a higher serum level.
Tobramycin	Ibuprofen	2	Ibuprofen may decrease the excretion rate of Tobramycin which could result in a higher serum level.
Framycetin	Sulfasalazine	2	Sulfasalazine may decrease the excretion rate of Framycetin which could result in a higher serum level.
Netilmicin	Mesalazine	2	Mesalazine may decrease the excretion rate of Netilmicin which could result in a higher serum level.
Pseudoephedrine	Acetazolamide	2	Acetazolamide may decrease the excretion rate of Pseudoephedrine which could result in a higher serum level.
Netilmicin	Indomethacin	2	Indomethacin may decrease the excretion rate of Netilmicin which could result in a higher serum level.
Netilmicin	Ibuprofen	2	Ibuprofen may decrease the excretion rate of Netilmicin which could result in a higher serum level.
Arbekacin	Acetylsalicylic acid	2	Acetylsalicylic acid may decrease the excretion rate of Arbekacin which could result in a higher serum level.
Tobramycin	Loxoprofen	2	Loxoprofen may decrease the excretion rate of Tobramycin which could result in a higher serum level.
Metamfetamine	Magnesium silicate	2	Magnesium silicate may decrease the excretion rate of Metamfetamine which could result in a higher serum level.
Ribostamycin	Olopatadine	2	Olopatadine may decrease the excretion rate of Ribostamycin which could result in a higher serum level.
Netilmicin	Tolmetin	2	Tolmetin may decrease the excretion rate of Netilmicin which could result in a higher serum level.
Foscarnet	Bumetanide	2	Bumetanide may decrease the excretion rate of Foscarnet which could result in a higher serum level.
Tobramycin	Acetylsalicylic acid	2	Acetylsalicylic acid may decrease the excretion rate of Tobramycin which could result in a higher serum level.
Paromomycin	Valdecoxib	2	Valdecoxib may decrease the excretion rate of Paromomycin which could result in a higher serum level.
Cholic Acid	Fusidic acid	2	Fusidic acid may decrease the excretion rate of Cholic Acid which could result in a higher serum level.
Kanamycin	Chloroquine	2	Chloroquine may decrease the excretion rate of Kanamycin which could result in a higher serum level.
Arbekacin	Teriflunomide	2	Teriflunomide may decrease the excretion rate of Arbekacin which could result in a higher serum level.
Phenoxymethylpenicillin	Acemetacin	2	Acemetacin may decrease the excretion rate of Phenoxymethylpenicillin which could result in a higher serum level.
Streptomycin	Fenbufen	2	Fenbufen may decrease the excretion rate of Streptomycin which could result in a higher serum level.
Kanamycin	Sulindac	2	Sulindac may decrease the excretion rate of Kanamycin which could result in a higher serum level.
Amikacin	Propacetamol	2	Propacetamol may decrease the excretion rate of Amikacin which could result in a higher serum level.
Plazomicin	Meloxicam	2	Meloxicam may decrease the excretion rate of Plazomicin which could result in a higher serum level.
Arbekacin	Benzydamine	2	Benzydamine may decrease the excretion rate of Arbekacin which could result in a higher serum level.
Paromomycin	Apremilast	2	Apremilast may decrease the excretion rate of Paromomycin which could result in a higher serum level.
Tobramycin	Tolfenamic acid	2	Tolfenamic acid may decrease the excretion rate of Tobramycin which could result in a higher serum level.
Paromomycin	Zileuton	2	Zileuton may decrease the excretion rate of Paromomycin which could result in a higher serum level.
Paromomycin	Rofecoxib	2	Rofecoxib may decrease the excretion rate of Paromomycin which could result in a higher serum level.
Calcium lactate	Hydrochlorothiazide	2	Hydrochlorothiazide may decrease the excretion rate of Calcium lactate which could result in a higher serum level.
Plazomicin	Rofecoxib	2	Rofecoxib may decrease the excretion rate of Plazomicin which could result in a higher serum level.
Arbekacin	Lornoxicam	2	Lornoxicam may decrease the excretion rate of Arbekacin which could result in a higher serum level.
Kanamycin	Balsalazide	2	Balsalazide may decrease the excretion rate of Kanamycin which could result in a higher serum level.
Phentermine	Aluminium	2	Aluminium may decrease the excretion rate of Phentermine which could result in a higher serum level.
Gentamicin	Fenbufen	2	Fenbufen may decrease the excretion rate of Gentamicin which could result in a higher serum level.
Quinidine	Aluminum hydroxide	2	Aluminum hydroxide may decrease the excretion rate of Quinidine which could result in a higher serum level.
Ribostamycin	Indomethacin	2	Indomethacin may decrease the excretion rate of Ribostamycin which could result in a higher serum level.
Gentamicin	Zaltoprofen	2	Zaltoprofen may decrease the excretion rate of Gentamicin which could result in a higher serum level.
Paromomycin	Etodolac	2	Etodolac may decrease the excretion rate of Paromomycin which could result in a higher serum level.
Framycetin	Nabumetone	2	Nabumetone may decrease the excretion rate of Framycetin which could result in a higher serum level.
Amikacin	Salicylamide	2	Salicylamide may decrease the excretion rate of Amikacin which could result in a higher serum level.
Netilmicin	Nabumetone	2	Nabumetone may decrease the excretion rate of Netilmicin which could result in a higher serum level.
Amikacin	Etoricoxib	2	Etoricoxib may decrease the excretion rate of Amikacin which could result in a higher serum level.
Kanamycin	Epirizole	2	Epirizole may decrease the excretion rate of Kanamycin which could result in a higher serum level.
Quinidine	Magnesium carbonate	2	Magnesium carbonate may decrease the excretion rate of Quinidine which could result in a higher serum level.
Dextroamphetamine	Sodium bicarbonate	2	Sodium bicarbonate may decrease the excretion rate of Dextroamphetamine which could result in a higher serum level.
Amikacin	Piroxicam	2	Piroxicam may decrease the excretion rate of Amikacin which could result in a higher serum level.
Mephentermine	Methazolamide	2	Methazolamide may decrease the excretion rate of Mephentermine which could result in a higher serum level.
Benzphetamine	Magnesium carbonate	2	Magnesium carbonate may decrease the excretion rate of Benzphetamine which could result in a higher serum level.
Amikacin	Nepafenac	2	Nepafenac may decrease the excretion rate of Amikacin which could result in a higher serum level.
Netilmicin	Benzydamine	2	Benzydamine may decrease the excretion rate of Netilmicin which could result in a higher serum level.
Amikacin	Epirizole	2	Epirizole may decrease the excretion rate of Amikacin which could result in a higher serum level.
Tobramycin	Tenoxicam	2	Tenoxicam may decrease the excretion rate of Tobramycin which could result in a higher serum level.
Amikacin	Metamizole	2	Metamizole may decrease the excretion rate of Amikacin which could result in a higher serum level.
Framycetin	Teriflunomide	2	Teriflunomide may decrease the excretion rate of Framycetin which could result in a higher serum level.
Pseudoephedrine	Magnesium oxide	2	Magnesium oxide may decrease the excretion rate of Pseudoephedrine which could result in a higher serum level.
Tobramycin	Nabumetone	2	Nabumetone may decrease the excretion rate of Tobramycin which could result in a higher serum level.
Streptomycin	Etofenamate	2	Etofenamate may decrease the excretion rate of Streptomycin which could result in a higher serum level.
Tobramycin	Ketorolac	2	Ketorolac may decrease the excretion rate of Tobramycin which could result in a higher serum level.
Streptomycin	Pirfenidone	2	Pirfenidone may decrease the excretion rate of Streptomycin which could result in a higher serum level.
Calcium carbonate	Indapamide	2	Indapamide may decrease the excretion rate of Calcium carbonate which could result in a higher serum level.
Plazomicin	Carprofen	2	Carprofen may decrease the excretion rate of Plazomicin which could result in a higher serum level.
Gentamicin	Parthenolide	2	Parthenolide may decrease the excretion rate of Gentamicin which could result in a higher serum level.
Dicloxacillin	Acemetacin	2	Acemetacin may decrease the excretion rate of Dicloxacillin which could result in a higher serum level.
Phentermine	Methazolamide	2	Methazolamide may decrease the excretion rate of Phentermine which could result in a higher serum level.
Cholic Acid	Glyburide	2	Glyburide may decrease the excretion rate of Cholic Acid which could result in a higher serum level.
Calcium carbonate	Trichlormethiazide	2	Trichlormethiazide may decrease the excretion rate of Calcium carbonate which could result in a higher serum level.
Framycetin	Valdecoxib	2	Valdecoxib may decrease the excretion rate of Framycetin which could result in a higher serum level.
Tobramycin	Pimecrolimus	2	Pimecrolimus may decrease the excretion rate of Tobramycin which could result in a higher serum level.
Tobramycin	Magnesium salicylate	2	Magnesium salicylate may decrease the excretion rate of Tobramycin which could result in a higher serum level.
Amphetamine	Diclofenamide	2	Diclofenamide may decrease the excretion rate of Amphetamine which could result in a higher serum level.
Arbekacin	Mycophenolic acid	2	Mycophenolic acid may decrease the excretion rate of Arbekacin which could result in a higher serum level.
Amikacin	Tenoxicam	2	Tenoxicam may decrease the excretion rate of Amikacin which could result in a higher serum level.
Plazomicin	Zileuton	2	Zileuton may decrease the excretion rate of Plazomicin which could result in a higher serum level.
Streptomycin	Azelastine	2	Azelastine may decrease the excretion rate of Streptomycin which could result in a higher serum level.
Plazomicin	Etodolac	2	Etodolac may decrease the excretion rate of Plazomicin which could result in a higher serum level.
Amikacin	Nabumetone	2	Nabumetone may decrease the excretion rate of Amikacin which could result in a higher serum level.
Ribostamycin	Parecoxib	2	Parecoxib may decrease the excretion rate of Ribostamycin which could result in a higher serum level.
Tobramycin	Salsalate	2	Salsalate may decrease the excretion rate of Tobramycin which could result in a higher serum level.
Streptomycin	Lumiracoxib	2	Lumiracoxib may decrease the excretion rate of Streptomycin which could result in a higher serum level.
Streptomycin	Suprofen	2	Suprofen may decrease the excretion rate of Streptomycin which could result in a higher serum level.
Metamfetamine	Magaldrate	2	Magaldrate may decrease the excretion rate of Metamfetamine which could result in a higher serum level.
Amikacin	Tolmetin	2	Tolmetin may decrease the excretion rate of Amikacin which could result in a higher serum level.
Kanamycin	Propacetamol	2	Propacetamol may decrease the excretion rate of Kanamycin which could result in a higher serum level.
Plazomicin	Nepafenac	2	Nepafenac may decrease the excretion rate of Plazomicin which could result in a higher serum level.
Framycetin	Diclofenac	2	Diclofenac may decrease the excretion rate of Framycetin which could result in a higher serum level.
Foscarnet	Furosemide	2	Furosemide may decrease the excretion rate of Foscarnet which could result in a higher serum level.
Tobramycin	Metamizole	2	Metamizole may decrease the excretion rate of Tobramycin which could result in a higher serum level.
Ribostamycin	Adapalene	2	Adapalene may decrease the excretion rate of Ribostamycin which could result in a higher serum level.
Tobramycin	Zileuton	2	Zileuton may decrease the excretion rate of Tobramycin which could result in a higher serum level.
Plazomicin	Adapalene	2	Adapalene may decrease the excretion rate of Plazomicin which could result in a higher serum level.
Kanamycin	Oxyphenbutazone	2	Oxyphenbutazone may decrease the excretion rate of Kanamycin which could result in a higher serum level.
Gentamicin	Aceclofenac	2	Aceclofenac may decrease the excretion rate of Gentamicin which could result in a higher serum level.
Benzphetamine	Magaldrate	2	Magaldrate may decrease the excretion rate of Benzphetamine which could result in a higher serum level.
Ribostamycin	Nafamostat	2	Nafamostat may decrease the excretion rate of Ribostamycin which could result in a higher serum level.
Kanamycin	Naftifine	2	Naftifine may decrease the excretion rate of Kanamycin which could result in a higher serum level.
Tobramycin	Pirfenidone	2	Pirfenidone may decrease the excretion rate of Tobramycin which could result in a higher serum level.
Calcium Phosphate	Chlorthalidone	2	Chlorthalidone may decrease the excretion rate of Calcium Phosphate which could result in a higher serum level.
Calcium carbonate	Hydroflumethiazide	2	Hydroflumethiazide may decrease the excretion rate of Calcium carbonate which could result in a higher serum level.
Paromomycin	Fenbufen	2	Fenbufen may decrease the excretion rate of Paromomycin which could result in a higher serum level.
Arbekacin	Loxoprofen	2	Loxoprofen may decrease the excretion rate of Arbekacin which could result in a higher serum level.
Calcium glubionate anhydrous	Methyclothiazide	2	Methyclothiazide may decrease the excretion rate of Calcium glubionate anhydrous which could result in a higher serum level.
Netilmicin	Azelastine	2	Azelastine may decrease the excretion rate of Netilmicin which could result in a higher serum level.
Amikacin	Olopatadine	2	Olopatadine may decrease the excretion rate of Amikacin which could result in a higher serum level.
Arbekacin	Antipyrine	2	Antipyrine may decrease the excretion rate of Arbekacin which could result in a higher serum level.
Plazomicin	Fenbufen	2	Fenbufen may decrease the excretion rate of Plazomicin which could result in a higher serum level.
Netilmicin	Suprofen	2	Suprofen may decrease the excretion rate of Netilmicin which could result in a higher serum level.
Streptomycin	Alclofenac	2	Alclofenac may decrease the excretion rate of Streptomycin which could result in a higher serum level.
Gentamicin	Tiaprofenic acid	2	Tiaprofenic acid may decrease the excretion rate of Gentamicin which could result in a higher serum level.
Kanamycin	Diflunisal	2	Diflunisal may decrease the excretion rate of Kanamycin which could result in a higher serum level.
Tobramycin	Epirizole	2	Epirizole may decrease the excretion rate of Tobramycin which could result in a higher serum level.
Paromomycin	Etofenamate	2	Etofenamate may decrease the excretion rate of Paromomycin which could result in a higher serum level.
Plazomicin	Bromfenac	2	Bromfenac may decrease the excretion rate of Plazomicin which could result in a higher serum level.
Mephentermine	Aloglutamol	2	Aloglutamol may decrease the excretion rate of Mephentermine which could result in a higher serum level.
Paromomycin	Nimesulide	2	Nimesulide may decrease the excretion rate of Paromomycin which could result in a higher serum level.
Dextroamphetamine	Acetazolamide	2	Acetazolamide may decrease the excretion rate of Dextroamphetamine which could result in a higher serum level.
Framycetin	Parecoxib	2	Parecoxib may decrease the excretion rate of Framycetin which could result in a higher serum level.
Framycetin	Bromfenac	2	Bromfenac may decrease the excretion rate of Framycetin which could result in a higher serum level.
Gentamicin	Seratrodast	2	Seratrodast may decrease the excretion rate of Gentamicin which could result in a higher serum level.
Tobramycin	Niflumic acid	2	Niflumic acid may decrease the excretion rate of Tobramycin which could result in a higher serum level.
Hydroxyamphetamine	Magnesium hydroxide	2	Magnesium hydroxide may decrease the excretion rate of Hydroxyamphetamine which could result in a higher serum level.
Calcium acetate	Trichlormethiazide	2	Trichlormethiazide may decrease the excretion rate of Calcium acetate which could result in a higher serum level.
Amikacin	Leflunomide	2	Leflunomide may decrease the excretion rate of Amikacin which could result in a higher serum level.
Ribostamycin	Masoprocol	2	Masoprocol may decrease the excretion rate of Ribostamycin which could result in a higher serum level.
Tobramycin	Meclofenamic acid	2	Meclofenamic acid may decrease the excretion rate of Tobramycin which could result in a higher serum level.
Kanamycin	Parthenolide	2	Parthenolide may decrease the excretion rate of Kanamycin which could result in a higher serum level.
Tobramycin	Apremilast	2	Apremilast may decrease the excretion rate of Tobramycin which could result in a higher serum level.
Netilmicin	Icatibant	2	Icatibant may decrease the excretion rate of Netilmicin which could result in a higher serum level.
Amikacin	Meloxicam	2	Meloxicam may decrease the excretion rate of Amikacin which could result in a higher serum level.
Calcium carbonate	Polythiazide	2	Polythiazide may decrease the excretion rate of Calcium carbonate which could result in a higher serum level.
Calcium carbonate	Quinethazone	2	Quinethazone may decrease the excretion rate of Calcium carbonate which could result in a higher serum level.
Netilmicin	Teriflunomide	2	Teriflunomide may decrease the excretion rate of Netilmicin which could result in a higher serum level.
Cholic Acid	Clofazimine	2	Clofazimine may decrease the excretion rate of Cholic Acid which could result in a higher serum level.
Netilmicin	Lornoxicam	2	Lornoxicam may decrease the excretion rate of Netilmicin which could result in a higher serum level.
Netilmicin	Oxaprozin	2	Oxaprozin may decrease the excretion rate of Netilmicin which could result in a higher serum level.
Streptomycin	Nepafenac	2	Nepafenac may decrease the excretion rate of Streptomycin which could result in a higher serum level.
Framycetin	Ketorolac	2	Ketorolac may decrease the excretion rate of Framycetin which could result in a higher serum level.
Oxacillin	Acemetacin	2	Acemetacin may decrease the excretion rate of Oxacillin which could result in a higher serum level.
Paromomycin	Bromfenac	2	Bromfenac may decrease the excretion rate of Paromomycin which could result in a higher serum level.
Amikacin	Curcumin	2	Curcumin may decrease the excretion rate of Amikacin which could result in a higher serum level.
Kanamycin	Naproxen	2	Naproxen may decrease the excretion rate of Kanamycin which could result in a higher serum level.
Lisdexamfetamine	Aluminium	2	Aluminium may decrease the excretion rate of Lisdexamfetamine which could result in a higher serum level.
Paromomycin	Tranilast	2	Tranilast may decrease the excretion rate of Paromomycin which could result in a higher serum level.
Kanamycin	Mefenamic acid	2	Mefenamic acid may decrease the excretion rate of Kanamycin which could result in a higher serum level.
Hydroxyamphetamine	Methazolamide	2	Methazolamide may decrease the excretion rate of Hydroxyamphetamine which could result in a higher serum level.
Calcium glucoheptonate	Hydrochlorothiazide	2	Hydrochlorothiazide may decrease the excretion rate of Calcium glucoheptonate which could result in a higher serum level.
Netilmicin	Choline magnesium trisalicylate	2	Choline magnesium trisalicylate may decrease the excretion rate of Netilmicin which could result in a higher serum level.
Streptomycin	Oxaprozin	2	Oxaprozin may decrease the excretion rate of Streptomycin which could result in a higher serum level.
Gentamicin	Curcumin	2	Curcumin may decrease the excretion rate of Gentamicin which could result in a higher serum level.
Gentamicin	Benzydamine	2	Benzydamine may decrease the excretion rate of Gentamicin which could result in a higher serum level.
Streptomycin	Balsalazide	2	Balsalazide may decrease the excretion rate of Streptomycin which could result in a higher serum level.
Amphetamine	Methazolamide	2	Methazolamide may decrease the excretion rate of Amphetamine which could result in a higher serum level.
Gentamicin	Nafamostat	2	Nafamostat may decrease the excretion rate of Gentamicin which could result in a higher serum level.
Tobramycin	Sulindac	2	Sulindac may decrease the excretion rate of Tobramycin which could result in a higher serum level.
Quinidine	Almasilate	2	Almasilate may decrease the excretion rate of Quinidine which could result in a higher serum level.
Arbekacin	Mycophenolate mofetil	2	Mycophenolate mofetil may decrease the excretion rate of Arbekacin which could result in a higher serum level.
Tobramycin	Lumiracoxib	2	Lumiracoxib may decrease the excretion rate of Tobramycin which could result in a higher serum level.
Tobramycin	Chloroquine	2	Chloroquine may decrease the excretion rate of Tobramycin which could result in a higher serum level.
Gentamicin	Sulfasalazine	2	Sulfasalazine may decrease the excretion rate of Gentamicin which could result in a higher serum level.
Paromomycin	Tolfenamic acid	2	Tolfenamic acid may decrease the excretion rate of Paromomycin which could result in a higher serum level.
Gentamicin	Meloxicam	2	Meloxicam may decrease the excretion rate of Gentamicin which could result in a higher serum level.
Kanamycin	Oxaprozin	2	Oxaprozin may decrease the excretion rate of Kanamycin which could result in a higher serum level.
Ribostamycin	Oxyphenbutazone	2	Oxyphenbutazone may decrease the excretion rate of Ribostamycin which could result in a higher serum level.
Benzphetamine	Acetazolamide	2	Acetazolamide may decrease the excretion rate of Benzphetamine which could result in a higher serum level.
Mephentermine	Aluminium	2	Aluminium may decrease the excretion rate of Mephentermine which could result in a higher serum level.
Gentamicin	Icatibant	2	Icatibant may decrease the excretion rate of Gentamicin which could result in a higher serum level.
Calcium gluconate	Metolazone	2	Metolazone may decrease the excretion rate of Calcium gluconate which could result in a higher serum level.
Netilmicin	Bufexamac	2	Bufexamac may decrease the excretion rate of Netilmicin which could result in a higher serum level.
Calcium citrate	Metolazone	2	Metolazone may decrease the excretion rate of Calcium citrate which could result in a higher serum level.
Streptomycin	Tenoxicam	2	Tenoxicam may decrease the excretion rate of Streptomycin which could result in a higher serum level.
Arbekacin	Diflunisal	2	Diflunisal may decrease the excretion rate of Arbekacin which could result in a higher serum level.
Plazomicin	Ketoprofen	2	Ketoprofen may decrease the excretion rate of Plazomicin which could result in a higher serum level.
Metamfetamine	Methazolamide	2	Methazolamide may decrease the excretion rate of Metamfetamine which could result in a higher serum level.
Memantine	Dorzolamide	2	Dorzolamide may decrease the excretion rate of Memantine which could result in a higher serum level.
Amikacin	Floctafenine	2	Floctafenine may decrease the excretion rate of Amikacin which could result in a higher serum level.
Ribostamycin	Choline magnesium trisalicylate	2	Choline magnesium trisalicylate may decrease the excretion rate of Ribostamycin which could result in a higher serum level.
Netilmicin	Nimesulide	2	Nimesulide may decrease the excretion rate of Netilmicin which could result in a higher serum level.
Ribostamycin	Salicylamide	2	Salicylamide may decrease the excretion rate of Ribostamycin which could result in a higher serum level.
Benzphetamine	Diclofenamide	2	Diclofenamide may decrease the excretion rate of Benzphetamine which could result in a higher serum level.
Framycetin	Pimecrolimus	2	Pimecrolimus may decrease the excretion rate of Framycetin which could result in a higher serum level.
Kanamycin	Niflumic acid	2	Niflumic acid may decrease the excretion rate of Kanamycin which could result in a higher serum level.
Netilmicin	Alclofenac	2	Alclofenac may decrease the excretion rate of Netilmicin which could result in a higher serum level.
Calcium chloride	Bendroflumethiazide	2	Bendroflumethiazide may decrease the excretion rate of Calcium chloride which could result in a higher serum level.
Dextroamphetamine	Aluminum hydroxide	2	Aluminum hydroxide may decrease the excretion rate of Dextroamphetamine which could result in a higher serum level.
Paromomycin	Meloxicam	2	Meloxicam may decrease the excretion rate of Paromomycin which could result in a higher serum level.
Arbekacin	Rofecoxib	2	Rofecoxib may decrease the excretion rate of Arbekacin which could result in a higher serum level.
Calcium acetate	Hydrochlorothiazide	2	Hydrochlorothiazide may decrease the excretion rate of Calcium acetate which could result in a higher serum level.
Paromomycin	Phenylbutazone	2	Phenylbutazone may decrease the excretion rate of Paromomycin which could result in a higher serum level.
Framycetin	Ketoprofen	2	Ketoprofen may decrease the excretion rate of Framycetin which could result in a higher serum level.
Phentermine	Hydrotalcite	2	Hydrotalcite may decrease the excretion rate of Phentermine which could result in a higher serum level.
Amikacin	Flurbiprofen	2	Flurbiprofen may decrease the excretion rate of Amikacin which could result in a higher serum level.
Amphetamine	Magaldrate	2	Magaldrate may decrease the excretion rate of Amphetamine which could result in a higher serum level.
Streptomycin	Etoricoxib	2	Etoricoxib may decrease the excretion rate of Streptomycin which could result in a higher serum level.
Calcium citrate	Chlorthalidone	2	Chlorthalidone may decrease the excretion rate of Calcium citrate which could result in a higher serum level.
Kanamycin	Icatibant	2	Icatibant may decrease the excretion rate of Kanamycin which could result in a higher serum level.
Streptomycin	Nabumetone	2	Nabumetone may decrease the excretion rate of Streptomycin which could result in a higher serum level.
Gentamicin	Epirizole	2	Epirizole may decrease the excretion rate of Gentamicin which could result in a higher serum level.
Lithium cation	Bendroflumethiazide	2	Bendroflumethiazide may decrease the excretion rate of Lithium cation which could result in a higher serum level.
Tobramycin	Nimesulide	2	Nimesulide may decrease the excretion rate of Tobramycin which could result in a higher serum level.
Gentamicin	Nimesulide	2	Nimesulide may decrease the excretion rate of Gentamicin which could result in a higher serum level.
Quinidine	Acetazolamide	2	Acetazolamide may decrease the excretion rate of Quinidine which could result in a higher serum level.
Amphetamine	Acetazolamide	2	Acetazolamide may decrease the excretion rate of Amphetamine which could result in a higher serum level.
Streptomycin	Flurbiprofen	2	Flurbiprofen may decrease the excretion rate of Streptomycin which could result in a higher serum level.
Procaine benzylpenicillin	Acemetacin	2	Acemetacin may decrease the excretion rate of Procaine benzylpenicillin which could result in a higher serum level.
Gentamicin	Bufexamac	2	Bufexamac may decrease the excretion rate of Gentamicin which could result in a higher serum level.
Pseudoephedrine	Tromethamine	2	Tromethamine may decrease the excretion rate of Pseudoephedrine which could result in a higher serum level.
Netilmicin	Sulfasalazine	2	Sulfasalazine may decrease the excretion rate of Netilmicin which could result in a higher serum level.
Paromomycin	Sulfasalazine	2	Sulfasalazine may decrease the excretion rate of Paromomycin which could result in a higher serum level.
Ribostamycin	Alclofenac	2	Alclofenac may decrease the excretion rate of Ribostamycin which could result in a higher serum level.
Tobramycin	Tolmetin	2	Tolmetin may decrease the excretion rate of Tobramycin which could result in a higher serum level.
Cholic Acid	Cimetidine	2	Cimetidine may decrease the excretion rate of Cholic Acid which could result in a higher serum level.
Paromomycin	Diclofenac	2	Diclofenac may decrease the excretion rate of Paromomycin which could result in a higher serum level.
Amikacin	Olsalazine	2	Olsalazine may decrease the excretion rate of Amikacin which could result in a higher serum level.
Arbekacin	Clonixin	2	Clonixin may decrease the excretion rate of Arbekacin which could result in a higher serum level.
Kanamycin	Acetylsalicylic acid	2	Acetylsalicylic acid may decrease the excretion rate of Kanamycin which could result in a higher serum level.
Mephentermine	Magnesium oxide	2	Magnesium oxide may decrease the excretion rate of Mephentermine which could result in a higher serum level.
Netilmicin	Piroxicam	2	Piroxicam may decrease the excretion rate of Netilmicin which could result in a higher serum level.
Plazomicin	Mefenamic acid	2	Mefenamic acid may decrease the excretion rate of Plazomicin which could result in a higher serum level.
Streptomycin	Fenoprofen	2	Fenoprofen may decrease the excretion rate of Streptomycin which could result in a higher serum level.
Lisdexamfetamine	Diclofenamide	2	Diclofenamide may decrease the excretion rate of Lisdexamfetamine which could result in a higher serum level.
Gentamicin	Alclofenac	2	Alclofenac may decrease the excretion rate of Gentamicin which could result in a higher serum level.
Amikacin	Diflunisal	2	Diflunisal may decrease the excretion rate of Amikacin which could result in a higher serum level.
Streptomycin	Salsalate	2	Salsalate may decrease the excretion rate of Streptomycin which could result in a higher serum level.
Tobramycin	Naftifine	2	Naftifine may decrease the excretion rate of Tobramycin which could result in a higher serum level.
Calcium levulinate	Chlorothiazide	2	Chlorothiazide may decrease the excretion rate of Calcium levulinate which could result in a higher serum level.
Plazomicin	Naproxen	2	Naproxen may decrease the excretion rate of Plazomicin which could result in a higher serum level.
Tobramycin	Propacetamol	2	Propacetamol may decrease the excretion rate of Tobramycin which could result in a higher serum level.
Phentermine	Sodium bicarbonate	2	Sodium bicarbonate may decrease the excretion rate of Phentermine which could result in a higher serum level.
Paromomycin	Zaltoprofen	2	Zaltoprofen may decrease the excretion rate of Paromomycin which could result in a higher serum level.
Calcium Phosphate	Bendroflumethiazide	2	Bendroflumethiazide may decrease the excretion rate of Calcium Phosphate which could result in a higher serum level.
Gemifloxacin	Probenecid	2	Probenecid may decrease the excretion rate of Gemifloxacin which could result in a higher serum level.
Arbekacin	Parthenolide	2	Parthenolide may decrease the excretion rate of Arbekacin which could result in a higher serum level.
Paromomycin	Seratrodast	2	Seratrodast may decrease the excretion rate of Paromomycin which could result in a higher serum level.
Amikacin	Tolfenamic acid	2	Tolfenamic acid may decrease the excretion rate of Amikacin which could result in a higher serum level.
Hydroxyamphetamine	Bismuth subcitrate potassium	2	Bismuth subcitrate potassium may decrease the excretion rate of Hydroxyamphetamine which could result in a higher serum level.
Cholic Acid	Ponatinib	2	Ponatinib may decrease the excretion rate of Cholic Acid which could result in a higher serum level.
Calcium lactate	Benzthiazide	2	Benzthiazide may decrease the excretion rate of Calcium lactate which could result in a higher serum level.
Plazomicin	Salsalate	2	Salsalate may decrease the excretion rate of Plazomicin which could result in a higher serum level.
Arbekacin	Propacetamol	2	Propacetamol may decrease the excretion rate of Arbekacin which could result in a higher serum level.
Amikacin	Naproxen	2	Naproxen may decrease the excretion rate of Amikacin which could result in a higher serum level.
Paromomycin	Nafamostat	2	Nafamostat may decrease the excretion rate of Paromomycin which could result in a higher serum level.
Diethylpropion	Magnesium trisilicate	2	Magnesium trisilicate may decrease the excretion rate of Diethylpropion which could result in a higher serum level.
Amikacin	Mefenamic acid	2	Mefenamic acid may decrease the excretion rate of Amikacin which could result in a higher serum level.
Calcium citrate	Trichlormethiazide	2	Trichlormethiazide may decrease the excretion rate of Calcium citrate which could result in a higher serum level.
Arbekacin	Nimesulide	2	Nimesulide may decrease the excretion rate of Arbekacin which could result in a higher serum level.
Plazomicin	Magnesium salicylate	2	Magnesium salicylate may decrease the excretion rate of Plazomicin which could result in a higher serum level.
Calcium glubionate anhydrous	Benzthiazide	2	Benzthiazide may decrease the excretion rate of Calcium glubionate anhydrous which could result in a higher serum level.
Kanamycin	Flurbiprofen	2	Flurbiprofen may decrease the excretion rate of Kanamycin which could result in a higher serum level.
Ribostamycin	Fenbufen	2	Fenbufen may decrease the excretion rate of Ribostamycin which could result in a higher serum level.
Calcium citrate	Hydroflumethiazide	2	Hydroflumethiazide may decrease the excretion rate of Calcium citrate which could result in a higher serum level.
Dextroamphetamine	Magnesium hydroxide	2	Magnesium hydroxide may decrease the excretion rate of Dextroamphetamine which could result in a higher serum level.
Ribostamycin	Etofenamate	2	Etofenamate may decrease the excretion rate of Ribostamycin which could result in a higher serum level.
Streptomycin	Apremilast	2	Apremilast may decrease the excretion rate of Streptomycin which could result in a higher serum level.
Ribostamycin	Clonixin	2	Clonixin may decrease the excretion rate of Ribostamycin which could result in a higher serum level.
Arbekacin	Seratrodast	2	Seratrodast may decrease the excretion rate of Arbekacin which could result in a higher serum level.
Tobramycin	Curcumin	2	Curcumin may decrease the excretion rate of Tobramycin which could result in a higher serum level.
Gentamicin	Apremilast	2	Apremilast may decrease the excretion rate of Gentamicin which could result in a higher serum level.
Plazomicin	Tranilast	2	Tranilast may decrease the excretion rate of Plazomicin which could result in a higher serum level.
Tobramycin	Zaltoprofen	2	Zaltoprofen may decrease the excretion rate of Tobramycin which could result in a higher serum level.
Acemetacin	Probenecid	2	Probenecid may decrease the excretion rate of Acemetacin which could result in a higher serum level.
Framycetin	Mesalazine	2	Mesalazine may decrease the excretion rate of Framycetin which could result in a higher serum level.
Kanamycin	Lornoxicam	2	Lornoxicam may decrease the excretion rate of Kanamycin which could result in a higher serum level.
Kanamycin	Carprofen	2	Carprofen may decrease the excretion rate of Kanamycin which could result in a higher serum level.
Plazomicin	Curcumin	2	Curcumin may decrease the excretion rate of Plazomicin which could result in a higher serum level.
Tobramycin	Seratrodast	2	Seratrodast may decrease the excretion rate of Tobramycin which could result in a higher serum level.
Mephentermine	Tromethamine	2	Tromethamine may decrease the excretion rate of Mephentermine which could result in a higher serum level.
Calcium chloride	Indapamide	2	Indapamide may decrease the excretion rate of Calcium chloride which could result in a higher serum level.
Cholic Acid	Reserpine	2	Reserpine may decrease the excretion rate of Cholic Acid which could result in a higher serum level.
Cholic Acid	Ethinylestradiol	2	Ethinylestradiol may decrease the excretion rate of Cholic Acid which could result in a higher serum level.
Cholic Acid	Rifampicin	2	Rifampicin may decrease the excretion rate of Cholic Acid which could result in a higher serum level.
Dextroamphetamine	Diclofenamide	2	Diclofenamide may decrease the excretion rate of Dextroamphetamine which could result in a higher serum level.
Hydroxyamphetamine	Almasilate	2	Almasilate may decrease the excretion rate of Hydroxyamphetamine which could result in a higher serum level.
Tobramycin	Azelastine	2	Azelastine may decrease the excretion rate of Tobramycin which could result in a higher serum level.
Ribostamycin	Floctafenine	2	Floctafenine may decrease the excretion rate of Ribostamycin which could result in a higher serum level.
Ribostamycin	Meloxicam	2	Meloxicam may decrease the excretion rate of Ribostamycin which could result in a higher serum level.
Plazomicin	Etoricoxib	2	Etoricoxib may decrease the excretion rate of Plazomicin which could result in a higher serum level.
Kanamycin	Lumiracoxib	2	Lumiracoxib may decrease the excretion rate of Kanamycin which could result in a higher serum level.
Streptomycin	Parecoxib	2	Parecoxib may decrease the excretion rate of Streptomycin which could result in a higher serum level.
Plazomicin	Flurbiprofen	2	Flurbiprofen may decrease the excretion rate of Plazomicin which could result in a higher serum level.
Ribostamycin	Phenylbutazone	2	Phenylbutazone may decrease the excretion rate of Ribostamycin which could result in a higher serum level.
Paromomycin	Mycophenolate mofetil	2	Mycophenolate mofetil may decrease the excretion rate of Paromomycin which could result in a higher serum level.
Mephentermine	Acetazolamide	2	Acetazolamide may decrease the excretion rate of Mephentermine which could result in a higher serum level.
Netilmicin	Oxyphenbutazone	2	Oxyphenbutazone may decrease the excretion rate of Netilmicin which could result in a higher serum level.
Streptomycin	Acetylsalicylic acid	2	Acetylsalicylic acid may decrease the excretion rate of Streptomycin which could result in a higher serum level.
Netilmicin	Niflumic acid	2	Niflumic acid may decrease the excretion rate of Netilmicin which could result in a higher serum level.
Calcium acetate	Chlorothiazide	2	Chlorothiazide may decrease the excretion rate of Calcium acetate which could result in a higher serum level.
Framycetin	Metamizole	2	Metamizole may decrease the excretion rate of Framycetin which could result in a higher serum level.
Hydroxyamphetamine	Aloglutamol	2	Aloglutamol may decrease the excretion rate of Hydroxyamphetamine which could result in a higher serum level.
Amikacin	Rofecoxib	2	Rofecoxib may decrease the excretion rate of Amikacin which could result in a higher serum level.
Streptomycin	Carprofen	2	Carprofen may decrease the excretion rate of Streptomycin which could result in a higher serum level.
Lisdexamfetamine	Acetazolamide	2	Acetazolamide may decrease the excretion rate of Lisdexamfetamine which could result in a higher serum level.
Arbekacin	Celecoxib	2	Celecoxib may decrease the excretion rate of Arbekacin which could result in a higher serum level.
Kanamycin	Tenoxicam	2	Tenoxicam may decrease the excretion rate of Kanamycin which could result in a higher serum level.
Arbekacin	Olopatadine	2	Olopatadine may decrease the excretion rate of Arbekacin which could result in a higher serum level.
Plazomicin	Clonixin	2	Clonixin may decrease the excretion rate of Plazomicin which could result in a higher serum level.
Framycetin	Tranilast	2	Tranilast may decrease the excretion rate of Framycetin which could result in a higher serum level.
Ribostamycin	Flurbiprofen	2	Flurbiprofen may decrease the excretion rate of Ribostamycin which could result in a higher serum level.
Kanamycin	Nabumetone	2	Nabumetone may decrease the excretion rate of Kanamycin which could result in a higher serum level.
Plazomicin	Mesalazine	2	Mesalazine may decrease the excretion rate of Plazomicin which could result in a higher serum level.
Arbekacin	Nabumetone	2	Nabumetone may decrease the excretion rate of Arbekacin which could result in a higher serum level.
Plazomicin	Loxoprofen	2	Loxoprofen may decrease the excretion rate of Plazomicin which could result in a higher serum level.
Plazomicin	Indomethacin	2	Indomethacin may decrease the excretion rate of Plazomicin which could result in a higher serum level.
Tobramycin	Oxaprozin	2	Oxaprozin may decrease the excretion rate of Tobramycin which could result in a higher serum level.
Paromomycin	Lornoxicam	2	Lornoxicam may decrease the excretion rate of Paromomycin which could result in a higher serum level.
Gentamicin	Antipyrine	2	Antipyrine may decrease the excretion rate of Gentamicin which could result in a higher serum level.
Lisdexamfetamine	Magnesium carbonate	2	Magnesium carbonate may decrease the excretion rate of Lisdexamfetamine which could result in a higher serum level.
Kanamycin	Apremilast	2	Apremilast may decrease the excretion rate of Kanamycin which could result in a higher serum level.
Kanamycin	Zileuton	2	Zileuton may decrease the excretion rate of Kanamycin which could result in a higher serum level.
Pseudoephedrine	Magaldrate	2	Magaldrate may decrease the excretion rate of Pseudoephedrine which could result in a higher serum level.
Kanamycin	Etodolac	2	Etodolac may decrease the excretion rate of Kanamycin which could result in a higher serum level.
Streptomycin	Metamizole	2	Metamizole may decrease the excretion rate of Streptomycin which could result in a higher serum level.
Streptomycin	Ibuprofen	2	Ibuprofen may decrease the excretion rate of Streptomycin which could result in a higher serum level.
Framycetin	Olsalazine	2	Olsalazine may decrease the excretion rate of Framycetin which could result in a higher serum level.
Benzphetamine	Magnesium trisilicate	2	Magnesium trisilicate may decrease the excretion rate of Benzphetamine which could result in a higher serum level.
Hydroxyamphetamine	Hydrotalcite	2	Hydrotalcite may decrease the excretion rate of Hydroxyamphetamine which could result in a higher serum level.
Plazomicin	Antipyrine	2	Antipyrine may decrease the excretion rate of Plazomicin which could result in a higher serum level.
Amikacin	Antipyrine	2	Antipyrine may decrease the excretion rate of Amikacin which could result in a higher serum level.
Phentermine	Tromethamine	2	Tromethamine may decrease the excretion rate of Phentermine which could result in a higher serum level.
Benzphetamine	Almasilate	2	Almasilate may decrease the excretion rate of Benzphetamine which could result in a higher serum level.
Framycetin	Parthenolide	2	Parthenolide may decrease the excretion rate of Framycetin which could result in a higher serum level.
Tobramycin	Celecoxib	2	Celecoxib may decrease the excretion rate of Tobramycin which could result in a higher serum level.
Framycetin	Choline magnesium trisalicylate	2	Choline magnesium trisalicylate may decrease the excretion rate of Framycetin which could result in a higher serum level.
Calcium citrate	Hydrochlorothiazide	2	Hydrochlorothiazide may decrease the excretion rate of Calcium citrate which could result in a higher serum level.
Metamfetamine	Tromethamine	2	Tromethamine may decrease the excretion rate of Metamfetamine which could result in a higher serum level.
Framycetin	Salicylic acid	2	Salicylic acid may decrease the excretion rate of Framycetin which could result in a higher serum level.
Calcium gluconate	Benzthiazide	2	Benzthiazide may decrease the excretion rate of Calcium gluconate which could result in a higher serum level.
Plazomicin	Salicylic acid	2	Salicylic acid may decrease the excretion rate of Plazomicin which could result in a higher serum level.
Calcium Phosphate	Trichlormethiazide	2	Trichlormethiazide may decrease the excretion rate of Calcium Phosphate which could result in a higher serum level.
Ribostamycin	Benzydamine	2	Benzydamine may decrease the excretion rate of Ribostamycin which could result in a higher serum level.
Calcium glucoheptonate	Chlorthalidone	2	Chlorthalidone may decrease the excretion rate of Calcium glucoheptonate which could result in a higher serum level.
Ribostamycin	Bromfenac	2	Bromfenac may decrease the excretion rate of Ribostamycin which could result in a higher serum level.
Plazomicin	Salicylamide	2	Salicylamide may decrease the excretion rate of Plazomicin which could result in a higher serum level.
Ribostamycin	Naproxen	2	Naproxen may decrease the excretion rate of Ribostamycin which could result in a higher serum level.
Amikacin	Acetylsalicylic acid	2	Acetylsalicylic acid may decrease the excretion rate of Amikacin which could result in a higher serum level.
Framycetin	Meclofenamic acid	2	Meclofenamic acid may decrease the excretion rate of Framycetin which could result in a higher serum level.
Ribostamycin	Lornoxicam	2	Lornoxicam may decrease the excretion rate of Ribostamycin which could result in a higher serum level.
Kanamycin	Antipyrine	2	Antipyrine may decrease the excretion rate of Kanamycin which could result in a higher serum level.
Kanamycin	Floctafenine	2	Floctafenine may decrease the excretion rate of Kanamycin which could result in a higher serum level.
Ribostamycin	Epirizole	2	Epirizole may decrease the excretion rate of Ribostamycin which could result in a higher serum level.
Kanamycin	Pirfenidone	2	Pirfenidone may decrease the excretion rate of Kanamycin which could result in a higher serum level.
Cholic Acid	Paclitaxel	2	Paclitaxel may decrease the excretion rate of Cholic Acid which could result in a higher serum level.
Kanamycin	Mycophenolate mofetil	2	Mycophenolate mofetil may decrease the excretion rate of Kanamycin which could result in a higher serum level.
Cholic Acid	Letermovir	2	Letermovir may decrease the excretion rate of Cholic Acid which could result in a higher serum level.
Kanamycin	Mycophenolic acid	2	Mycophenolic acid may decrease the excretion rate of Kanamycin which could result in a higher serum level.
Amikacin	Resveratrol	2	Resveratrol may decrease the excretion rate of Amikacin which could result in a higher serum level.
Calcium glubionate anhydrous	Trichlormethiazide	2	Trichlormethiazide may decrease the excretion rate of Calcium glubionate anhydrous which could result in a higher serum level.
Kanamycin	Metamizole	2	Metamizole may decrease the excretion rate of Kanamycin which could result in a higher serum level.
Calcium carbonate	Hydrochlorothiazide	2	Hydrochlorothiazide may decrease the excretion rate of Calcium carbonate which could result in a higher serum level.
Streptomycin	Mycophenolate mofetil	2	Mycophenolate mofetil may decrease the excretion rate of Streptomycin which could result in a higher serum level.
Framycetin	Tolmetin	2	Tolmetin may decrease the excretion rate of Framycetin which could result in a higher serum level.
Paromomycin	Loxoprofen	2	Loxoprofen may decrease the excretion rate of Paromomycin which could result in a higher serum level.
Nafcillin	Acemetacin	2	Acemetacin may decrease the excretion rate of Nafcillin which could result in a higher serum level.
Calcium glubionate anhydrous	Hydrochlorothiazide	2	Hydrochlorothiazide may decrease the excretion rate of Calcium glubionate anhydrous which could result in a higher serum level.
Calcium gluconate	Indapamide	2	Indapamide may decrease the excretion rate of Calcium gluconate which could result in a higher serum level.
Streptomycin	Mycophenolic acid	2	Mycophenolic acid may decrease the excretion rate of Streptomycin which could result in a higher serum level.
Calcium glucoheptonate	Indapamide	2	Indapamide may decrease the excretion rate of Calcium glucoheptonate which could result in a higher serum level.
Dextroamphetamine	Magnesium silicate	2	Magnesium silicate may decrease the excretion rate of Dextroamphetamine which could result in a higher serum level.
Lithium cation	Hydroflumethiazide	2	Hydroflumethiazide may decrease the excretion rate of Lithium cation which could result in a higher serum level.
Netilmicin	Diclofenac	2	Diclofenac may decrease the excretion rate of Netilmicin which could result in a higher serum level.
Netilmicin	Pimecrolimus	2	Pimecrolimus may decrease the excretion rate of Netilmicin which could result in a higher serum level.
Kanamycin	Resveratrol	2	Resveratrol may decrease the excretion rate of Kanamycin which could result in a higher serum level.
Plazomicin	Pirfenidone	2	Pirfenidone may decrease the excretion rate of Plazomicin which could result in a higher serum level.
Arbekacin	Olsalazine	2	Olsalazine may decrease the excretion rate of Arbekacin which could result in a higher serum level.
Lithium cation	Indapamide	2	Indapamide may decrease the excretion rate of Lithium cation which could result in a higher serum level.
Lithium cation	Chlorothiazide	2	Chlorothiazide may decrease the excretion rate of Lithium cation which could result in a higher serum level.
Foscarnet	Methyclothiazide	2	Methyclothiazide may decrease the excretion rate of Foscarnet which could result in a higher serum level.
Tobramycin	Leflunomide	2	Leflunomide may decrease the excretion rate of Tobramycin which could result in a higher serum level.
Ribostamycin	Lumiracoxib	2	Lumiracoxib may decrease the excretion rate of Ribostamycin which could result in a higher serum level.
Paromomycin	Lumiracoxib	2	Lumiracoxib may decrease the excretion rate of Paromomycin which could result in a higher serum level.
Arbekacin	Nafamostat	2	Nafamostat may decrease the excretion rate of Arbekacin which could result in a higher serum level.
Streptomycin	Rofecoxib	2	Rofecoxib may decrease the excretion rate of Streptomycin which could result in a higher serum level.
Arbekacin	Phenylbutazone	2	Phenylbutazone may decrease the excretion rate of Arbekacin which could result in a higher serum level.
Amikacin	Carprofen	2	Carprofen may decrease the excretion rate of Amikacin which could result in a higher serum level.
Arbekacin	Meloxicam	2	Meloxicam may decrease the excretion rate of Arbekacin which could result in a higher serum level.
Tobramycin	Benzydamine	2	Benzydamine may decrease the excretion rate of Tobramycin which could result in a higher serum level.
Framycetin	Benzydamine	2	Benzydamine may decrease the excretion rate of Framycetin which could result in a higher serum level.
Mephentermine	Magnesium trisilicate	2	Magnesium trisilicate may decrease the excretion rate of Mephentermine which could result in a higher serum level.
Calcium glucoheptonate	Hydroflumethiazide	2	Hydroflumethiazide may decrease the excretion rate of Calcium glucoheptonate which could result in a higher serum level.
Framycetin	Propacetamol	2	Propacetamol may decrease the excretion rate of Framycetin which could result in a higher serum level.
Plazomicin	Ibuprofen	2	Ibuprofen may decrease the excretion rate of Plazomicin which could result in a higher serum level.
Tobramycin	Olsalazine	2	Olsalazine may decrease the excretion rate of Tobramycin which could result in a higher serum level.
Arbekacin	Aceclofenac	2	Aceclofenac may decrease the excretion rate of Arbekacin which could result in a higher serum level.
Arbekacin	Zaltoprofen	2	Zaltoprofen may decrease the excretion rate of Arbekacin which could result in a higher serum level.
Gentamicin	Masoprocol	2	Masoprocol may decrease the excretion rate of Gentamicin which could result in a higher serum level.
Framycetin	Salsalate	2	Salsalate may decrease the excretion rate of Framycetin which could result in a higher serum level.
Plazomicin	Tolmetin	2	Tolmetin may decrease the excretion rate of Plazomicin which could result in a higher serum level.
Amikacin	Valdecoxib	2	Valdecoxib may decrease the excretion rate of Amikacin which could result in a higher serum level.
Calcium carbonate	Chlorthalidone	2	Chlorthalidone may decrease the excretion rate of Calcium carbonate which could result in a higher serum level.
Kanamycin	Benzydamine	2	Benzydamine may decrease the excretion rate of Kanamycin which could result in a higher serum level.
Arbekacin	Tolmetin	2	Tolmetin may decrease the excretion rate of Arbekacin which could result in a higher serum level.
Streptomycin	Floctafenine	2	Floctafenine may decrease the excretion rate of Streptomycin which could result in a higher serum level.
Arbekacin	Tenoxicam	2	Tenoxicam may decrease the excretion rate of Arbekacin which could result in a higher serum level.
Calcium chloride	Benzthiazide	2	Benzthiazide may decrease the excretion rate of Calcium chloride which could result in a higher serum level.
Pseudoephedrine	Bismuth subnitrate	2	Bismuth subnitrate may decrease the excretion rate of Pseudoephedrine which could result in a higher serum level.
Calcium lactate	Methyclothiazide	2	Methyclothiazide may decrease the excretion rate of Calcium lactate which could result in a higher serum level.
Arbekacin	Ketorolac	2	Ketorolac may decrease the excretion rate of Arbekacin which could result in a higher serum level.
Paromomycin	Tiaprofenic acid	2	Tiaprofenic acid may decrease the excretion rate of Paromomycin which could result in a higher serum level.
Benzphetamine	Hydrotalcite	2	Hydrotalcite may decrease the excretion rate of Benzphetamine which could result in a higher serum level.
Calcium Phosphate	Polythiazide	2	Polythiazide may decrease the excretion rate of Calcium Phosphate which could result in a higher serum level.
Calcium Phosphate	Quinethazone	2	Quinethazone may decrease the excretion rate of Calcium Phosphate which could result in a higher serum level.
Calcium acetate	Indapamide	2	Indapamide may decrease the excretion rate of Calcium acetate which could result in a higher serum level.
Amikacin	Parecoxib	2	Parecoxib may decrease the excretion rate of Amikacin which could result in a higher serum level.
Framycetin	Zileuton	2	Zileuton may decrease the excretion rate of Framycetin which could result in a higher serum level.
Netilmicin	Carprofen	2	Carprofen may decrease the excretion rate of Netilmicin which could result in a higher serum level.
Arbekacin	Salsalate	2	Salsalate may decrease the excretion rate of Arbekacin which could result in a higher serum level.
Netilmicin	Valdecoxib	2	Valdecoxib may decrease the excretion rate of Netilmicin which could result in a higher serum level.
Calcium glubionate anhydrous	Metolazone	2	Metolazone may decrease the excretion rate of Calcium glubionate anhydrous which could result in a higher serum level.
Amikacin	Azelastine	2	Azelastine may decrease the excretion rate of Amikacin which could result in a higher serum level.
Arbekacin	Magnesium salicylate	2	Magnesium salicylate may decrease the excretion rate of Arbekacin which could result in a higher serum level.
Phentermine	Magaldrate	2	Magaldrate may decrease the excretion rate of Phentermine which could result in a higher serum level.
Paramethadione	Lumacaftor	3	The serum concentration of Paramethadione can be increased when it is combined with Lumacaftor.
Lovastatin	Methimazole	3	The serum concentration of Lovastatin can be increased when it is combined with Methimazole.
Lovastatin	Irinotecan	3	The serum concentration of Lovastatin can be increased when it is combined with Irinotecan.
Clocortolone	Estrone	3	The serum concentration of Clocortolone can be increased when it is combined with Estrone.
Alfuzosin	Isoflurophate	3	The serum concentration of Alfuzosin can be increased when it is combined with Isoflurophate.
Palbociclib	Fusidic acid	3	The serum concentration of Palbociclib can be increased when it is combined with Fusidic acid.
Alfuzosin	Aprepitant	3	The serum concentration of Alfuzosin can be increased when it is combined with Aprepitant.
Bosutinib	Prasterone	3	The serum concentration of Bosutinib can be increased when it is combined with Prasterone.
Lovastatin	Glycerol phenylbutyrate	3	The serum concentration of Lovastatin can be increased when it is combined with Glycerol phenylbutyrate.
Nicotine	Mifepristone	3	The serum concentration of Nicotine can be increased when it is combined with Mifepristone.
Thioridazine	Ranitidine	3	The serum concentration of Thioridazine can be increased when it is combined with Ranitidine.
Acenocoumarol	Miconazole	3	The serum concentration of Acenocoumarol can be increased when it is combined with Miconazole.
Avanafil	Dasatinib	3	The serum concentration of Avanafil can be increased when it is combined with Dasatinib.
Oxaliplatin	Eltrombopag	3	The serum concentration of Oxaliplatin can be increased when it is combined with Eltrombopag.
Vorapaxar	Nefazodone	3	The serum concentration of Vorapaxar can be increased when it is combined with Nefazodone.
Rifaximin	Velpatasvir	3	The serum concentration of Rifaximin can be increased when it is combined with Velpatasvir.
Riociguat	Vildagliptin	3	The serum concentration of Riociguat can be increased when it is combined with Vildagliptin.
Clocortolone	Amiodarone	3	The serum concentration of Clocortolone can be increased when it is combined with Amiodarone.
Amcinonide	Atazanavir	3	The serum concentration of Amcinonide can be increased when it is combined with Atazanavir.
Alprazolam	Lorpiprazole	3	The serum concentration of Alprazolam can be increased when it is combined with Lorpiprazole.
Perphenazine	Darunavir	3	The serum concentration of Perphenazine can be increased when it is combined with Darunavir.
Isradipine	Fluconazole	3	The serum concentration of Isradipine can be increased when it is combined with Fluconazole.
Sumatriptan	Eltrombopag	3	The serum concentration of Sumatriptan can be increased when it is combined with Eltrombopag.
Pitolisant	Panobinostat	3	The serum concentration of Pitolisant can be increased when it is combined with Panobinostat.
Alfentanil	Ceritinib	3	The serum concentration of Alfentanil can be increased when it is combined with Ceritinib.
Desoxycorticosterone acetate	Amiodarone	3	The serum concentration of Desoxycorticosterone acetate can be increased when it is combined with Amiodarone.
Pazopanib	Clarithromycin	3	The serum concentration of Pazopanib can be increased when it is combined with Clarithromycin.
Gefitinib	Aprepitant	3	The serum concentration of Gefitinib can be increased when it is combined with Aprepitant.
Avanafil	Imatinib	3	The serum concentration of Avanafil can be increased when it is combined with Imatinib.
Clonazepam	Aprepitant	3	The serum concentration of Clonazepam can be increased when it is combined with Aprepitant.
Ramelteon	Dasatinib	3	The serum concentration of Ramelteon can be increased when it is combined with Dasatinib.
Flumethasone	Fosaprepitant	3	The serum concentration of Flumethasone can be increased when it is combined with Fosaprepitant.
Alfuzosin	Osimertinib	3	The serum concentration of Alfuzosin can be increased when it is combined with Osimertinib.
Panobinostat	Mifepristone	3	The serum concentration of Panobinostat can be increased when it is combined with Mifepristone.
Flunitrazepam	Netupitant	3	The serum concentration of Flunitrazepam can be increased when it is combined with Netupitant.
Hydroflumethiazide	Hyoscyamine	3	The serum concentration of Hydroflumethiazide can be increased when it is combined with Hyoscyamine.
Fluorouracil	Gimeracil	3	The serum concentration of Fluorouracil can be increased when it is combined with Gimeracil.
Silodosin	Prazosin	3	The serum concentration of Silodosin can be increased when it is combined with Prazosin.
Silodosin	Loratadine	3	The serum concentration of Silodosin can be increased when it is combined with Loratadine.
Hydrocodone	Telaprevir	3	The serum concentration of Hydrocodone can be increased when it is combined with Telaprevir.
Silodosin	Imipramine	3	The serum concentration of Silodosin can be increased when it is combined with Imipramine.
Fluvastatin	Resveratrol	3	The serum concentration of Fluvastatin can be increased when it is combined with Resveratrol.
Eliglustat	Quinidine	3	The serum concentration of Eliglustat can be increased when it is combined with Quinidine.
Dapagliflozin	Dasatinib	3	The serum concentration of Dapagliflozin can be increased when it is combined with Dasatinib.
Eliglustat	Cocaine	3	The serum concentration of Eliglustat can be increased when it is combined with Cocaine.
Pravastatin	Ranitidine	3	The serum concentration of Pravastatin can be increased when it is combined with Ranitidine.
Tramadol	Ceritinib	3	The serum concentration of Tramadol can be increased when it is combined with Ceritinib.
Ropivacaine	Isavuconazole	3	The serum concentration of Ropivacaine can be increased when it is combined with Isavuconazole.
Baricitinib	Simeprevir	3	The serum concentration of Baricitinib can be increased when it is combined with Simeprevir.
Domperidone	Telaprevir	3	The serum concentration of Domperidone can be increased when it is combined with Telaprevir.
Finasteride	Netupitant	3	The serum concentration of Finasteride can be increased when it is combined with Netupitant.
Riluzole	Vemurafenib	3	The serum concentration of Riluzole can be increased when it is combined with Vemurafenib.
Nebivolol	Nicardipine	3	The serum concentration of Nebivolol can be increased when it is combined with Nicardipine.
Metoclopramide	Abiraterone	3	The serum concentration of Metoclopramide can be increased when it is combined with Abiraterone.
Paramethasone	Osimertinib	3	The serum concentration of Paramethasone can be increased when it is combined with Osimertinib.
Crizotinib	Itraconazole	3	The serum concentration of Crizotinib can be increased when it is combined with Itraconazole.
Clocortolone	Clarithromycin	3	The serum concentration of Clocortolone can be increased when it is combined with Clarithromycin.
Atenolol	Fluoxetine	3	The serum concentration of Atenolol can be increased when it is combined with Fluoxetine.
Seratrodast	Dasatinib	3	The serum concentration of Seratrodast can be increased when it is combined with Dasatinib.
Ceritinib	Lopinavir	3	The serum concentration of Ceritinib can be increased when it is combined with Lopinavir.
Bosentan	Ziprasidone	3	The serum concentration of Bosentan can be increased when it is combined with Ziprasidone.
Medroxyprogesterone acetate	Palbociclib	3	The serum concentration of Medroxyprogesterone acetate can be increased when it is combined with Palbociclib.
Bosentan	Ranolazine	3	The serum concentration of Bosentan can be increased when it is combined with Ranolazine.
Clonazepam	Osimertinib	3	The serum concentration of Clonazepam can be increased when it is combined with Osimertinib.
Betahistine	Toloxatone	3	The serum concentration of Betahistine can be increased when it is combined with Toloxatone.
Ibrutinib	Mitoxantrone	3	The serum concentration of Ibrutinib can be increased when it is combined with Mitoxantrone.
Cerivastatin	Regorafenib	3	The serum concentration of Cerivastatin can be increased when it is combined with Regorafenib.
Ibrutinib	Lomustine	3	The serum concentration of Ibrutinib can be increased when it is combined with Lomustine.
Betahistine	Methylene blue	3	The serum concentration of Betahistine can be increased when it is combined with Methylene blue.
Ibrutinib	Bromocriptine	3	The serum concentration of Ibrutinib can be increased when it is combined with Bromocriptine.
Indinavir	Fusidic acid	3	The serum concentration of Indinavir can be increased when it is combined with Fusidic acid.
Pralatrexate	Trimethoprim	3	The serum concentration of Pralatrexate can be increased when it is combined with Trimethoprim.
Bupivacaine	Levobunolol	3	The serum concentration of Bupivacaine can be increased when it is combined with Levobunolol.
Ramelteon	Fusidic acid	3	The serum concentration of Ramelteon can be increased when it is combined with Fusidic acid.
Pravastatin	Atomoxetine	3	The serum concentration of Pravastatin can be increased when it is combined with Atomoxetine.
Pralatrexate	Lornoxicam	3	The serum concentration of Pralatrexate can be increased when it is combined with Lornoxicam.
Pravastatin	Venlafaxine	3	The serum concentration of Pravastatin can be increased when it is combined with Venlafaxine.
Pitolisant	Luliconazole	3	The serum concentration of Pitolisant can be increased when it is combined with Luliconazole.
Pravastatin	Lidocaine	3	The serum concentration of Pravastatin can be increased when it is combined with Lidocaine.
Pravastatin	Clemastine	3	The serum concentration of Pravastatin can be increased when it is combined with Clemastine.
Busulfan	Simeprevir	3	The serum concentration of Busulfan can be increased when it is combined with Simeprevir.
Panobinostat	Luliconazole	3	The serum concentration of Panobinostat can be increased when it is combined with Luliconazole.
Nimodipine	Fosamprenavir	3	The serum concentration of Nimodipine can be increased when it is combined with Fosamprenavir.
Dactinomycin	Eltrombopag	3	The serum concentration of Dactinomycin can be increased when it is combined with Eltrombopag.
Hydrocodone	Voriconazole	3	The serum concentration of Hydrocodone can be increased when it is combined with Voriconazole.
Topotecan	Simeprevir	3	The serum concentration of Topotecan can be increased when it is combined with Simeprevir.
Difluprednate	Diethylstilbestrol	3	The serum concentration of Difluprednate can be increased when it is combined with Diethylstilbestrol.
Fluvastatin	Prednisone	3	The serum concentration of Fluvastatin can be increased when it is combined with Prednisone.
Fluvastatin	Astemizole	3	The serum concentration of Fluvastatin can be increased when it is combined with Astemizole.
Digoxin	Acetylsalicylic acid	3	The serum concentration of Digoxin can be increased when it is combined with Acetylsalicylic acid.
Levonorgestrel	Dasatinib	3	The serum concentration of Levonorgestrel can be increased when it is combined with Dasatinib.
Lovastatin	Ximelagatran	3	The serum concentration of Lovastatin can be increased when it is combined with Ximelagatran.
Simeprevir	Ritonavir	3	The serum concentration of Simeprevir can be increased when it is combined with Ritonavir.
Felodipine	Aprepitant	3	The serum concentration of Felodipine can be increased when it is combined with Aprepitant.
Timolol	Darunavir	3	The serum concentration of Timolol can be increased when it is combined with Darunavir.
Cerivastatin	Posaconazole	3	The serum concentration of Cerivastatin can be increased when it is combined with Posaconazole.
Cerivastatin	Darunavir	3	The serum concentration of Cerivastatin can be increased when it is combined with Darunavir.
Grazoprevir	Mifepristone	3	The serum concentration of Grazoprevir can be increased when it is combined with Mifepristone.
Cerivastatin	Olaparib	3	The serum concentration of Cerivastatin can be increased when it is combined with Olaparib.
Ethosuximide	Palbociclib	3	The serum concentration of Ethosuximide can be increased when it is combined with Palbociclib.
Ivabradine	Itraconazole	3	The serum concentration of Ivabradine can be increased when it is combined with Itraconazole.
Cerivastatin	Palbociclib	3	The serum concentration of Cerivastatin can be increased when it is combined with Palbociclib.
Ketobemidone	Ivacaftor	3	The serum concentration of Ketobemidone can be increased when it is combined with Ivacaftor.
Metronidazole	Simeprevir	3	The serum concentration of Metronidazole can be increased when it is combined with Simeprevir.
Panobinostat	Voriconazole	3	The serum concentration of Panobinostat can be increased when it is combined with Voriconazole.
Trazodone	Lorpiprazole	3	The serum concentration of Trazodone can be increased when it is combined with Lorpiprazole.
Fluvastatin	Cyclosporine	3	The serum concentration of Fluvastatin can be increased when it is combined with Cyclosporine.
Vortioxetine	Darunavir	3	The serum concentration of Vortioxetine can be increased when it is combined with Darunavir.
Felbamate	Simeprevir	3	The serum concentration of Felbamate can be increased when it is combined with Simeprevir.
Tamoxifen	Lorpiprazole	3	The serum concentration of Tamoxifen can be increased when it is combined with Lorpiprazole.
Fluorometholone	Estradiol	3	The serum concentration of Fluorometholone can be increased when it is combined with Estradiol.
Dicoumarol	Dexmethylphenidate	3	The serum concentration of Dicoumarol can be increased when it is combined with Dexmethylphenidate.
Risedronic acid	Pantoprazole	3	The serum concentration of Risedronic acid can be increased when it is combined with Pantoprazole.
Clobetasol	Cobicistat	3	The serum concentration of Clobetasol can be increased when it is combined with Cobicistat.
Butriptyline	Linagliptin	3	The serum concentration of Butriptyline can be increased when it is combined with Linagliptin.
Vindesine	Fluvoxamine	3	The serum concentration of Vindesine can be increased when it is combined with Fluvoxamine.
Metronidazole	Stiripentol	3	The serum concentration of Metronidazole can be increased when it is combined with Stiripentol.
Fluorometholone	Diethylstilbestrol	3	The serum concentration of Fluorometholone can be increased when it is combined with Diethylstilbestrol.
Ranolazine	Butenafine	3	The serum concentration of Ranolazine can be increased when it is combined with Butenafine.
Ranolazine	Flucytosine	3	The serum concentration of Ranolazine can be increased when it is combined with Flucytosine.
Doxorubicin	Verapamil	3	The serum concentration of Doxorubicin can be increased when it is combined with Verapamil.
Doxorubicin	Sumatriptan	3	The serum concentration of Doxorubicin can be increased when it is combined with Sumatriptan.
Enasidenib	Quazepam	3	The serum concentration of Enasidenib can be increased when it is combined with Quazepam.
Nimesulide	Cimetidine	3	The serum concentration of Nimesulide can be increased when it is combined with Cimetidine.
Alosetron	Osimertinib	3	The serum concentration of Alosetron can be increased when it is combined with Osimertinib.
Diltiazem	Lorpiprazole	3	The serum concentration of Diltiazem can be increased when it is combined with Lorpiprazole.
Sildenafil	Simeprevir	3	The serum concentration of Sildenafil can be increased when it is combined with Simeprevir.
Thioproperazine	Trimethoprim	3	The serum concentration of Thioproperazine can be increased when it is combined with Trimethoprim.
Omeprazole	Aprepitant	3	The serum concentration of Omeprazole can be increased when it is combined with Aprepitant.
Everolimus	Regorafenib	3	The serum concentration of Everolimus can be increased when it is combined with Regorafenib.
Simvastatin	Imatinib	3	The serum concentration of Simvastatin can be increased when it is combined with Imatinib.
Paricalcitol	Itraconazole	3	The serum concentration of Paricalcitol can be increased when it is combined with Itraconazole.
Methylphenidate	Cobicistat	3	The serum concentration of Methylphenidate can be increased when it is combined with Cobicistat.
Tadalafil	Itraconazole	3	The serum concentration of Tadalafil can be increased when it is combined with Itraconazole.
Riociguat	Osimertinib	3	The serum concentration of Riociguat can be increased when it is combined with Osimertinib.
Vancomycin	Parecoxib	3	The serum concentration of Vancomycin can be increased when it is combined with Parecoxib.
Pibrentasvir	Teriflunomide	3	The serum concentration of Pibrentasvir can be increased when it is combined with Teriflunomide.
Pibrentasvir	Vemurafenib	3	The serum concentration of Pibrentasvir can be increased when it is combined with Vemurafenib.
Topotecan	Testosterone cypionate	3	The serum concentration of Topotecan can be increased when it is combined with Testosterone cypionate.
Conivaptan	Sildenafil	3	The serum concentration of Conivaptan can be increased when it is combined with Sildenafil.
Conivaptan	Caffeine	3	The serum concentration of Conivaptan can be increased when it is combined with Caffeine.
Conivaptan	Azithromycin	3	The serum concentration of Conivaptan can be increased when it is combined with Azithromycin.
Conivaptan	Dofetilide	3	The serum concentration of Conivaptan can be increased when it is combined with Dofetilide.
Busulfan	Miltefosine	3	The serum concentration of Busulfan can be increased when it is combined with Miltefosine.
Lovastatin	Alprazolam	3	The serum concentration of Lovastatin can be increased when it is combined with Alprazolam.
Saxagliptin	Isradipine	3	The serum concentration of Saxagliptin can be increased when it is combined with Isradipine.
Conivaptan	Ticlopidine	3	The serum concentration of Conivaptan can be increased when it is combined with Ticlopidine.
Icotinib	Vemurafenib	3	The serum concentration of Icotinib can be increased when it is combined with Vemurafenib.
Methylergometrine	Remikiren	3	The serum concentration of Methylergometrine can be increased when it is combined with Remikiren.
Imatinib	Boceprevir	3	The serum concentration of Imatinib can be increased when it is combined with Boceprevir.
Sonidegib	Crizotinib	3	The serum concentration of Sonidegib can be increased when it is combined with Crizotinib.
Ledipasvir	Amprenavir	3	The serum concentration of Ledipasvir can be increased when it is combined with Amprenavir.
Ledipasvir	Naltrexone	3	The serum concentration of Ledipasvir can be increased when it is combined with Naltrexone.
Sibutramine	Fosaprepitant	3	The serum concentration of Sibutramine can be increased when it is combined with Fosaprepitant.
Isavuconazole	Luliconazole	3	The serum concentration of Isavuconazole can be increased when it is combined with Luliconazole.
Clotiazepam	Mifepristone	3	The serum concentration of Clotiazepam can be increased when it is combined with Mifepristone.
Dronabinol	Rucaparib	3	The serum concentration of Dronabinol can be increased when it is combined with Rucaparib.
Naloxegol	Luliconazole	3	The serum concentration of Naloxegol can be increased when it is combined with Luliconazole.
Halofantrine	Ceritinib	3	The serum concentration of Halofantrine can be increased when it is combined with Ceritinib.
Tiotropium	Panobinostat	3	The serum concentration of Tiotropium can be increased when it is combined with Panobinostat.
Quinidine	Nystatin	3	The serum concentration of Quinidine can be increased when it is combined with Nystatin.
Gemfibrozil	Palbociclib	3	The serum concentration of Gemfibrozil can be increased when it is combined with Palbociclib.
Perphenazine	Palbociclib	3	The serum concentration of Perphenazine can be increased when it is combined with Palbociclib.
Promethazine	Artesunate	3	The serum concentration of Promethazine can be increased when it is combined with Artesunate.
Rifaximin	Amsacrine	3	The serum concentration of Rifaximin can be increased when it is combined with Amsacrine.
Quinethazone	Dicyclomine	3	The serum concentration of Quinethazone can be increased when it is combined with Dicyclomine.
Cortisone acetate	Ceritinib	3	The serum concentration of Cortisone acetate can be increased when it is combined with Ceritinib.
Erythromycin	Fusidic acid	3	The serum concentration of Erythromycin can be increased when it is combined with Fusidic acid.
Quinethazone	Tropicamide	3	The serum concentration of Quinethazone can be increased when it is combined with Tropicamide.
Diflorasone	Atazanavir	3	The serum concentration of Diflorasone can be increased when it is combined with Atazanavir.
Eliglustat	Fosamprenavir	3	The serum concentration of Eliglustat can be increased when it is combined with Fosamprenavir.
Flibanserin	Gemfibrozil	3	The serum concentration of Flibanserin can be increased when it is combined with Gemfibrozil.
Rifabutin	Amorolfine	3	The serum concentration of Rifabutin can be increased when it is combined with Amorolfine.
Edoxaban	Desipramine	3	The serum concentration of Edoxaban can be increased when it is combined with Desipramine.
Prednisone	Darunavir	3	The serum concentration of Prednisone can be increased when it is combined with Darunavir.
Digoxin	Asunaprevir	3	The serum concentration of Digoxin can be increased when it is combined with Asunaprevir.
Sitagliptin	Aprepitant	3	The serum concentration of Sitagliptin can be increased when it is combined with Aprepitant.
Ibrutinib	Imatinib	3	The serum concentration of Ibrutinib can be increased when it is combined with Imatinib.
Digoxin	Azithromycin	3	The serum concentration of Digoxin can be increased when it is combined with Azithromycin.
Conivaptan	Bupropion	3	The serum concentration of Conivaptan can be increased when it is combined with Bupropion.
Conivaptan	Halothane	3	The serum concentration of Conivaptan can be increased when it is combined with Halothane.
Ivermectin	Fusidic acid	3	The serum concentration of Ivermectin can be increased when it is combined with Fusidic acid.
Methylergometrine	Itraconazole	3	The serum concentration of Methylergometrine can be increased when it is combined with Itraconazole.
Cilostazol	Valproic acid	3	The serum concentration of Cilostazol can be increased when it is combined with Valproic acid.
Cilostazol	Gefitinib	3	The serum concentration of Cilostazol can be increased when it is combined with Gefitinib.
Clomipramine	Cilazapril	3	The serum concentration of Clomipramine can be increased when it is combined with Cilazapril.
Quinidine	Miconazole	3	The serum concentration of Quinidine can be increased when it is combined with Miconazole.
Hydrocortisone	Dienestrol	3	The serum concentration of Hydrocortisone can be increased when it is combined with Dienestrol.
Clomipramine	Spirapril	3	The serum concentration of Clomipramine can be increased when it is combined with Spirapril.
Promethazine	Amodiaquine	3	The serum concentration of Promethazine can be increased when it is combined with Amodiaquine.
Ezetimibe	Eltrombopag	3	The serum concentration of Ezetimibe can be increased when it is combined with Eltrombopag.
Metoprolol	Loratadine	3	The serum concentration of Metoprolol can be increased when it is combined with Loratadine.
Fluprednisolone	Cobicistat	3	The serum concentration of Fluprednisolone can be increased when it is combined with Cobicistat.
Dihydroergotamine	Fosaprepitant	3	The serum concentration of Dihydroergotamine can be increased when it is combined with Fosaprepitant.
Metoprolol	Imipramine	3	The serum concentration of Metoprolol can be increased when it is combined with Imipramine.
Cabergoline	Stiripentol	3	The serum concentration of Cabergoline can be increased when it is combined with Stiripentol.
Tianeptine	Linagliptin	3	The serum concentration of Tianeptine can be increased when it is combined with Linagliptin.
Imatinib	Netupitant	3	The serum concentration of Imatinib can be increased when it is combined with Netupitant.
Fluoxetine	Panobinostat	3	The serum concentration of Fluoxetine can be increased when it is combined with Panobinostat.
Maprotiline	Abiraterone	3	The serum concentration of Maprotiline can be increased when it is combined with Abiraterone.
Vinblastine	Spiramycin	3	The serum concentration of Vinblastine can be increased when it is combined with Spiramycin.
Dapagliflozin	Mifepristone	3	The serum concentration of Dapagliflozin can be increased when it is combined with Mifepristone.
Bupropion	Crizotinib	3	The serum concentration of Bupropion can be increased when it is combined with Crizotinib.
Aripiprazole	Nilotinib	3	The serum concentration of Aripiprazole can be increased when it is combined with Nilotinib.
Phenytoin	Ketoconazole	3	The serum concentration of Phenytoin can be increased when it is combined with Ketoconazole.
Naloxegol	Nitrazepam	3	The serum concentration of Naloxegol can be increased when it is combined with Nitrazepam.
Everolimus	Caffeine	3	The serum concentration of Everolimus can be increased when it is combined with Caffeine.
Dasabuvir	Atazanavir	3	The serum concentration of Dasabuvir can be increased when it is combined with Atazanavir.
Everolimus	Sildenafil	3	The serum concentration of Everolimus can be increased when it is combined with Sildenafil.
Everolimus	Reserpine	3	The serum concentration of Everolimus can be increased when it is combined with Reserpine.
Everolimus	Azithromycin	3	The serum concentration of Everolimus can be increased when it is combined with Azithromycin.
Everolimus	Ticlopidine	3	The serum concentration of Everolimus can be increased when it is combined with Ticlopidine.
Nomegestrol acetate	Tipranavir	3	The serum concentration of Nomegestrol acetate can be increased when it is combined with Tipranavir.
Cisplatin	Bupropion	3	The serum concentration of Cisplatin can be increased when it is combined with Bupropion.
Asunaprevir	Sitaxentan	3	The serum concentration of Asunaprevir can be increased when it is combined with Sitaxentan.
Sevoflurane	Netupitant	3	The serum concentration of Sevoflurane can be increased when it is combined with Netupitant.
Almotriptan	Fosaprepitant	3	The serum concentration of Almotriptan can be increased when it is combined with Fosaprepitant.
Fluocinonide	Estradiol	3	The serum concentration of Fluocinonide can be increased when it is combined with Estradiol.
Vortioxetine	Amiodarone	3	The serum concentration of Vortioxetine can be increased when it is combined with Amiodarone.
Pazopanib	Quinidine	3	The serum concentration of Pazopanib can be increased when it is combined with Quinidine.
Saquinavir	Fosaprepitant	3	The serum concentration of Saquinavir can be increased when it is combined with Fosaprepitant.
Galantamine	Mifepristone	3	The serum concentration of Galantamine can be increased when it is combined with Mifepristone.
Nintedanib	Troleandomycin	3	The serum concentration of Nintedanib can be increased when it is combined with Troleandomycin.
Quinidine	Cobicistat	3	The serum concentration of Quinidine can be increased when it is combined with Cobicistat.
Quinidine	Ceritinib	3	The serum concentration of Quinidine can be increased when it is combined with Ceritinib.
Nitrazepam	Mifepristone	3	The serum concentration of Nitrazepam can be increased when it is combined with Mifepristone.
Mirtazapine	Dasatinib	3	The serum concentration of Mirtazapine can be increased when it is combined with Dasatinib.
Cyclophosphamide	Ivacaftor	3	The serum concentration of Cyclophosphamide can be increased when it is combined with Ivacaftor.
Sulfinpyrazone	Palbociclib	3	The serum concentration of Sulfinpyrazone can be increased when it is combined with Palbociclib.
Boceprevir	Luliconazole	3	The serum concentration of Boceprevir can be increased when it is combined with Luliconazole.
Meloxicam	Fusidic acid	3	The serum concentration of Meloxicam can be increased when it is combined with Fusidic acid.
Amoxapine	Edoxaban	3	The serum concentration of Amoxapine can be increased when it is combined with Edoxaban.
Dicoumarol	Dronedarone	3	The serum concentration of Dicoumarol can be increased when it is combined with Dronedarone.
Osimertinib	Stiripentol	3	The serum concentration of Osimertinib can be increased when it is combined with Stiripentol.
Prucalopride	Atazanavir	3	The serum concentration of Prucalopride can be increased when it is combined with Atazanavir.
Fentanyl	Curcumin	3	The serum concentration of Fentanyl can be increased when it is combined with Curcumin.
Prucalopride	Atorvastatin	3	The serum concentration of Prucalopride can be increased when it is combined with Atorvastatin.
Desoxycorticosterone acetate	Mestranol	3	The serum concentration of Desoxycorticosterone acetate can be increased when it is combined with Mestranol.
Clobetasol	Boceprevir	3	The serum concentration of Clobetasol can be increased when it is combined with Boceprevir.
Tetrabenazine	Thioridazine	3	The serum concentration of Tetrabenazine can be increased when it is combined with Thioridazine.
Carvedilol	Sulfamethoxazole	3	The serum concentration of Carvedilol can be increased when it is combined with Sulfamethoxazole.
Tamsulosin	Dasatinib	3	The serum concentration of Tamsulosin can be increased when it is combined with Dasatinib.
Tenoxicam	Mifepristone	3	The serum concentration of Tenoxicam can be increased when it is combined with Mifepristone.
Sulfasalazine	Teriflunomide	3	The serum concentration of Sulfasalazine can be increased when it is combined with Teriflunomide.
Elvitegravir	Luliconazole	3	The serum concentration of Elvitegravir can be increased when it is combined with Luliconazole.
Polythiazide	Solifenacin	3	The serum concentration of Polythiazide can be increased when it is combined with Solifenacin.
Elvitegravir	Netupitant	3	The serum concentration of Elvitegravir can be increased when it is combined with Netupitant.
Dasatinib	Fusidic acid	3	The serum concentration of Dasatinib can be increased when it is combined with Fusidic acid.
Formestane	Nelfinavir	3	The serum concentration of Formestane can be increased when it is combined with Nelfinavir.
Topotecan	Baricitinib	3	The serum concentration of Topotecan can be increased when it is combined with Baricitinib.
Fludrocortisone	Saquinavir	3	The serum concentration of Fludrocortisone can be increased when it is combined with Saquinavir.
Cerivastatin	Antipyrine	3	The serum concentration of Cerivastatin can be increased when it is combined with Antipyrine.
Cobimetinib	Acetyl sulfisoxazole	3	The serum concentration of Cobimetinib can be increased when it is combined with Acetyl sulfisoxazole.
Zolmitriptan	Vemurafenib	3	The serum concentration of Zolmitriptan can be increased when it is combined with Vemurafenib.
Tamoxifen	Palbociclib	3	The serum concentration of Tamoxifen can be increased when it is combined with Palbociclib.
Tolvaptan	Nicardipine	3	The serum concentration of Tolvaptan can be increased when it is combined with Nicardipine.
Pravastatin	Prednisolone	3	The serum concentration of Pravastatin can be increased when it is combined with Prednisolone.
Brexpiprazole	Imipramine	3	The serum concentration of Brexpiprazole can be increased when it is combined with Imipramine.
Tolvaptan	Testosterone	3	The serum concentration of Tolvaptan can be increased when it is combined with Testosterone.
Tolvaptan	Efavirenz	3	The serum concentration of Tolvaptan can be increased when it is combined with Efavirenz.
Quetiapine	Fosaprepitant	3	The serum concentration of Quetiapine can be increased when it is combined with Fosaprepitant.
Galantamine	Luliconazole	3	The serum concentration of Galantamine can be increased when it is combined with Luliconazole.
Zidovudine	Stiripentol	3	The serum concentration of Zidovudine can be increased when it is combined with Stiripentol.
Fluvastatin	Nicotinamide	3	The serum concentration of Fluvastatin can be increased when it is combined with Nicotinamide.
Palbociclib	Stiripentol	3	The serum concentration of Palbociclib can be increased when it is combined with Stiripentol.
Guanfacine	Voriconazole	3	The serum concentration of Guanfacine can be increased when it is combined with Voriconazole.
Ceforanide	Probenecid	3	The serum concentration of Ceforanide can be increased when it is combined with Probenecid.
Phenobarbital	Letermovir	3	The serum concentration of Phenobarbital can be increased when it is combined with Letermovir.
Pravastatin	Tacrolimus	3	The serum concentration of Pravastatin can be increased when it is combined with Tacrolimus.
Olaparib	Dronedarone	3	The serum concentration of Olaparib can be increased when it is combined with Dronedarone.
Clofibrate	Isavuconazole	3	The serum concentration of Clofibrate can be increased when it is combined with Isavuconazole.
Dexketoprofen	Probenecid	3	The serum concentration of Dexketoprofen can be increased when it is combined with Probenecid.
Chlorpromazine	Simeprevir	3	The serum concentration of Chlorpromazine can be increased when it is combined with Simeprevir.
Zuclopenthixol	Imatinib	3	The serum concentration of Zuclopenthixol can be increased when it is combined with Imatinib.
Tamoxifen	Eltrombopag	3	The serum concentration of Tamoxifen can be increased when it is combined with Eltrombopag.
Metoprolol	Ranitidine	3	The serum concentration of Metoprolol can be increased when it is combined with Ranitidine.
Trimipramine	Spirapril	3	The serum concentration of Trimipramine can be increased when it is combined with Spirapril.
Imatinib	Dasatinib	3	The serum concentration of Imatinib can be increased when it is combined with Dasatinib.
Alfuzosin	Ketoconazole	3	The serum concentration of Alfuzosin can be increased when it is combined with Ketoconazole.
Clobetasol	Estradiol valerate	3	The serum concentration of Clobetasol can be increased when it is combined with Estradiol valerate.
Clobetasol	Estradiol cypionate	3	The serum concentration of Clobetasol can be increased when it is combined with Estradiol cypionate.
Estradiol dienanthate	Lumacaftor	3	The serum concentration of Estradiol dienanthate can be increased when it is combined with Lumacaftor.
Carvedilol	Mifepristone	3	The serum concentration of Carvedilol can be increased when it is combined with Mifepristone.
Lacidipine	Aprepitant	3	The serum concentration of Lacidipine can be increased when it is combined with Aprepitant.
Ethynodiol diacetate	Boceprevir	3	The serum concentration of Ethynodiol diacetate can be increased when it is combined with Boceprevir.
Pravastatin	Regorafenib	3	The serum concentration of Pravastatin can be increased when it is combined with Regorafenib.
Rilpivirine	Lorpiprazole	3	The serum concentration of Rilpivirine can be increased when it is combined with Lorpiprazole.
Sildenafil	Saquinavir	3	The serum concentration of Sildenafil can be increased when it is combined with Saquinavir.
Rosuvastatin	Arsenic trioxide	3	The serum concentration of Rosuvastatin can be increased when it is combined with Arsenic trioxide.
Rosuvastatin	Itraconazole	3	The serum concentration of Rosuvastatin can be increased when it is combined with Itraconazole.
Rosuvastatin	Cilostazol	3	The serum concentration of Rosuvastatin can be increased when it is combined with Cilostazol.
Indomethacin	Isavuconazole	3	The serum concentration of Indomethacin can be increased when it is combined with Isavuconazole.
Trimipramine	Moexipril	3	The serum concentration of Trimipramine can be increased when it is combined with Moexipril.
Imidafenacin	Itraconazole	3	The serum concentration of Imidafenacin can be increased when it is combined with Itraconazole.
Chlorothiazide	Metixene	3	The serum concentration of Chlorothiazide can be increased when it is combined with Metixene.
Dantrolene	Fusidic acid	3	The serum concentration of Dantrolene can be increased when it is combined with Fusidic acid.
Pitavastatin	Cortisone acetate	3	The serum concentration of Pitavastatin can be increased when it is combined with Cortisone acetate.
Afatinib	Telmisartan	3	The serum concentration of Afatinib can be increased when it is combined with Telmisartan.
Afatinib	Desloratadine	3	The serum concentration of Afatinib can be increased when it is combined with Desloratadine.
Pitavastatin	Paramethasone	3	The serum concentration of Pitavastatin can be increased when it is combined with Paramethasone.
Silodosin	Lapatinib	3	The serum concentration of Silodosin can be increased when it is combined with Lapatinib.
Silodosin	Dasatinib	3	The serum concentration of Silodosin can be increased when it is combined with Dasatinib.
Silodosin	Ergometrine	3	The serum concentration of Silodosin can be increased when it is combined with Ergometrine.
Ranolazine	Vinorelbine	3	The serum concentration of Ranolazine can be increased when it is combined with Vinorelbine.
Tramadol	Darunavir	3	The serum concentration of Tramadol can be increased when it is combined with Darunavir.
Colchicine	Sumatriptan	3	The serum concentration of Colchicine can be increased when it is combined with Sumatriptan.
Tramadol	Posaconazole	3	The serum concentration of Tramadol can be increased when it is combined with Posaconazole.
Colchicine	Verapamil	3	The serum concentration of Colchicine can be increased when it is combined with Verapamil.
Methotrexate	Dexlansoprazole	3	The serum concentration of Methotrexate can be increased when it is combined with Dexlansoprazole.
Edoxaban	Cyclosporine	3	The serum concentration of Edoxaban can be increased when it is combined with Cyclosporine.
Dipyridamole	Isavuconazole	3	The serum concentration of Dipyridamole can be increased when it is combined with Isavuconazole.
Dutasteride	Ivacaftor	3	The serum concentration of Dutasteride can be increased when it is combined with Ivacaftor.
Dasatinib	Telaprevir	3	The serum concentration of Dasatinib can be increased when it is combined with Telaprevir.
Nifedipine	Ivacaftor	3	The serum concentration of Nifedipine can be increased when it is combined with Ivacaftor.
Deslanoside	Quinidine	3	The serum concentration of Deslanoside can be increased when it is combined with Quinidine.
Pitolisant	Primaquine	3	The serum concentration of Pitolisant can be increased when it is combined with Primaquine.
Lacidipine	Dasatinib	3	The serum concentration of Lacidipine can be increased when it is combined with Dasatinib.
Estradiol benzoate	Luliconazole	3	The serum concentration of Estradiol benzoate can be increased when it is combined with Luliconazole.
Bosutinib	Tetracycline	3	The serum concentration of Bosutinib can be increased when it is combined with Tetracycline.
Bosutinib	Tranylcypromine	3	The serum concentration of Bosutinib can be increased when it is combined with Tranylcypromine.
Suvorexant	Delavirdine	3	The serum concentration of Suvorexant can be increased when it is combined with Delavirdine.
Bosutinib	Isavuconazole	3	The serum concentration of Bosutinib can be increased when it is combined with Isavuconazole.
Indacaterol	Ivacaftor	3	The serum concentration of Indacaterol can be increased when it is combined with Ivacaftor.
Vinflunine	Ceritinib	3	The serum concentration of Vinflunine can be increased when it is combined with Ceritinib.
Tolvaptan	Irbesartan	3	The serum concentration of Tolvaptan can be increased when it is combined with Irbesartan.
Tolvaptan	Ketoconazole	3	The serum concentration of Tolvaptan can be increased when it is combined with Ketoconazole.
Tolvaptan	Felodipine	3	The serum concentration of Tolvaptan can be increased when it is combined with Felodipine.
Dutasteride	Netupitant	3	The serum concentration of Dutasteride can be increased when it is combined with Netupitant.
Brexpiprazole	Dihydroergotamine	3	The serum concentration of Brexpiprazole can be increased when it is combined with Dihydroergotamine.
Pitavastatin	Fluoxetine	3	The serum concentration of Pitavastatin can be increased when it is combined with Fluoxetine.
Parecoxib	Sulfisoxazole	3	The serum concentration of Parecoxib can be increased when it is combined with Sulfisoxazole.
Lithium cation	Sacubitril	3	The serum concentration of Lithium cation can be increased when it is combined with Sacubitril.
Flibanserin	Telithromycin	3	The serum concentration of Flibanserin can be increased when it is combined with Telithromycin.
Flibanserin	Ethinylestradiol	3	The serum concentration of Flibanserin can be increased when it is combined with Ethinylestradiol.
Lithium cation	Lisinopril	3	The serum concentration of Lithium cation can be increased when it is combined with Lisinopril.
Vancomycin	Antipyrine	3	The serum concentration of Vancomycin can be increased when it is combined with Antipyrine.
Pimozide	Verapamil	3	The serum concentration of Pimozide can be increased when it is combined with Verapamil.
Darifenacin	Ceritinib	3	The serum concentration of Darifenacin can be increased when it is combined with Ceritinib.
Doxorubicin	Quinine	3	The serum concentration of Doxorubicin can be increased when it is combined with Quinine.
Darifenacin	Cobicistat	3	The serum concentration of Darifenacin can be increased when it is combined with Cobicistat.
Dexlansoprazole	Fusidic acid	3	The serum concentration of Dexlansoprazole can be increased when it is combined with Fusidic acid.
Alprazolam	Ivacaftor	3	The serum concentration of Alprazolam can be increased when it is combined with Ivacaftor.
Mometasone	Amiodarone	3	The serum concentration of Mometasone can be increased when it is combined with Amiodarone.
Dicoumarol	Itraconazole	3	The serum concentration of Dicoumarol can be increased when it is combined with Itraconazole.
Simeprevir	Itraconazole	3	The serum concentration of Simeprevir can be increased when it is combined with Itraconazole.
Macimorelin	Aprepitant	3	The serum concentration of Macimorelin can be increased when it is combined with Aprepitant.
Vardenafil	Lopinavir	3	The serum concentration of Vardenafil can be increased when it is combined with Lopinavir.
Histamine	Netupitant	3	The serum concentration of Histamine can be increased when it is combined with Netupitant.
Dofetilide	Ceritinib	3	The serum concentration of Dofetilide can be increased when it is combined with Ceritinib.
Tianeptine	Cilazapril	3	The serum concentration of Tianeptine can be increased when it is combined with Cilazapril.
Tianeptine	Spirapril	3	The serum concentration of Tianeptine can be increased when it is combined with Spirapril.
Montelukast	Isavuconazole	3	The serum concentration of Montelukast can be increased when it is combined with Isavuconazole.
Ibrutinib	Dronedarone	3	The serum concentration of Ibrutinib can be increased when it is combined with Dronedarone.
Flibanserin	Megestrol acetate	3	The serum concentration of Flibanserin can be increased when it is combined with Megestrol acetate.
Thioridazine	Temsirolimus	3	The serum concentration of Thioridazine can be increased when it is combined with Temsirolimus.
Dicoumarol	Mifepristone	3	The serum concentration of Dicoumarol can be increased when it is combined with Mifepristone.
Simvastatin	Pimozide	3	The serum concentration of Simvastatin can be increased when it is combined with Pimozide.
Flibanserin	Gestrinone	3	The serum concentration of Flibanserin can be increased when it is combined with Gestrinone.
Azithromycin	Nelfinavir	3	The serum concentration of Azithromycin can be increased when it is combined with Nelfinavir.
Tetrabenazine	Darunavir	3	The serum concentration of Tetrabenazine can be increased when it is combined with Darunavir.
Cisapride	Ciclopirox	3	The serum concentration of Cisapride can be increased when it is combined with Ciclopirox.
Lithium cation	Leflunomide	3	The serum concentration of Lithium cation can be increased when it is combined with Leflunomide.
Ulobetasol	Tibolone	3	The serum concentration of Ulobetasol can be increased when it is combined with Tibolone.
Eszopiclone	Aprepitant	3	The serum concentration of Eszopiclone can be increased when it is combined with Aprepitant.
Prochlorperazine	Pyrimethamine	3	The serum concentration of Prochlorperazine can be increased when it is combined with Pyrimethamine.
Phenoxybenzamine	Netupitant	3	The serum concentration of Phenoxybenzamine can be increased when it is combined with Netupitant.
Enasidenib	Osimertinib	3	The serum concentration of Enasidenib can be increased when it is combined with Osimertinib.
Naloxegol	Velpatasvir	3	The serum concentration of Naloxegol can be increased when it is combined with Velpatasvir.
Cefazolin	Teriflunomide	3	The serum concentration of Cefazolin can be increased when it is combined with Teriflunomide.
Edoxaban	Citalopram	3	The serum concentration of Edoxaban can be increased when it is combined with Citalopram.
Halcinonide	Ketoconazole	3	The serum concentration of Halcinonide can be increased when it is combined with Ketoconazole.
Pitolisant	Oxymetholone	3	The serum concentration of Pitolisant can be increased when it is combined with Oxymetholone.
Triamcinolone	Mestranol	3	The serum concentration of Triamcinolone can be increased when it is combined with Mestranol.
Paramethadione	Palbociclib	3	The serum concentration of Paramethadione can be increased when it is combined with Palbociclib.
Ledipasvir	Amsacrine	3	The serum concentration of Ledipasvir can be increased when it is combined with Amsacrine.
Cerivastatin	Iloperidone	3	The serum concentration of Cerivastatin can be increased when it is combined with Iloperidone.
Eliglustat	Ticlopidine	3	The serum concentration of Eliglustat can be increased when it is combined with Ticlopidine.
Olaparib	Mifepristone	3	The serum concentration of Olaparib can be increased when it is combined with Mifepristone.
Acenocoumarol	Josamycin	3	The serum concentration of Acenocoumarol can be increased when it is combined with Josamycin.
Eliglustat	Sildenafil	3	The serum concentration of Eliglustat can be increased when it is combined with Sildenafil.
Busulfan	Micafungin	3	The serum concentration of Busulfan can be increased when it is combined with Micafungin.
Digoxin	Boceprevir	3	The serum concentration of Digoxin can be increased when it is combined with Boceprevir.
Carbinoxamine	Lumacaftor	3	The serum concentration of Carbinoxamine can be increased when it is combined with Lumacaftor.
Prucalopride	Alectinib	3	The serum concentration of Prucalopride can be increased when it is combined with Alectinib.
Vancomycin	Diflunisal	3	The serum concentration of Vancomycin can be increased when it is combined with Diflunisal.
Ibrutinib	Abiraterone	3	The serum concentration of Ibrutinib can be increased when it is combined with Abiraterone.
Arbekacin	Quinethazone	3	The serum concentration of Arbekacin can be increased when it is combined with Quinethazone.
Lovastatin	Cilastatin	3	The serum concentration of Lovastatin can be increased when it is combined with Cilastatin.
Baricitinib	Osimertinib	3	The serum concentration of Baricitinib can be increased when it is combined with Osimertinib.
Cisapride	Bifonazole	3	The serum concentration of Cisapride can be increased when it is combined with Bifonazole.
Repaglinide	Mifepristone	3	The serum concentration of Repaglinide can be increased when it is combined with Mifepristone.
Oxazepam	Dasatinib	3	The serum concentration of Oxazepam can be increased when it is combined with Dasatinib.
Pimecrolimus	Ceritinib	3	The serum concentration of Pimecrolimus can be increased when it is combined with Ceritinib.
Tadalafil	Simeprevir	3	The serum concentration of Tadalafil can be increased when it is combined with Simeprevir.
Agomelatine	Simeprevir	3	The serum concentration of Agomelatine can be increased when it is combined with Simeprevir.
Doxorubicin	Testosterone undecanoate	3	The serum concentration of Doxorubicin can be increased when it is combined with Testosterone undecanoate.
Daclatasvir	Boceprevir	3	The serum concentration of Daclatasvir can be increased when it is combined with Boceprevir.
Lovastatin	Sitagliptin	3	The serum concentration of Lovastatin can be increased when it is combined with Sitagliptin.
Cyclosporine	Luliconazole	3	The serum concentration of Cyclosporine can be increased when it is combined with Luliconazole.
Mirtazapine	Abiraterone	3	The serum concentration of Mirtazapine can be increased when it is combined with Abiraterone.
Ibrutinib	Vinorelbine	3	The serum concentration of Ibrutinib can be increased when it is combined with Vinorelbine.
Conivaptan	Stiripentol	3	The serum concentration of Conivaptan can be increased when it is combined with Stiripentol.
Ibrutinib	Clozapine	3	The serum concentration of Ibrutinib can be increased when it is combined with Clozapine.
Raloxifene	Dasatinib	3	The serum concentration of Raloxifene can be increased when it is combined with Dasatinib.
Doxorubicin	Neostigmine	3	The serum concentration of Doxorubicin can be increased when it is combined with Neostigmine.
Doxorubicin	Methotrimeprazine	3	The serum concentration of Doxorubicin can be increased when it is combined with Methotrimeprazine.
Rimexolone	Idelalisib	3	The serum concentration of Rimexolone can be increased when it is combined with Idelalisib.
Norgestrel	Ivacaftor	3	The serum concentration of Norgestrel can be increased when it is combined with Ivacaftor.
Grazoprevir	Osimertinib	3	The serum concentration of Grazoprevir can be increased when it is combined with Osimertinib.
Rimexolone	Lopinavir	3	The serum concentration of Rimexolone can be increased when it is combined with Lopinavir.
Felbamate	Lorpiprazole	3	The serum concentration of Felbamate can be increased when it is combined with Lorpiprazole.
Silodosin	Mebendazole	3	The serum concentration of Silodosin can be increased when it is combined with Mebendazole.
Silodosin	Simvastatin	3	The serum concentration of Silodosin can be increased when it is combined with Simvastatin.
Afatinib	Lovastatin	3	The serum concentration of Afatinib can be increased when it is combined with Lovastatin.
Chlorzoxazone	Vemurafenib	3	The serum concentration of Chlorzoxazone can be increased when it is combined with Vemurafenib.
Pralatrexate	Salicylamide	3	The serum concentration of Pralatrexate can be increased when it is combined with Salicylamide.
Prochlorperazine	Isavuconazole	3	The serum concentration of Prochlorperazine can be increased when it is combined with Isavuconazole.
Prochlorperazine	Artenimol	3	The serum concentration of Prochlorperazine can be increased when it is combined with Artenimol.
Pravastatin	Rolapitant	3	The serum concentration of Pravastatin can be increased when it is combined with Rolapitant.
Colchicine	Isavuconazole	3	The serum concentration of Colchicine can be increased when it is combined with Isavuconazole.
Rotigotine	Fosaprepitant	3	The serum concentration of Rotigotine can be increased when it is combined with Fosaprepitant.
Ibrutinib	Sulfamethoxazole	3	The serum concentration of Ibrutinib can be increased when it is combined with Sulfamethoxazole.
Lumefantrine	Aprepitant	3	The serum concentration of Lumefantrine can be increased when it is combined with Aprepitant.
Ibrutinib	Metyrapone	3	The serum concentration of Ibrutinib can be increased when it is combined with Metyrapone.
Estrone	Stiripentol	3	The serum concentration of Estrone can be increased when it is combined with Stiripentol.
Dofetilide	Fluconazole	3	The serum concentration of Dofetilide can be increased when it is combined with Fluconazole.
Dofetilide	Erythromycin	3	The serum concentration of Dofetilide can be increased when it is combined with Erythromycin.
Clobetasol propionate	Clarithromycin	3	The serum concentration of Clobetasol propionate can be increased when it is combined with Clarithromycin.
Protriptyline	Darunavir	3	The serum concentration of Protriptyline can be increased when it is combined with Darunavir.
Cyclosporine	Mifepristone	3	The serum concentration of Cyclosporine can be increased when it is combined with Mifepristone.
Everolimus	Velpatasvir	3	The serum concentration of Everolimus can be increased when it is combined with Velpatasvir.
Trabectedin	Saquinavir	3	The serum concentration of Trabectedin can be increased when it is combined with Saquinavir.
Lumefantrine	Voriconazole	3	The serum concentration of Lumefantrine can be increased when it is combined with Voriconazole.
Trazodone	Fosamprenavir	3	The serum concentration of Trazodone can be increased when it is combined with Fosamprenavir.
Triazolam	Ecabet	3	The serum concentration of Triazolam can be increased when it is combined with Ecabet.
Benidipine	Netupitant	3	The serum concentration of Benidipine can be increased when it is combined with Netupitant.
Acebutolol	Isavuconazole	3	The serum concentration of Acebutolol can be increased when it is combined with Isavuconazole.
Vancomycin	Benzydamine	3	The serum concentration of Vancomycin can be increased when it is combined with Benzydamine.
Pranlukast	Atazanavir	3	The serum concentration of Pranlukast can be increased when it is combined with Atazanavir.
Vilazodone	Ketoconazole	3	The serum concentration of Vilazodone can be increased when it is combined with Ketoconazole.
Acetyldigitoxin	Carbimazole	3	The serum concentration of Acetyldigitoxin can be increased when it is combined with Carbimazole.
Pimozide	Ritonavir	3	The serum concentration of Pimozide can be increased when it is combined with Ritonavir.
Tianeptine	Ixazomib	3	The serum concentration of Tianeptine can be increased when it is combined with Ixazomib.
Brinzolamide	Amiodarone	3	The serum concentration of Brinzolamide can be increased when it is combined with Amiodarone.
Epinastine	Quazepam	3	The serum concentration of Epinastine can be increased when it is combined with Quazepam.
Dienogest	Tipranavir	3	The serum concentration of Dienogest can be increased when it is combined with Tipranavir.
Methylergometrine	Ximelagatran	3	The serum concentration of Methylergometrine can be increased when it is combined with Ximelagatran.
Alclometasone	Netupitant	3	The serum concentration of Alclometasone can be increased when it is combined with Netupitant.
Tacrolimus	Nicardipine	3	The serum concentration of Tacrolimus can be increased when it is combined with Nicardipine.
Ivacaftor	Amiodarone	3	The serum concentration of Ivacaftor can be increased when it is combined with Amiodarone.
Zotepine	Abiraterone	3	The serum concentration of Zotepine can be increased when it is combined with Abiraterone.
Etoposide	Dasatinib	3	The serum concentration of Etoposide can be increased when it is combined with Dasatinib.
Rosuvastatin	Methylprednisolone	3	The serum concentration of Rosuvastatin can be increased when it is combined with Methylprednisolone.
Ergocalciferol	Netupitant	3	The serum concentration of Ergocalciferol can be increased when it is combined with Netupitant.
Budesonide	Ticlopidine	3	The serum concentration of Budesonide can be increased when it is combined with Ticlopidine.
Budesonide	Sildenafil	3	The serum concentration of Budesonide can be increased when it is combined with Sildenafil.
Rilpivirine	Prasterone	3	The serum concentration of Rilpivirine can be increased when it is combined with Prasterone.
Sodium oxybate	Valproic acid	3	The serum concentration of Sodium oxybate can be increased when it is combined with Valproic acid.
Rimexolone	Boceprevir	3	The serum concentration of Rimexolone can be increased when it is combined with Boceprevir.
Memantine	Isavuconazole	3	The serum concentration of Memantine can be increased when it is combined with Isavuconazole.
Cladribine	Bupropion	3	The serum concentration of Cladribine can be increased when it is combined with Bupropion.
Allylestrenol	Dasatinib	3	The serum concentration of Allylestrenol can be increased when it is combined with Dasatinib.
Dofetilide	Indinavir	3	The serum concentration of Dofetilide can be increased when it is combined with Indinavir.
Dofetilide	Lovastatin	3	The serum concentration of Dofetilide can be increased when it is combined with Lovastatin.
Methotrimeprazine	Atovaquone	3	The serum concentration of Methotrimeprazine can be increased when it is combined with Atovaquone.
Pazopanib	Diethylstilbestrol	3	The serum concentration of Pazopanib can be increased when it is combined with Diethylstilbestrol.
Pazopanib	Clotrimazole	3	The serum concentration of Pazopanib can be increased when it is combined with Clotrimazole.
Fluphenazine	Artesunate	3	The serum concentration of Fluphenazine can be increased when it is combined with Artesunate.
Diclofenac	Ivacaftor	3	The serum concentration of Diclofenac can be increased when it is combined with Ivacaftor.
Tolvaptan	Enasidenib	3	The serum concentration of Tolvaptan can be increased when it is combined with Enasidenib.
Sirolimus	Telaprevir	3	The serum concentration of Sirolimus can be increased when it is combined with Telaprevir.
Osimertinib	Idelalisib	3	The serum concentration of Osimertinib can be increased when it is combined with Idelalisib.
Tolvaptan	Pibrentasvir	3	The serum concentration of Tolvaptan can be increased when it is combined with Pibrentasvir.
Bromazepam	Luliconazole	3	The serum concentration of Bromazepam can be increased when it is combined with Luliconazole.
Fluticasone furoate	Estradiol	3	The serum concentration of Fluticasone furoate can be increased when it is combined with Estradiol.
Daunorubicin	Ivacaftor	3	The serum concentration of Daunorubicin can be increased when it is combined with Ivacaftor.
Halcinonide	Tibolone	3	The serum concentration of Halcinonide can be increased when it is combined with Tibolone.
Sucralfate	Calcifediol	3	The serum concentration of Sucralfate can be increased when it is combined with Calcifediol.
Aripiprazole	Lopinavir	3	The serum concentration of Aripiprazole can be increased when it is combined with Lopinavir.
Topotecan	Caffeine	3	The serum concentration of Topotecan can be increased when it is combined with Caffeine.
Brexpiprazole	Metoprolol	3	The serum concentration of Brexpiprazole can be increased when it is combined with Metoprolol.
Topotecan	Azithromycin	3	The serum concentration of Topotecan can be increased when it is combined with Azithromycin.
Topotecan	Reserpine	3	The serum concentration of Topotecan can be increased when it is combined with Reserpine.
Cariprazine	Fusidic acid	3	The serum concentration of Cariprazine can be increased when it is combined with Fusidic acid.
Levobupivacaine	Fosaprepitant	3	The serum concentration of Levobupivacaine can be increased when it is combined with Fosaprepitant.
Aminophylline	Mifepristone	3	The serum concentration of Aminophylline can be increased when it is combined with Mifepristone.
Metoprolol	Primaquine	3	The serum concentration of Metoprolol can be increased when it is combined with Primaquine.
Hydroflumethiazide	Homatropine	3	The serum concentration of Hydroflumethiazide can be increased when it is combined with Homatropine.
Ulipristal	Vemurafenib	3	The serum concentration of Ulipristal can be increased when it is combined with Vemurafenib.
Fluticasone furoate	Diethylstilbestrol	3	The serum concentration of Fluticasone furoate can be increased when it is combined with Diethylstilbestrol.
Naratriptan	Selegiline	3	The serum concentration of Naratriptan can be increased when it is combined with Selegiline.
Prucalopride	Reboxetine	3	The serum concentration of Prucalopride can be increased when it is combined with Reboxetine.
Silodosin	Dipyridamole	3	The serum concentration of Silodosin can be increased when it is combined with Dipyridamole.
Aminophenazone	Dasatinib	3	The serum concentration of Aminophenazone can be increased when it is combined with Dasatinib.
Fluticasone furoate	Quinestrol	3	The serum concentration of Fluticasone furoate can be increased when it is combined with Quinestrol.
Xanthinol	Ciprofloxacin	3	The serum concentration of Xanthinol can be increased when it is combined with Ciprofloxacin.
Nilvadipine	Ceritinib	3	The serum concentration of Nilvadipine can be increased when it is combined with Ceritinib.
Fluticasone furoate	Estriol	3	The serum concentration of Fluticasone furoate can be increased when it is combined with Estriol.
Bromocriptine	Aprepitant	3	The serum concentration of Bromocriptine can be increased when it is combined with Aprepitant.
Rivaroxaban	Ceritinib	3	The serum concentration of Rivaroxaban can be increased when it is combined with Ceritinib.
Bromocriptine	Isoflurophate	3	The serum concentration of Bromocriptine can be increased when it is combined with Isoflurophate.
Dicoumarol	Clarithromycin	3	The serum concentration of Dicoumarol can be increased when it is combined with Clarithromycin.
Ribostamycin	Hydroflumethiazide	3	The serum concentration of Ribostamycin can be increased when it is combined with Hydroflumethiazide.
Digoxin	Ibuprofen	3	The serum concentration of Digoxin can be increased when it is combined with Ibuprofen.
Trimethoprim	Stiripentol	3	The serum concentration of Trimethoprim can be increased when it is combined with Stiripentol.
Everolimus	Osimertinib	3	The serum concentration of Everolimus can be increased when it is combined with Osimertinib.
Amodiaquine	Trametinib	3	The serum concentration of Amodiaquine can be increased when it is combined with Trametinib.
Pazopanib	Estradiol	3	The serum concentration of Pazopanib can be increased when it is combined with Estradiol.
Alogliptin	Darunavir	3	The serum concentration of Alogliptin can be increased when it is combined with Darunavir.
Macitentan	Luliconazole	3	The serum concentration of Macitentan can be increased when it is combined with Luliconazole.
Rifaximin	Nitrazepam	3	The serum concentration of Rifaximin can be increased when it is combined with Nitrazepam.
Triazolam	Stiripentol	3	The serum concentration of Triazolam can be increased when it is combined with Stiripentol.
Carteolol	Abiraterone	3	The serum concentration of Carteolol can be increased when it is combined with Abiraterone.
Tamoxifen	Quazepam	3	The serum concentration of Tamoxifen can be increased when it is combined with Quazepam.
Dronabinol	Fosaprepitant	3	The serum concentration of Dronabinol can be increased when it is combined with Fosaprepitant.
Imiquimod	Ivacaftor	3	The serum concentration of Imiquimod can be increased when it is combined with Ivacaftor.
Conivaptan	Prochlorperazine	3	The serum concentration of Conivaptan can be increased when it is combined with Prochlorperazine.
Miconazole	Lorpiprazole	3	The serum concentration of Miconazole can be increased when it is combined with Lorpiprazole.
Metoprolol	Lopinavir	3	The serum concentration of Metoprolol can be increased when it is combined with Lopinavir.
Conivaptan	Cerivastatin	3	The serum concentration of Conivaptan can be increased when it is combined with Cerivastatin.
Fluocortolone	Darunavir	3	The serum concentration of Fluocortolone can be increased when it is combined with Darunavir.
Desvenlafaxine	Ivacaftor	3	The serum concentration of Desvenlafaxine can be increased when it is combined with Ivacaftor.
Fluocortolone	Posaconazole	3	The serum concentration of Fluocortolone can be increased when it is combined with Posaconazole.
Rosuvastatin	Clozapine	3	The serum concentration of Rosuvastatin can be increased when it is combined with Clozapine.
Rosuvastatin	Vinorelbine	3	The serum concentration of Rosuvastatin can be increased when it is combined with Vinorelbine.
Romidepsin	Fusidic acid	3	The serum concentration of Romidepsin can be increased when it is combined with Fusidic acid.
Levobupivacaine	Curcumin	3	The serum concentration of Levobupivacaine can be increased when it is combined with Curcumin.
Oxycodone	Fosaprepitant	3	The serum concentration of Oxycodone can be increased when it is combined with Fosaprepitant.
Tretinoin	Netupitant	3	The serum concentration of Tretinoin can be increased when it is combined with Netupitant.
Vancomycin	Indomethacin	3	The serum concentration of Vancomycin can be increased when it is combined with Indomethacin.
Nintedanib	Methadone	3	The serum concentration of Nintedanib can be increased when it is combined with Methadone.
Colchicine	Acetaminophen	3	The serum concentration of Colchicine can be increased when it is combined with Acetaminophen.
Colchicine	Gefitinib	3	The serum concentration of Colchicine can be increased when it is combined with Gefitinib.
Elvitegravir	Aprepitant	3	The serum concentration of Elvitegravir can be increased when it is combined with Aprepitant.
Nintedanib	Omeprazole	3	The serum concentration of Nintedanib can be increased when it is combined with Omeprazole.
Bosutinib	Albendazole	3	The serum concentration of Bosutinib can be increased when it is combined with Albendazole.
Olaparib	Clarithromycin	3	The serum concentration of Olaparib can be increased when it is combined with Clarithromycin.
Meloxicam	Voriconazole	3	The serum concentration of Meloxicam can be increased when it is combined with Voriconazole.
Bosutinib	Dextromethorphan	3	The serum concentration of Bosutinib can be increased when it is combined with Dextromethorphan.
Ivermectin	Stiripentol	3	The serum concentration of Ivermectin can be increased when it is combined with Stiripentol.
Tolvaptan	Lurasidone	3	The serum concentration of Tolvaptan can be increased when it is combined with Lurasidone.
Ceritinib	Telaprevir	3	The serum concentration of Ceritinib can be increased when it is combined with Telaprevir.
Piperazine	Darunavir	3	The serum concentration of Piperazine can be increased when it is combined with Darunavir.
Etoricoxib	Fosaprepitant	3	The serum concentration of Etoricoxib can be increased when it is combined with Fosaprepitant.
Nilotinib	Ketoconazole	3	The serum concentration of Nilotinib can be increased when it is combined with Ketoconazole.
Pitavastatin	Losartan	3	The serum concentration of Pitavastatin can be increased when it is combined with Losartan.
Pitavastatin	Tamoxifen	3	The serum concentration of Pitavastatin can be increased when it is combined with Tamoxifen.
Pitavastatin	Aprepitant	3	The serum concentration of Pitavastatin can be increased when it is combined with Aprepitant.
Idelalisib	Boceprevir	3	The serum concentration of Idelalisib can be increased when it is combined with Boceprevir.
Fosnetupitant	Dasatinib	3	The serum concentration of Fosnetupitant can be increased when it is combined with Dasatinib.
Chlorothiazide	Biperiden	3	The serum concentration of Chlorothiazide can be increased when it is combined with Biperiden.
Fosnetupitant	Fosaprepitant	3	The serum concentration of Fosnetupitant can be increased when it is combined with Fosaprepitant.
Suvorexant	Isradipine	3	The serum concentration of Suvorexant can be increased when it is combined with Isradipine.
Astemizole	Boceprevir	3	The serum concentration of Astemizole can be increased when it is combined with Boceprevir.
Etizolam	Idelalisib	3	The serum concentration of Etizolam can be increased when it is combined with Idelalisib.
Benzphetamine	Ivacaftor	3	The serum concentration of Benzphetamine can be increased when it is combined with Ivacaftor.
Buspirone	Isavuconazole	3	The serum concentration of Buspirone can be increased when it is combined with Isavuconazole.
Macitentan	Mifepristone	3	The serum concentration of Macitentan can be increased when it is combined with Mifepristone.
Etonogestrel	Isavuconazole	3	The serum concentration of Etonogestrel can be increased when it is combined with Isavuconazole.
Hydrocortisone	Simeprevir	3	The serum concentration of Hydrocortisone can be increased when it is combined with Simeprevir.
Raloxifene	Mifepristone	3	The serum concentration of Raloxifene can be increased when it is combined with Mifepristone.
Hydrochlorothiazide	Aclidinium	3	The serum concentration of Hydrochlorothiazide can be increased when it is combined with Aclidinium.
Eletriptan	Delavirdine	3	The serum concentration of Eletriptan can be increased when it is combined with Delavirdine.
Prucalopride	Enzalutamide	3	The serum concentration of Prucalopride can be increased when it is combined with Enzalutamide.
Fluocinonide	Dienestrol	3	The serum concentration of Fluocinonide can be increased when it is combined with Dienestrol.
Asunaprevir	Lomustine	3	The serum concentration of Asunaprevir can be increased when it is combined with Lomustine.
Asunaprevir	Mitoxantrone	3	The serum concentration of Asunaprevir can be increased when it is combined with Mitoxantrone.
Asunaprevir	Bromocriptine	3	The serum concentration of Asunaprevir can be increased when it is combined with Bromocriptine.
Nicotine	Abiraterone	3	The serum concentration of Nicotine can be increased when it is combined with Abiraterone.
Disulfiram	Palbociclib	3	The serum concentration of Disulfiram can be increased when it is combined with Palbociclib.
Nicotine	Ivacaftor	3	The serum concentration of Nicotine can be increased when it is combined with Ivacaftor.
Eplerenone	Atomoxetine	3	The serum concentration of Eplerenone can be increased when it is combined with Atomoxetine.
Rifabutin	Clotrimazole	3	The serum concentration of Rifabutin can be increased when it is combined with Clotrimazole.
Eplerenone	Venlafaxine	3	The serum concentration of Eplerenone can be increased when it is combined with Venlafaxine.
Eplerenone	Clemastine	3	The serum concentration of Eplerenone can be increased when it is combined with Clemastine.
Rifabutin	Terconazole	3	The serum concentration of Rifabutin can be increased when it is combined with Terconazole.
Pazopanib	Boceprevir	3	The serum concentration of Pazopanib can be increased when it is combined with Boceprevir.
Pazopanib	Fidaxomicin	3	The serum concentration of Pazopanib can be increased when it is combined with Fidaxomicin.
Triazolam	Simeprevir	3	The serum concentration of Triazolam can be increased when it is combined with Simeprevir.
Triazolam	Erythromycin	3	The serum concentration of Triazolam can be increased when it is combined with Erythromycin.
Hydrocodone	Fosaprepitant	3	The serum concentration of Hydrocodone can be increased when it is combined with Fosaprepitant.
Sirolimus	Dasatinib	3	The serum concentration of Sirolimus can be increased when it is combined with Dasatinib.
Ropinirole	Ceritinib	3	The serum concentration of Ropinirole can be increased when it is combined with Ceritinib.
Fluorometholone	Netupitant	3	The serum concentration of Fluorometholone can be increased when it is combined with Netupitant.
Gestrinone	Atazanavir	3	The serum concentration of Gestrinone can be increased when it is combined with Atazanavir.
Fentanyl	Dihydroergotamine	3	The serum concentration of Fentanyl can be increased when it is combined with Dihydroergotamine.
Bosutinib	Dexamethasone	3	The serum concentration of Bosutinib can be increased when it is combined with Dexamethasone.
Ropinirole	Estradiol	3	The serum concentration of Ropinirole can be increased when it is combined with Estradiol.
Dimetacrine	Boceprevir	3	The serum concentration of Dimetacrine can be increased when it is combined with Boceprevir.
Ketobemidone	Lorpiprazole	3	The serum concentration of Ketobemidone can be increased when it is combined with Lorpiprazole.
Afatinib	Palmitic Acid	3	The serum concentration of Afatinib can be increased when it is combined with Palmitic Acid.
Salmeterol	Diltiazem	3	The serum concentration of Salmeterol can be increased when it is combined with Diltiazem.
Mecamylamine	Tromethamine	3	The serum concentration of Mecamylamine can be increased when it is combined with Tromethamine.
Fluocinonide	Nefazodone	3	The serum concentration of Fluocinonide can be increased when it is combined with Nefazodone.
Medrysone	Amiodarone	3	The serum concentration of Medrysone can be increased when it is combined with Amiodarone.
Conivaptan	Dapagliflozin	3	The serum concentration of Conivaptan can be increased when it is combined with Dapagliflozin.
Conivaptan	Simeprevir	3	The serum concentration of Conivaptan can be increased when it is combined with Simeprevir.
Pipotiazine	Isavuconazole	3	The serum concentration of Pipotiazine can be increased when it is combined with Isavuconazole.
Hydrocortisone	Ceritinib	3	The serum concentration of Hydrocortisone can be increased when it is combined with Ceritinib.
Astemizole	Idelalisib	3	The serum concentration of Astemizole can be increased when it is combined with Idelalisib.
Conivaptan	Ramelteon	3	The serum concentration of Conivaptan can be increased when it is combined with Ramelteon.
Propafenone	Imatinib	3	The serum concentration of Propafenone can be increased when it is combined with Imatinib.
Conivaptan	Cytarabine	3	The serum concentration of Conivaptan can be increased when it is combined with Cytarabine.
Aceprometazine	Halofantrine	3	The serum concentration of Aceprometazine can be increased when it is combined with Halofantrine.
Promethazine	Artemotil	3	The serum concentration of Promethazine can be increased when it is combined with Artemotil.
Celiprolol	Aprepitant	3	The serum concentration of Celiprolol can be increased when it is combined with Aprepitant.
Amoxapine	Saquinavir	3	The serum concentration of Amoxapine can be increased when it is combined with Saquinavir.
Ropinirole	Dasatinib	3	The serum concentration of Ropinirole can be increased when it is combined with Dasatinib.
Fentanyl	Voriconazole	3	The serum concentration of Fentanyl can be increased when it is combined with Voriconazole.
Clobetasol propionate	Nefazodone	3	The serum concentration of Clobetasol propionate can be increased when it is combined with Nefazodone.
Estrone sulfate	Quinestrol	3	The serum concentration of Estrone sulfate can be increased when it is combined with Quinestrol.
Estrone sulfate	Estriol	3	The serum concentration of Estrone sulfate can be increased when it is combined with Estriol.
Naloxegol	Nisoldipine	3	The serum concentration of Naloxegol can be increased when it is combined with Nisoldipine.
Alosetron	Atazanavir	3	The serum concentration of Alosetron can be increased when it is combined with Atazanavir.
Fluoxetine	Darunavir	3	The serum concentration of Fluoxetine can be increased when it is combined with Darunavir.
Levomilnacipran	Osimertinib	3	The serum concentration of Levomilnacipran can be increased when it is combined with Osimertinib.
Conivaptan	Antipyrine	3	The serum concentration of Conivaptan can be increased when it is combined with Antipyrine.
Bupropion	Simeprevir	3	The serum concentration of Bupropion can be increased when it is combined with Simeprevir.
Neratinib	Dasatinib	3	The serum concentration of Neratinib can be increased when it is combined with Dasatinib.
Artemether	Abiraterone	3	The serum concentration of Artemether can be increased when it is combined with Abiraterone.
Aprepitant	Abiraterone	3	The serum concentration of Aprepitant can be increased when it is combined with Abiraterone.
Venlafaxine	Propafenone	3	The serum concentration of Venlafaxine can be increased when it is combined with Propafenone.
Dienogest	Boceprevir	3	The serum concentration of Dienogest can be increased when it is combined with Boceprevir.
Ulipristal	Nilotinib	3	The serum concentration of Ulipristal can be increased when it is combined with Nilotinib.
Warfarin	Propafenone	3	The serum concentration of Warfarin can be increased when it is combined with Propafenone.
Dopamine	Panobinostat	3	The serum concentration of Dopamine can be increased when it is combined with Panobinostat.
Betamethasone	Voriconazole	3	The serum concentration of Betamethasone can be increased when it is combined with Voriconazole.
Amoxapine	Benazepril	3	The serum concentration of Amoxapine can be increased when it is combined with Benazepril.
Quinidine	Natamycin	3	The serum concentration of Quinidine can be increased when it is combined with Natamycin.
Chlorzoxazone	Aprepitant	3	The serum concentration of Chlorzoxazone can be increased when it is combined with Aprepitant.
Prucalopride	Pravastatin	3	The serum concentration of Prucalopride can be increased when it is combined with Pravastatin.
Prucalopride	Fluvoxamine	3	The serum concentration of Prucalopride can be increased when it is combined with Fluvoxamine.
Clorazepic acid	Netupitant	3	The serum concentration of Clorazepic acid can be increased when it is combined with Netupitant.
Betamethasone	Isavuconazole	3	The serum concentration of Betamethasone can be increased when it is combined with Isavuconazole.
Celiprolol	Dasatinib	3	The serum concentration of Celiprolol can be increased when it is combined with Dasatinib.
Alfuzosin	Benazepril	3	The serum concentration of Alfuzosin can be increased when it is combined with Benazepril.
Zolpidem	Cerulenin	3	The serum concentration of Zolpidem can be increased when it is combined with Cerulenin.
Pitavastatin	Boceprevir	3	The serum concentration of Pitavastatin can be increased when it is combined with Boceprevir.
Copanlisib	Luliconazole	3	The serum concentration of Copanlisib can be increased when it is combined with Luliconazole.
Clopidogrel	Isavuconazole	3	The serum concentration of Clopidogrel can be increased when it is combined with Isavuconazole.
Pazopanib	Isavuconazole	3	The serum concentration of Pazopanib can be increased when it is combined with Isavuconazole.
Ospemifene	Simeprevir	3	The serum concentration of Ospemifene can be increased when it is combined with Simeprevir.
Practolol	Milnacipran	3	The serum concentration of Practolol can be increased when it is combined with Milnacipran.
Everolimus	Voacamine	3	The serum concentration of Everolimus can be increased when it is combined with Voacamine.
Isradipine	Mifepristone	3	The serum concentration of Isradipine can be increased when it is combined with Mifepristone.
Pimozide	Atazanavir	3	The serum concentration of Pimozide can be increased when it is combined with Atazanavir.
Flutamide	Netupitant	3	The serum concentration of Flutamide can be increased when it is combined with Netupitant.
Ticarcillin	Probenecid	3	The serum concentration of Ticarcillin can be increased when it is combined with Probenecid.
Ramelteon	Netupitant	3	The serum concentration of Ramelteon can be increased when it is combined with Netupitant.
Zopiclone	Lumacaftor	3	The serum concentration of Zopiclone can be increased when it is combined with Lumacaftor.
Dabrafenib	Fosaprepitant	3	The serum concentration of Dabrafenib can be increased when it is combined with Fosaprepitant.
Rosuvastatin	Clotiazepam	3	The serum concentration of Rosuvastatin can be increased when it is combined with Clotiazepam.
Cyclophosphamide	Mifepristone	3	The serum concentration of Cyclophosphamide can be increased when it is combined with Mifepristone.
Quinidine	Abiraterone	3	The serum concentration of Quinidine can be increased when it is combined with Abiraterone.
Ketamine	Ceritinib	3	The serum concentration of Ketamine can be increased when it is combined with Ceritinib.
Brinzolamide	Fusidic acid	3	The serum concentration of Brinzolamide can be increased when it is combined with Fusidic acid.
Silodosin	Omeprazole	3	The serum concentration of Silodosin can be increased when it is combined with Omeprazole.
Silodosin	Atenolol	3	The serum concentration of Silodosin can be increased when it is combined with Atenolol.
Silodosin	Methadone	3	The serum concentration of Silodosin can be increased when it is combined with Methadone.
Ospemifene	Tolbutamide	3	The serum concentration of Ospemifene can be increased when it is combined with Tolbutamide.
Isosorbide mononitrate	Aprepitant	3	The serum concentration of Isosorbide mononitrate can be increased when it is combined with Aprepitant.
Desoxycorticosterone acetate	Estradiol	3	The serum concentration of Desoxycorticosterone acetate can be increased when it is combined with Estradiol.
Methyclothiazide	Quinidine	3	The serum concentration of Methyclothiazide can be increased when it is combined with Quinidine.
Ranolazine	Isavuconazole	3	The serum concentration of Ranolazine can be increased when it is combined with Isavuconazole.
Dutasteride	Ketoconazole	3	The serum concentration of Dutasteride can be increased when it is combined with Ketoconazole.
Oxaprozin	Ceritinib	3	The serum concentration of Oxaprozin can be increased when it is combined with Ceritinib.
Levothyroxine	Stiripentol	3	The serum concentration of Levothyroxine can be increased when it is combined with Stiripentol.
Doxepin	Nafamostat	3	The serum concentration of Doxepin can be increased when it is combined with Nafamostat.
[truncated: 220,129+ more rows]
