# Supplementary material for: Computational prediction of interactions between Paxlovid and prescription drugs
Source: Proc Natl Acad Sci U S A. 2023 Mar 13;120(12):e2221857120. doi: 10.1073/pnas.2221857120 (PMC10041137; doi:10.1073/pnas.2221857120)
Supplement: Supplementary file 3 — Dataset 02 (XLSX) [file pnas.2221857120.sd02.xlsx]

## Sheet: Dataset S2
Dataset S2. Descriptions of 113 DDI types that can be predicted by DeepDDI2.
DDI type	Description
1	The risk or severity of congestive heart failure and hypotension can be increased when #Drug1 is combined with #Drug2.
2	#Drug2 may decrease the excretion rate of #Drug1 which could result in a higher serum level.
3	The serum concentration of #Drug1 can be increased when it is combined with #Drug2.
4	The risk or severity of anemia and severe leukopenia can be increased when #Drug2 is combined with #Drug1.
5	#Drug1 may increase the atrioventricular blocking (AV block) activities of #Drug2.
6	The serum concentration of the active metabolites of #Drug2 can be increased when #Drug2 is used in combination with #Drug1.
7	The risk or severity of myopathy and rhabdomyolysis can be increased when #Drug1 is combined with #Drug2.
8	The risk or severity of rhabdomyolysis, myoglobinuria, and elevated creatine kinase (CPK) can be increased when #Drug2 is combined with #Drug1.
9	The risk or severity of QTc prolongation, torsade de pointes, hypokalemia, hypomagnesemia, and cardiac arrest can be increased when #Drug1 is combined with #Drug2.
10	The therapeutic efficacy of #Drug1 can be increased when used in combination with #Drug2.
11	#Drug2 may decrease the cardiotoxic activities of #Drug1.
12	#Drug2 may increase the hyperkalemic activities of #Drug1.
13	#Drug2 can cause a decrease in the absorption of #Drug1 resulting in a reduced serum concentration and potentially a decrease in efficacy.
14	The risk or severity of edema formation can be increased when #Drug1 is combined with #Drug2.
15	#Drug1 may decrease the sedative activities of #Drug2.
16	The risk or severity of angioedema can be increased when #Drug1 is combined with #Drug2.
17	The excretion of #Drug1 can be decreased when combined with #Drug2.
18	The risk of a hypersensitivity reaction to #Drug1 is increased when it is combined with #Drug2.
19	#Drug1 may increase the fluid retaining activities of #Drug2.
20	The serum concentration of #Drug2 can be decreased when it is combined with #Drug1.
21	#Drug2 may increase the hypertensive activities of #Drug1.
22	#Drug2 may increase the nephrotoxic activities of #Drug1.
23	The protein binding of #Drug1 can be decreased when combined with #Drug2.
24	The risk or severity of myopathy, rhabdomyolysis, and myoglobinuria can be increased when #Drug1 is combined with #Drug2.
25	#Drug1 may increase the hypotensive and central nervous system depressant (CNS depressant) activities of #Drug2.
26	#Drug1 may increase the central nervous system depressant (CNS depressant) and hypertensive activities of #Drug2.
27	#Drug2 may increase the respiratory depressant activities of #Drug1.
28	The risk or severity of rhabdomyolysis can be increased when #Drug2 is combined with #Drug1.
29	#Drug2 may increase the analgesic activities of #Drug1.
30	The risk or severity of bleeding can be increased when #Drug1 is combined with #Drug2.
31	The risk or severity of hyponatremia can be increased when #Drug2 is combined with #Drug1.
32	The risk or severity of hypotension, nitritoid reactions, facial flushing, nausea, and vomiting can be increased when #Drug1 is combined with #Drug2.
33	The serum concentration of the active metabolites of #Drug2 can be reduced when #Drug2 is used in combination with #Drug1 resulting in a loss in efficacy.
34	#Drug2 may increase the central nervous system depressant (CNS depressant) activities of #Drug1.
35	#Drug1 may increase the cardiotoxic activities of #Drug2.
36	The risk or severity of convulsion can be increased when #Drug2 is combined with #Drug1.
37	#Drug2 may increase the stimulatory activities of #Drug1.
38	The risk or severity of sedation and somnolence can be increased when #Drug2 is combined with #Drug1.
39	#Drug2 may increase the vasoconstricting activities of #Drug1.
40	#Drug1 may decrease the antiplatelet activities of #Drug2.
41	#Drug2 may increase the adverse neuromuscular activities of #Drug1.
42	The risk or severity of QTc prolongation can be increased when #Drug1 is combined with #Drug2.
43	#Drug1 may increase the immunosuppressive activities of #Drug2.
44	#Drug1 may decrease the neuromuscular blocking activities of #Drug2.
45	#Drug2 may increase the antipsychotic activities of #Drug1.
46	The risk or severity of fluid retention can be increased when #Drug1 is combined with #Drug2.
47	#Drug1 may increase the antihypertensive activities of #Drug2.
48	The absorption of #Drug2 can be decreased when combined with #Drug1.
49	#Drug1 may decrease the bronchodilatory activities of #Drug2.
50	#Drug2 may decrease the anticoagulant activities of #Drug1.
51	#Drug2 may increase the myelosuppressive activities of #Drug1.
52	#Drug1 may increase the hypertensive and vasoconstricting activities of #Drug2.
53	#Drug2 may increase the QTc-prolonging activities of #Drug1.
54	The risk or severity of bradycardia can be increased when #Drug2 is combined with #Drug1.
55	The risk or severity of hypotension and neuromuscular blockade can be increased when #Drug1 is combined with #Drug2.
56	#Drug1 can cause an increase in the absorption of #Drug2 resulting in an increased serum concentration and potentially a worsening of adverse effects.
57	#Drug2 may increase the orthostatic hypotensive activities of #Drug1.
58	#Drug2 may increase the hypoglycemic activities of #Drug1.
59	#Drug1 may increase the photosensitizing activities of #Drug2.
60	#Drug2 may decrease the antihypertensive activities of #Drug1.
61	#Drug1 may increase the constipating activities of #Drug2.
62	#Drug1 may increase the bronchoconstrictory activities of #Drug2.
63	#Drug2 may increase the vasodilatory activities of #Drug1.
64	The risk or severity of hypertension can be increased when #Drug1 is combined with #Drug2.
65	#Drug2 may increase the hypotensive, nephrotoxic, and hyperkalemic activities of #Drug1.
66	#Drug1 may decrease the diuretic activities of #Drug2.
67	#Drug2 may increase the hypocalcemic activities of #Drug1.
68	#Drug1 may decrease effectiveness of #Drug2 as a diagnostic agent.
69	#Drug2 may increase the central neurotoxic activities of #Drug1.
70	#Drug2 may increase the antiplatelet activities of #Drug1.
71	#Drug2 may increase the dermatologic adverse activities of #Drug1.
72	#Drug2 may increase the neuromuscular blocking activities of #Drug1.
73	#Drug1 may increase the ulcerogenic activities of #Drug2.
74	The therapeutic efficacy of #Drug2 can be decreased when used in combination with #Drug1.
75	#Drug1 may increase the hypotensive activities of #Drug2.
76	#Drug2 may decrease the stimulatory activities of #Drug1.
77	The bioavailability of #Drug2 can be increased when combined with #Drug1.
78	#Drug1 may decrease the analgesic activities of #Drug2.
79	The risk or severity of hypokalemia can be increased when #Drug1 is combined with #Drug2.
80	#Drug2 may increase the anticoagulant activities of #Drug1.
81	#Drug1 may decrease the vasoconstricting activities of #Drug2.
82	The risk or severity of severe leukopenia can be increased when #Drug1 is combined with #Drug2.
83	The risk or severity of ototoxicity and nephrotoxicity can be increased when #Drug2 is combined with #Drug1.
84	#Drug2 may increase the myopathic rhabdomyolysis activities of #Drug1.
85	#Drug2 may increase the anticholinergic activities of #Drug1.
86	#Drug2 may increase the serotonergic activities of #Drug1.
87	#Drug2 may increase the excretion rate of #Drug1 which could result in a lower serum level and potentially a reduction in efficacy.
88	The risk or severity of myelosuppression can be increased when #Drug2 is combined with #Drug1.
89	The metabolism of #Drug1 can be decreased when combined with #Drug2.
90	The risk or severity of ventricular arrhythmias can be increased when #Drug2 is combined with #Drug1.
91	#Drug1 may increase the neuroexcitatory activities of #Drug2.
92	#Drug1 may increase the sedative activities of #Drug2.
93	#Drug2 may increase the ototoxic activities of #Drug1.
94	#Drug1 may increase the vasopressor activities of #Drug2.
95	#Drug1 may increase the hypokalemic activities of #Drug2.
96	#Drug2 may increase the arrhythmogenic activities of #Drug1.
97	#Drug2 may increase the thrombogenic activities of #Drug1.
98	#Drug2 may increase the hepatotoxic activities of #Drug1.
99	The risk or severity of hyperkalemia can be increased when #Drug1 is combined with #Drug2.
100	#Drug1 may increase the neurotoxic activities of #Drug2.
101	The risk or severity of myopathy can be increased when #Drug2 is combined with #Drug1.
102	The risk or severity of renal failure and hyperkalemia can be increased when #Drug2 is combined with #Drug1.
103	#Drug1 may increase the tachycardic activities of #Drug2.
104	The metabolism of #Drug2 can be increased when combined with #Drug1.
105	The bioavailability of #Drug2 can be decreased when combined with #Drug1.
106	#Drug2 may increase the hyperglycemic activities of #Drug1.
107	#Drug2 may increase the hypercalcemic activities of #Drug1.
108	The risk or severity of hypotension can be increased when #Drug1 is combined with #Drug2.
109	#Drug1 may increase the bradycardic activities of #Drug2.
110	The risk or severity of heart failure can be increased when #Drug2 is combined with #Drug1.
111	#Drug2 may increase the hyponatremic activities of #Drug1.
112	The risk or severity of serotonin syndrome can be increased when #Drug2 is combined with #Drug1.
113	The risk or severity of adverse effects can be increased when #Drug1 is combined with #Drug2.
