# Supplementary material for: Computational prediction of interactions between Paxlovid and prescription drugs
Source: Proc Natl Acad Sci U S A. 2023 Mar 13;120(12):e2221857120. doi: 10.1073/pnas.2221857120 (PMC10041137; doi:10.1073/pnas.2221857120)
Supplement: Supplementary file 4 — Dataset 03 (XLSX) [file pnas.2221857120.sd03.xlsx]

## Sheet: Dataset S3
Dataset S3. DDI types predicted bewtween Paxlovid components (nirmatrelvir or ritonavir) and prescription drugs.
Drug 1	Drug 2	DDI type	Output descriptions	DDI reported by FDA?	DDI reported by EMA?
Hydroxychloroquine	Ritonavir	89	The metabolism of Hydroxychloroquine can be decreased when combined with Ritonavir.	No	No
Ritonavir	Diltiazem	89	The metabolism of Ritonavir can be decreased when combined with Diltiazem.	Yes	Yes
Diltiazem	Ritonavir	89	The metabolism of Diltiazem can be decreased when combined with Ritonavir.	Yes	Yes
Ritonavir	Phenylbutyric acid	74	The therapeutic efficacy of Phenylbutyric acid can be decreased when used in combination with Ritonavir.	No	No
Phenylbutyric acid	Ritonavir	89	The metabolism of Phenylbutyric acid can be decreased when combined with Ritonavir.	No	No
Piritramide	Ritonavir	89	The metabolism of Piritramide can be decreased when combined with Ritonavir.	No	No
Nefopam	Ritonavir	89	The metabolism of Nefopam can be decreased when combined with Ritonavir.	No	No
Ritonavir	Sodium stibogluconate	74	The therapeutic efficacy of Sodium stibogluconate can be decreased when used in combination with Ritonavir.	No	No
Clocapramine	Ritonavir	89	The metabolism of Clocapramine can be decreased when combined with Ritonavir.	No	No
Vaborbactam	Ritonavir	89	The metabolism of Vaborbactam can be decreased when combined with Ritonavir.	No	No
Ritonavir	Phencyclidine	74	The therapeutic efficacy of Phencyclidine can be decreased when used in combination with Ritonavir.	No	No
Phencyclidine	Ritonavir	89	The metabolism of Phencyclidine can be decreased when combined with Ritonavir.	No	No
Ritonavir	Acetohexamide	74	The therapeutic efficacy of Acetohexamide can be decreased when used in combination with Ritonavir.	No	No
Acetohexamide	Ritonavir	89	The metabolism of Acetohexamide can be decreased when combined with Ritonavir.	No	No
Molindone	Ritonavir	89	The metabolism of Molindone can be decreased when combined with Ritonavir.	No	No
Ritonavir	Quazepam	3	The serum concentration of Ritonavir can be increased when it is combined with Quazepam.	No	No
Quazepam	Ritonavir	89	The metabolism of Quazepam can be decreased when combined with Ritonavir.	No	No
Diacerein	Ritonavir	89	The metabolism of Diacerein can be decreased when combined with Ritonavir.	No	No
Ritonavir	Bupranolol	109	Ritonavir may increase the bradycardic activities of Bupranolol.	No	No
Semagacestat	Ritonavir	89	The metabolism of Semagacestat can be decreased when combined with Ritonavir.	No	No
Ritonavir	Oxypurinol	89	The metabolism of Ritonavir can be decreased when combined with Oxypurinol.	No	No
Isopropyl alcohol	Ritonavir	89	The metabolism of Isopropyl alcohol can be decreased when combined with Ritonavir.	No	No
Propofol	Ritonavir	89	The metabolism of Propofol can be decreased when combined with Ritonavir.	No	No
Tandospirone	Ritonavir	89	The metabolism of Tandospirone can be decreased when combined with Ritonavir.	No	No
Metamfetamine	Ritonavir	89	The metabolism of Metamfetamine can be decreased when combined with Ritonavir.	No	No
Promestriene	Ritonavir	89	The metabolism of Promestriene can be decreased when combined with Ritonavir.	No	No
Ritonavir	Moclobemide	89	The metabolism of Ritonavir can be decreased when combined with Moclobemide.	No	No
Moclobemide	Ritonavir	89	The metabolism of Moclobemide can be decreased when combined with Ritonavir.	No	No
Mirtazapine	Ritonavir	89	The metabolism of Mirtazapine can be decreased when combined with Ritonavir.	No	No
Magnesium sulfate	Ritonavir	20	The serum concentration of Ritonavir can be decreased when it is combined with Magnesium sulfate.	No	No
Peramivir	Ritonavir	89	The metabolism of Peramivir can be decreased when combined with Ritonavir.	No	No
Amrubicin	Ritonavir	89	The metabolism of Amrubicin can be decreased when combined with Ritonavir.	No	No
Galactose	Ritonavir	20	The serum concentration of Ritonavir can be decreased when it is combined with Galactose.	No	No
Acetaminophen	Ritonavir	89	The metabolism of Acetaminophen can be decreased when combined with Ritonavir.	No	No
Acamprosate	Ritonavir	89	The metabolism of Acamprosate can be decreased when combined with Ritonavir.	No	No
Methazolamide	Ritonavir	89	The metabolism of Methazolamide can be decreased when combined with Ritonavir.	No	No
Ritonavir	Abarelix	53	Abarelix may increase the QTc-prolonging activities of Ritonavir.	No	No
Abarelix	Ritonavir	53	Ritonavir may increase the QTc-prolonging activities of Abarelix.	No	No
Ritonavir	Abiraterone	3	The serum concentration of Ritonavir can be increased when it is combined with Abiraterone.	No	No
Abiraterone	Ritonavir	89	The metabolism of Abiraterone can be decreased when combined with Ritonavir.	No	No
Ritonavir	Eucalyptol	74	The therapeutic efficacy of Eucalyptol can be decreased when used in combination with Ritonavir.	No	No
Eucalyptol	Ritonavir	89	The metabolism of Eucalyptol can be decreased when combined with Ritonavir.	No	No
Gefarnate	Ritonavir	3	The serum concentration of Gefarnate can be increased when it is combined with Ritonavir.	No	No
Furosemide	Ritonavir	89	The metabolism of Furosemide can be decreased when combined with Ritonavir.	No	No
Ritonavir	Telbivudine	20	The serum concentration of Telbivudine can be decreased when it is combined with Ritonavir.	No	No
Telbivudine	Ritonavir	89	The metabolism of Telbivudine can be decreased when combined with Ritonavir.	No	No
Bufexamac	Ritonavir	89	The metabolism of Bufexamac can be decreased when combined with Ritonavir.	No	No
Rabusertib	Ritonavir	3	The serum concentration of Rabusertib can be increased when it is combined with Ritonavir.	No	No
Zotepine	Ritonavir	89	The metabolism of Zotepine can be decreased when combined with Ritonavir.	No	No
Ritonavir	Naftifine	89	The metabolism of Ritonavir can be decreased when combined with Naftifine.	No	No
Somatostatin	Ritonavir	53	Ritonavir may increase the QTc-prolonging activities of Somatostatin.	No	No
Ritonavir	Empagliflozin	74	The therapeutic efficacy of Empagliflozin can be decreased when used in combination with Ritonavir.	No	No
Empagliflozin	Ritonavir	89	The metabolism of Empagliflozin can be decreased when combined with Ritonavir.	No	No
Carvedilol	Ritonavir	89	The metabolism of Carvedilol can be decreased when combined with Ritonavir.	No	No
Ritonavir	Dronedarone	89	The metabolism of Ritonavir can be decreased when combined with Dronedarone.	Yes	Yes
Ritonavir	Thymine	20	The serum concentration of Thymine can be decreased when it is combined with Ritonavir.	No	No
Ritonavir	Mocetinostat	89	The metabolism of Ritonavir can be decreased when combined with Mocetinostat.	No	No
Mocetinostat	Ritonavir	3	The serum concentration of Mocetinostat can be increased when it is combined with Ritonavir.	No	No
Etizolam	Ritonavir	3	The serum concentration of Etizolam can be increased when it is combined with Ritonavir.	No	No
Ritonavir	Curcumin	89	The metabolism of Ritonavir can be decreased when combined with Curcumin.	No	No
Curcumin	Ritonavir	89	The metabolism of Curcumin can be decreased when combined with Ritonavir.	No	No
Esketamine	Ritonavir	89	The metabolism of Esketamine can be decreased when combined with Ritonavir.	No	No
Thiocolchicoside	Ritonavir	89	The metabolism of Thiocolchicoside can be decreased when combined with Ritonavir.	No	No
Indocyanine green acid form	Ritonavir	3	The serum concentration of Indocyanine green acid form can be increased when it is combined with Ritonavir.	No	No
Ritonavir	Propiverine	74	The therapeutic efficacy of Propiverine can be decreased when used in combination with Ritonavir.	No	No
Propiverine	Ritonavir	89	The metabolism of Propiverine can be decreased when combined with Ritonavir.	No	No
Deoxycholic acid	Ritonavir	89	The metabolism of Deoxycholic acid can be decreased when combined with Ritonavir.	No	No
Ritonavir	Seproxetine	89	The metabolism of Ritonavir can be decreased when combined with Seproxetine.	No	No
Seproxetine	Ritonavir	89	The metabolism of Seproxetine can be decreased when combined with Ritonavir.	No	No
Ritonavir	Fluocinolone	113	The risk or severity of adverse effects can be increased when Ritonavir is combined with Fluocinolone.	No	No
Amcinonide	Ritonavir	3	The serum concentration of Amcinonide can be increased when it is combined with Ritonavir.	No	No
Bupropion	Ritonavir	89	The metabolism of Bupropion can be decreased when combined with Ritonavir.	Yes	Yes
Cetirizine	Ritonavir	89	The metabolism of Cetirizine can be decreased when combined with Ritonavir.	No	No
Phenylpropanolamine	Ritonavir	89	The metabolism of Phenylpropanolamine can be decreased when combined with Ritonavir.	No	No
Ritonavir	Lestaurtinib	89	The metabolism of Ritonavir can be decreased when combined with Lestaurtinib.	No	No
Dexibuprofen	Ritonavir	89	The metabolism of Dexibuprofen can be decreased when combined with Ritonavir.	No	No
Fluticasone furoate	Ritonavir	89	The metabolism of Fluticasone furoate can be decreased when combined with Ritonavir.	No	No
Ritonavir	Vildagliptin	74	The therapeutic efficacy of Vildagliptin can be decreased when used in combination with Ritonavir.	No	No
Vildagliptin	Ritonavir	3	The serum concentration of Vildagliptin can be increased when it is combined with Ritonavir.	No	No
Nabiximols	Ritonavir	3	The serum concentration of Nabiximols can be increased when it is combined with Ritonavir.	No	No
Clofazimine	Ritonavir	89	The metabolism of Clofazimine can be decreased when combined with Ritonavir.	No	No
Methacholine	Ritonavir	89	The metabolism of Methacholine can be decreased when combined with Ritonavir.	No	No
Omarigliptin	Ritonavir	89	The metabolism of Omarigliptin can be decreased when combined with Ritonavir.	No	No
Undecylenic acid	Ritonavir	89	The metabolism of Undecylenic acid can be decreased when combined with Ritonavir.	No	No
Ritonavir	Perflutren	53	Perflutren may increase the QTc-prolonging activities of Ritonavir.	No	No
Perflutren	Ritonavir	53	Ritonavir may increase the QTc-prolonging activities of Perflutren.	No	No
Cinnarizine	Ritonavir	89	The metabolism of Cinnarizine can be decreased when combined with Ritonavir.	No	No
Ephedrine	Ritonavir	89	The metabolism of Ephedrine can be decreased when combined with Ritonavir.	No	No
Fluticasone propionate	Ritonavir	3	The serum concentration of Fluticasone propionate can be increased when it is combined with Ritonavir.	No	Yes
Piroxicam	Ritonavir	89	The metabolism of Piroxicam can be decreased when combined with Ritonavir.	Yes	Yes
Linagliptin	Ritonavir	3	The serum concentration of Linagliptin can be increased when it is combined with Ritonavir.	No	No
Brimonidine	Ritonavir	3	The serum concentration of Brimonidine can be increased when it is combined with Ritonavir.	No	No
Ritonavir	Acebutolol	109	Ritonavir may increase the bradycardic activities of Acebutolol.	No	No
Acebutolol	Ritonavir	89	The metabolism of Acebutolol can be decreased when combined with Ritonavir.	No	No
Valproic acid	Ritonavir	89	The metabolism of Valproic acid can be decreased when combined with Ritonavir.	No	No
Ritonavir	Atorvastatin	113	The risk or severity of adverse effects can be increased when Ritonavir is combined with Atorvastatin.	Yes	Yes
Atorvastatin	Ritonavir	3	The serum concentration of Atorvastatin can be increased when it is combined with Ritonavir.	Yes	Yes
Ritonavir	Cefixime	20	The serum concentration of Cefixime can be decreased when it is combined with Ritonavir.	No	No
Ritonavir	Arformoterol	53	Arformoterol may increase the QTc-prolonging activities of Ritonavir.	No	No
Arformoterol	Ritonavir	89	The metabolism of Arformoterol can be decreased when combined with Ritonavir.	No	No
3-Methylfentanyl	Ritonavir	3	The serum concentration of 3-Methylfentanyl can be increased when it is combined with Ritonavir.	No	No
Testosterone	Ritonavir	89	The metabolism of Testosterone can be decreased when combined with Ritonavir.	No	No
Amlodipine	Ritonavir	89	The metabolism of Amlodipine can be decreased when combined with Ritonavir.	Yes	Yes
Ritonavir	Hesperidin	74	The therapeutic efficacy of Hesperidin can be decreased when used in combination with Ritonavir.	No	No
Hesperidin	Ritonavir	89	The metabolism of Hesperidin can be decreased when combined with Ritonavir.	No	No
Ertugliflozin	Ritonavir	89	The metabolism of Ertugliflozin can be decreased when combined with Ritonavir.	No	No
Refametinib	Ritonavir	3	The serum concentration of Refametinib can be increased when it is combined with Ritonavir.	No	No
Ritonavir	Everolimus	113	The risk or severity of adverse effects can be increased when Ritonavir is combined with Everolimus.	No	Yes
Ritonavir	Glimepiride	74	The therapeutic efficacy of Glimepiride can be decreased when used in combination with Ritonavir.	No	No
Glimepiride	Ritonavir	89	The metabolism of Glimepiride can be decreased when combined with Ritonavir.	No	No
Ritonavir	Hydroxyzine	53	Hydroxyzine may increase the QTc-prolonging activities of Ritonavir.	No	No
Hydroxyzine	Ritonavir	89	The metabolism of Hydroxyzine can be decreased when combined with Ritonavir.	No	No
Dienestrol	Ritonavir	89	The metabolism of Dienestrol can be decreased when combined with Ritonavir.	No	No
Ritonavir	Sulfadiazine	89	The metabolism of Ritonavir can be decreased when combined with Sulfadiazine.	No	No
Sulfadiazine	Ritonavir	89	The metabolism of Sulfadiazine can be decreased when combined with Ritonavir.	No	No
Artemether	Ritonavir	89	The metabolism of Artemether can be decreased when combined with Ritonavir.	No	No
Doxorubicin	Ritonavir	3	The serum concentration of Doxorubicin can be increased when it is combined with Ritonavir.	No	No
Etretinate	Ritonavir	89	The metabolism of Etretinate can be decreased when combined with Ritonavir.	No	No
Ritonavir	Fructose	74	The therapeutic efficacy of Fructose can be decreased when used in combination with Ritonavir.	No	No
Ritonavir	Ubenimex	20	The serum concentration of Ubenimex can be decreased when it is combined with Ritonavir.	No	No
Vaniprevir	Ritonavir	89	The metabolism of Vaniprevir can be decreased when combined with Ritonavir.	No	No
Ritonavir	Calcium glubionate anhydrous	74	The therapeutic efficacy of Calcium glubionate anhydrous can be decreased when used in combination with Ritonavir.	No	No
Pefloxacin	Ritonavir	53	Ritonavir may increase the QTc-prolonging activities of Pefloxacin.	No	No
Metronidazole	Ritonavir	89	The metabolism of Metronidazole can be decreased when combined with Ritonavir.	No	No
Ritonavir	Hydromorphone	113	The risk or severity of adverse effects can be increased when Ritonavir is combined with Hydromorphone.	No	No
Hydromorphone	Ritonavir	89	The metabolism of Hydromorphone can be decreased when combined with Ritonavir.	No	No
Ritonavir	Amobarbital	20	The serum concentration of Amobarbital can be decreased when it is combined with Ritonavir.	No	No
Ritonavir	Pasireotide	53	Pasireotide may increase the QTc-prolonging activities of Ritonavir.	No	No
Delamanid	Ritonavir	53	Ritonavir may increase the QTc-prolonging activities of Delamanid.	No	Yes
Trametinib	Ritonavir	3	The serum concentration of Trametinib can be increased when it is combined with Ritonavir.	No	No
Sarpogrelate	Ritonavir	89	The metabolism of Sarpogrelate can be decreased when combined with Ritonavir.	No	No
Tazobactam	Ritonavir	89	The metabolism of Tazobactam can be decreased when combined with Ritonavir.	No	No
Tolfenamic acid	Ritonavir	89	The metabolism of Tolfenamic acid can be decreased when combined with Ritonavir.	No	No
Olsalazine	Ritonavir	89	The metabolism of Olsalazine can be decreased when combined with Ritonavir.	No	No
Ritonavir	Proguanil	20	The serum concentration of Proguanil can be decreased when it is combined with Ritonavir.	No	No
Proguanil	Ritonavir	89	The metabolism of Proguanil can be decreased when combined with Ritonavir.	No	No
Brotizolam	Ritonavir	3	The serum concentration of Brotizolam can be increased when it is combined with Ritonavir.	No	No
Famciclovir	Ritonavir	89	The metabolism of Famciclovir can be decreased when combined with Ritonavir.	No	No
Ritonavir	Ceftriaxone	20	The serum concentration of Ceftriaxone can be decreased when it is combined with Ritonavir.	No	No
Cyclobenzaprine	Ritonavir	89	The metabolism of Cyclobenzaprine can be decreased when combined with Ritonavir.	No	No
Ritonavir	Acetyldigitoxin	11	Acetyldigitoxin may decrease the cardiotoxic activities of Ritonavir.	No	No
Ritonavir	Desipramine	89	The metabolism of Ritonavir can be decreased when combined with Desipramine.	No	Yes
Fenspiride	Ritonavir	89	The metabolism of Fenspiride can be decreased when combined with Ritonavir.	No	No
Teriflunomide	Ritonavir	20	The serum concentration of Ritonavir can be decreased when it is combined with Teriflunomide.	No	No
Isoconazole	Ritonavir	89	The metabolism of Isoconazole can be decreased when combined with Ritonavir.	No	No
Omeprazole	Ritonavir	89	The metabolism of Omeprazole can be decreased when combined with Ritonavir.	No	No
Rofecoxib	Ritonavir	89	The metabolism of Rofecoxib can be decreased when combined with Ritonavir.	No	No
Ritonavir	Paroxetine	89	The metabolism of Ritonavir can be decreased when combined with Paroxetine.	No	Yes
Pilsicainide	Ritonavir	89	The metabolism of Pilsicainide can be decreased when combined with Ritonavir.	No	No
Zeaxanthin	Ritonavir	3	The serum concentration of Zeaxanthin can be increased when it is combined with Ritonavir.	No	No
Baclofen	Ritonavir	89	The metabolism of Baclofen can be decreased when combined with Ritonavir.	No	No
Metyrapone	Ritonavir	89	The metabolism of Metyrapone can be decreased when combined with Ritonavir.	No	No
Metamizole	Ritonavir	89	The metabolism of Metamizole can be decreased when combined with Ritonavir.	No	No
Ritonavir	Potassium gluconate	13	Potassium gluconate can cause a decrease in the absorption of Ritonavir resulting in a reduced serum concentration and potentially a decrease in efficacy.	No	No
Disulfiram	Ritonavir	89	The metabolism of Disulfiram can be decreased when combined with Ritonavir.	No	No
Doxylamine	Ritonavir	89	The metabolism of Doxylamine can be decreased when combined with Ritonavir.	No	No
Gemeprost	Ritonavir	89	The metabolism of Gemeprost can be decreased when combined with Ritonavir.	No	No
Ritonavir	Digoxin	11	Digoxin may decrease the cardiotoxic activities of Ritonavir.	Yes	Yes
Bepotastine	Ritonavir	89	The metabolism of Bepotastine can be decreased when combined with Ritonavir.	No	No
Ritonavir	Stiripentol	3	The serum concentration of Ritonavir can be increased when it is combined with Stiripentol.	No	No
Estramustine	Ritonavir	89	The metabolism of Estramustine can be decreased when combined with Ritonavir.	No	No
Lansoprazole	Ritonavir	89	The metabolism of Lansoprazole can be decreased when combined with Ritonavir.	No	No
Ritonavir	Bisoprolol	109	Ritonavir may increase the bradycardic activities of Bisoprolol.	No	No
Bisoprolol	Ritonavir	89	The metabolism of Bisoprolol can be decreased when combined with Ritonavir.	No	No
Ritonavir	Latamoxef	74	The therapeutic efficacy of Latamoxef can be decreased when used in combination with Ritonavir.	No	No
Latamoxef	Ritonavir	89	The metabolism of Latamoxef can be decreased when combined with Ritonavir.	No	No
Esculin	Ritonavir	89	The metabolism of Esculin can be decreased when combined with Ritonavir.	No	No
Secnidazole	Ritonavir	89	The metabolism of Secnidazole can be decreased when combined with Ritonavir.	No	No
L-tartaric acid	Ritonavir	20	The serum concentration of Ritonavir can be decreased when it is combined with L-tartaric acid.	No	No
Nadifloxacin	Ritonavir	53	Ritonavir may increase the QTc-prolonging activities of Nadifloxacin.	No	No
Cobimetinib	Ritonavir	3	The serum concentration of Cobimetinib can be increased when it is combined with Ritonavir.	No	No
Ritonavir	Alitretinoin	113	The risk or severity of adverse effects can be increased when Ritonavir is combined with Alitretinoin.	No	No
Alitretinoin	Ritonavir	89	The metabolism of Alitretinoin can be decreased when combined with Ritonavir.	No	No
Benzyl benzoate	Ritonavir	89	The metabolism of Benzyl benzoate can be decreased when combined with Ritonavir.	No	No
Aceclofenac	Ritonavir	89	The metabolism of Aceclofenac can be decreased when combined with Ritonavir.	No	No
Ritonavir	Doxycycline	89	The metabolism of Ritonavir can be decreased when combined with Doxycycline.	No	No
Doxycycline	Ritonavir	89	The metabolism of Doxycycline can be decreased when combined with Ritonavir.	No	No
Cholecalciferol	Ritonavir	89	The metabolism of Cholecalciferol can be decreased when combined with Ritonavir.	No	No
Momelotinib	Ritonavir	3	The serum concentration of Momelotinib can be increased when it is combined with Ritonavir.	No	No
Pilocarpine	Ritonavir	89	The metabolism of Pilocarpine can be decreased when combined with Ritonavir.	No	No
Hymecromone	Ritonavir	89	The metabolism of Hymecromone can be decreased when combined with Ritonavir.	No	No
Safinamide	Ritonavir	89	The metabolism of Safinamide can be decreased when combined with Ritonavir.	No	No
Ritonavir	Telaprevir	20	The serum concentration of Telaprevir can be decreased when it is combined with Ritonavir.	No	No
Mometasone	Ritonavir	3	The serum concentration of Mometasone can be increased when it is combined with Ritonavir.	Yes	No
Pimecrolimus	Ritonavir	89	The metabolism of Pimecrolimus can be decreased when combined with Ritonavir.	No	No
Sultamicillin	Ritonavir	89	The metabolism of Sultamicillin can be decreased when combined with Ritonavir.	No	No
Acitretin	Ritonavir	89	The metabolism of Acitretin can be decreased when combined with Ritonavir.	No	No
Histamine	Ritonavir	89	The metabolism of Histamine can be decreased when combined with Ritonavir.	No	No
Ritonavir	Tipifarnib	89	The metabolism of Ritonavir can be decreased when combined with Tipifarnib.	No	No
Ritonavir	Olodaterol	53	Olodaterol may increase the QTc-prolonging activities of Ritonavir.	No	No
Olodaterol	Ritonavir	89	The metabolism of Olodaterol can be decreased when combined with Ritonavir.	No	No
Melatonin	Ritonavir	89	The metabolism of Melatonin can be decreased when combined with Ritonavir.	No	No
Zinc picolinate	Ritonavir	89	The metabolism of Zinc picolinate can be decreased when combined with Ritonavir.	No	No
Ritonavir	Sulfapyridine	89	The metabolism of Ritonavir can be decreased when combined with Sulfapyridine.	No	No
Sulfapyridine	Ritonavir	89	The metabolism of Sulfapyridine can be decreased when combined with Ritonavir.	No	No
Ursodeoxycholic acid	Ritonavir	89	The metabolism of Ursodeoxycholic acid can be decreased when combined with Ritonavir.	No	No
Reboxetine	Ritonavir	89	The metabolism of Reboxetine can be decreased when combined with Ritonavir.	No	No
Vindesine	Ritonavir	3	The serum concentration of Vindesine can be increased when it is combined with Ritonavir.	No	No
Febuxostat	Ritonavir	89	The metabolism of Febuxostat can be decreased when combined with Ritonavir.	No	No
Letrozole	Ritonavir	89	The metabolism of Letrozole can be decreased when combined with Ritonavir.	No	No
Cloperastine	Ritonavir	89	The metabolism of Cloperastine can be decreased when combined with Ritonavir.	No	No
Naloxegol	Ritonavir	3	The serum concentration of Naloxegol can be increased when it is combined with Ritonavir.	No	No
Ritonavir	Isradipine	89	The metabolism of Ritonavir can be decreased when combined with Isradipine.	No	No
Isradipine	Ritonavir	89	The metabolism of Isradipine can be decreased when combined with Ritonavir.	No	No
Entospletinib	Ritonavir	3	The serum concentration of Entospletinib can be increased when it is combined with Ritonavir.	No	No
Testosterone undecanoate	Ritonavir	89	The metabolism of Testosterone undecanoate can be decreased when combined with Ritonavir.	No	No
Tasquinimod	Ritonavir	89	The metabolism of Tasquinimod can be decreased when combined with Ritonavir.	No	No
Estazolam	Ritonavir	3	The serum concentration of Estazolam can be increased when it is combined with Ritonavir.	No	Yes
Ritonavir	Topiramate	89	The metabolism of Ritonavir can be decreased when combined with Topiramate.	No	No
Topiramate	Ritonavir	89	The metabolism of Topiramate can be decreased when combined with Ritonavir.	No	No
Chlorambucil	Ritonavir	89	The metabolism of Chlorambucil can be decreased when combined with Ritonavir.	No	No
Cytarabine	Ritonavir	89	The metabolism of Cytarabine can be decreased when combined with Ritonavir.	No	No
Aminophenazone	Ritonavir	89	The metabolism of Aminophenazone can be decreased when combined with Ritonavir.	No	No
Serotonin	Ritonavir	89	The metabolism of Serotonin can be decreased when combined with Ritonavir.	No	No
Cloprednol	Ritonavir	3	The serum concentration of Cloprednol can be increased when it is combined with Ritonavir.	No	No
AUY922	Ritonavir	3	The serum concentration of AUY922 can be increased when it is combined with Ritonavir.	No	No
Ritonavir	Rabeprazole	89	The metabolism of Ritonavir can be decreased when combined with Rabeprazole.	No	No
Rabeprazole	Ritonavir	89	The metabolism of Rabeprazole can be decreased when combined with Ritonavir.	No	No
Adapalene	Ritonavir	89	The metabolism of Adapalene can be decreased when combined with Ritonavir.	No	No
Cilostazol	Ritonavir	3	The serum concentration of Cilostazol can be increased when it is combined with Ritonavir.	No	No
Ritonavir	Gliclazide	74	The therapeutic efficacy of Gliclazide can be decreased when used in combination with Ritonavir.	No	No
Gliclazide	Ritonavir	89	The metabolism of Gliclazide can be decreased when combined with Ritonavir.	No	No
Sparfloxacin	Ritonavir	53	Ritonavir may increase the QTc-prolonging activities of Sparfloxacin.	No	No
Ritonavir	Phenyltoloxamine	89	The metabolism of Ritonavir can be decreased when combined with Phenyltoloxamine.	No	No
Phenyltoloxamine	Ritonavir	89	The metabolism of Phenyltoloxamine can be decreased when combined with Ritonavir.	No	No
Enzalutamide	Ritonavir	20	The serum concentration of Ritonavir can be decreased when it is combined with Enzalutamide.	No	No
Norepinephrine	Ritonavir	89	The metabolism of Norepinephrine can be decreased when combined with Ritonavir.	No	No
Ritonavir	Fingolimod	43	Ritonavir may increase the immunosuppressive activities of Fingolimod.	No	No
Fingolimod	Ritonavir	89	The metabolism of Fingolimod can be decreased when combined with Ritonavir.	No	No
Ritonavir	Aprepitant	3	The serum concentration of Ritonavir can be increased when it is combined with Aprepitant.	No	No
Bismuth subsalicylate	Ritonavir	89	The metabolism of Bismuth subsalicylate can be decreased when combined with Ritonavir.	No	No
Ritonavir	Letermovir	3	The serum concentration of Ritonavir can be increased when it is combined with Letermovir.	No	No
Ritonavir	Adefovir dipivoxil	89	The metabolism of Ritonavir can be decreased when combined with Adefovir dipivoxil.	No	No
Ritonavir	Lactitol	74	The therapeutic efficacy of Lactitol can be decreased when used in combination with Ritonavir.	No	No
Ribavirin	Ritonavir	89	The metabolism of Ribavirin can be decreased when combined with Ritonavir.	No	No
Ammonium chloride	Ritonavir	20	The serum concentration of Ritonavir can be decreased when it is combined with Ammonium chloride.	No	No
Ritonavir	Dirithromycin	74	The therapeutic efficacy of Dirithromycin can be decreased when used in combination with Ritonavir.	No	No
Dirithromycin	Ritonavir	89	The metabolism of Dirithromycin can be decreased when combined with Ritonavir.	No	No
Dezocine	Ritonavir	89	The metabolism of Dezocine can be decreased when combined with Ritonavir.	No	No
Ritonavir	Glycopyrronium	74	The therapeutic efficacy of Glycopyrronium can be decreased when used in combination with Ritonavir.	No	No
Glycopyrronium	Ritonavir	89	The metabolism of Glycopyrronium can be decreased when combined with Ritonavir.	No	No
Benfotiamine	Ritonavir	3	The serum concentration of Benfotiamine can be increased when it is combined with Ritonavir.	No	No
Aripiprazole lauroxil	Ritonavir	89	The metabolism of Aripiprazole lauroxil can be decreased when combined with Ritonavir.	No	No
Ritonavir	Sulfamethoxazole	89	The metabolism of Ritonavir can be decreased when combined with Sulfamethoxazole.	No	No
Sulfamethoxazole	Ritonavir	89	The metabolism of Sulfamethoxazole can be decreased when combined with Ritonavir.	No	No
Ritonavir	Alclometasone	113	The risk or severity of adverse effects can be increased when Ritonavir is combined with Alclometasone.	No	No
Mephentermine	Ritonavir	89	The metabolism of Mephentermine can be decreased when combined with Ritonavir.	No	No
Ritonavir	Miglustat	74	The therapeutic efficacy of Miglustat can be decreased when used in combination with Ritonavir.	No	No
Miglustat	Ritonavir	89	The metabolism of Miglustat can be decreased when combined with Ritonavir.	No	No
Menatetrenone	Ritonavir	3	The serum concentration of Menatetrenone can be increased when it is combined with Ritonavir.	No	No
Meclofenamic acid	Ritonavir	89	The metabolism of Meclofenamic acid can be decreased when combined with Ritonavir.	No	No
Brinzolamide	Ritonavir	3	The serum concentration of Brinzolamide can be increased when it is combined with Ritonavir.	No	No
Prothipendyl	Ritonavir	89	The metabolism of Prothipendyl can be decreased when combined with Ritonavir.	No	No
Fenretinide	Ritonavir	89	The metabolism of Fenretinide can be decreased when combined with Ritonavir.	No	No
Ritonavir	Clidinium	74	The therapeutic efficacy of Clidinium can be decreased when used in combination with Ritonavir.	No	No
Estradiol benzoate	Ritonavir	89	The metabolism of Estradiol benzoate can be decreased when combined with Ritonavir.	No	No
Tenoxicam	Ritonavir	89	The metabolism of Tenoxicam can be decreased when combined with Ritonavir.	No	No
Ritonavir	Deutetrabenazine	6	The serum concentration of the active metabolites of Deutetrabenazine can be increased when Deutetrabenazine is used in combination with Ritonavir.	No	No
Glasdegib	Ritonavir	3	The serum concentration of Glasdegib can be increased when it is combined with Ritonavir.	No	No
Ritonavir	Piperonyl butoxide	89	The metabolism of Ritonavir can be decreased when combined with Piperonyl butoxide.	No	No
Clobutinol	Ritonavir	89	The metabolism of Clobutinol can be decreased when combined with Ritonavir.	No	No
Apixaban	Ritonavir	3	The serum concentration of Apixaban can be increased when it is combined with Ritonavir.	No	No
Amitriptylinoxide	Ritonavir	3	The serum concentration of Amitriptylinoxide can be increased when it is combined with Ritonavir.	No	No
Dapagliflozin	Ritonavir	89	The metabolism of Dapagliflozin can be decreased when combined with Ritonavir.	No	No
Propatyl nitrate	Ritonavir	89	The metabolism of Propatyl nitrate can be decreased when combined with Ritonavir.	No	No
Ritonavir	Quinidine	89	The metabolism of Ritonavir can be decreased when combined with Quinidine.	Yes	Yes
Ritonavir	Methscopolamine	74	The therapeutic efficacy of Methscopolamine can be decreased when used in combination with Ritonavir.	No	No
Ritonavir	Fusidic acid	3	The serum concentration of Ritonavir can be increased when it is combined with Fusidic acid.	No	Yes
Fusidic acid	Ritonavir	3	The serum concentration of Fusidic acid can be increased when it is combined with Ritonavir.	No	Yes
Landiolol	Ritonavir	89	The metabolism of Landiolol can be decreased when combined with Ritonavir.	No	No
Ritonavir	Moexipril	53	Moexipril may increase the QTc-prolonging activities of Ritonavir.	No	No
Moexipril	Ritonavir	89	The metabolism of Moexipril can be decreased when combined with Ritonavir.	No	No
Tafluprost	Ritonavir	89	The metabolism of Tafluprost can be decreased when combined with Ritonavir.	No	No
Bumetanide	Ritonavir	89	The metabolism of Bumetanide can be decreased when combined with Ritonavir.	No	No
Levocetirizine	Ritonavir	89	The metabolism of Levocetirizine can be decreased when combined with Ritonavir.	No	No
Ritonavir	Lubiprostone	74	The therapeutic efficacy of Lubiprostone can be decreased when used in combination with Ritonavir.	No	No
Ritonavir	Kinetin	20	The serum concentration of Kinetin can be decreased when it is combined with Ritonavir.	No	No
Triprolidine	Ritonavir	89	The metabolism of Triprolidine can be decreased when combined with Ritonavir.	No	No
Captopril	Ritonavir	89	The metabolism of Captopril can be decreased when combined with Ritonavir.	No	No
Indapamide	Ritonavir	89	The metabolism of Indapamide can be decreased when combined with Ritonavir.	No	No
Ritonavir	Corticorelin ovine triflutate	74	The therapeutic efficacy of Corticorelin ovine triflutate can be decreased when used in combination with Ritonavir.	No	No
Ritonavir	Rimantadine	74	The therapeutic efficacy of Rimantadine can be decreased when used in combination with Ritonavir.	No	No
Levodropropizine	Ritonavir	89	The metabolism of Levodropropizine can be decreased when combined with Ritonavir.	No	No
Ritonavir	Hydroxyethyl cellulose	74	The therapeutic efficacy of Hydroxyethyl cellulose can be decreased when used in combination with Ritonavir.	No	No
Hydroxyethyl cellulose	Ritonavir	89	The metabolism of Hydroxyethyl cellulose can be decreased when combined with Ritonavir.	No	No
Ritonavir	Tofogliflozin	74	The therapeutic efficacy of Tofogliflozin can be decreased when used in combination with Ritonavir.	No	No
Tofogliflozin	Ritonavir	89	The metabolism of Tofogliflozin can be decreased when combined with Ritonavir.	No	No
Epoprostenol	Ritonavir	89	The metabolism of Epoprostenol can be decreased when combined with Ritonavir.	No	No
Filibuvir	Ritonavir	3	The serum concentration of Filibuvir can be increased when it is combined with Ritonavir.	No	No
Ritonavir	Esomeprazole	13	Esomeprazole can cause a decrease in the absorption of Ritonavir resulting in a reduced serum concentration and potentially a decrease in efficacy.	No	No
Esomeprazole	Ritonavir	89	The metabolism of Esomeprazole can be decreased when combined with Ritonavir.	No	No
Ritonavir	Timolol	109	Ritonavir may increase the bradycardic activities of Timolol.	No	No
Timolol	Ritonavir	89	The metabolism of Timolol can be decreased when combined with Ritonavir.	No	No
Barnidipine	Ritonavir	3	The serum concentration of Barnidipine can be increased when it is combined with Ritonavir.	No	No
Methapyrilene	Ritonavir	89	The metabolism of Methapyrilene can be decreased when combined with Ritonavir.	No	No
Ergometrine	Ritonavir	113	The risk or severity of adverse effects can be increased when Ergometrine is combined with Ritonavir.	No	No
Nortriptyline	Ritonavir	89	The metabolism of Nortriptyline can be decreased when combined with Ritonavir.	No	2
Quinine	Ritonavir	3	The serum concentration of Quinine can be increased when it is combined with Ritonavir.	No	No
Ospemifene	Ritonavir	3	The serum concentration of Ospemifene can be increased when it is combined with Ritonavir.	No	No
Latanoprostene bunod	Ritonavir	89	The metabolism of Latanoprostene bunod can be decreased when combined with Ritonavir.	No	No
Alprazolam	Ritonavir	3	The serum concentration of Alprazolam can be increased when it is combined with Ritonavir.	No	Yes
Meloxicam	Ritonavir	89	The metabolism of Meloxicam can be decreased when combined with Ritonavir.	No	No
Navitoclax	Ritonavir	89	The metabolism of Navitoclax can be decreased when combined with Ritonavir.	No	No
Granisetron	Ritonavir	89	The metabolism of Granisetron can be decreased when combined with Ritonavir.	No	No
6-O-benzylguanine	Ritonavir	89	The metabolism of 6-O-benzylguanine can be decreased when combined with Ritonavir.	No	No
Sulindac	Ritonavir	89	The metabolism of Sulindac can be decreased when combined with Ritonavir.	No	No
Nilutamide	Ritonavir	89	The metabolism of Nilutamide can be decreased when combined with Ritonavir.	No	No
Papaverine	Ritonavir	89	The metabolism of Papaverine can be decreased when combined with Ritonavir.	No	No
Benznidazole	Ritonavir	89	The metabolism of Benznidazole can be decreased when combined with Ritonavir.	No	No
Prazosin	Ritonavir	89	The metabolism of Prazosin can be decreased when combined with Ritonavir.	No	No
Betaxolol	Ritonavir	89	The metabolism of Betaxolol can be decreased when combined with Ritonavir.	No	No
Patupilone	Ritonavir	3	The serum concentration of Patupilone can be increased when it is combined with Ritonavir.	No	No
Ritonavir	Imipenem	20	The serum concentration of Imipenem can be decreased when it is combined with Ritonavir.	No	No
Balicatib	Ritonavir	89	The metabolism of Balicatib can be decreased when combined with Ritonavir.	No	No
Dimercaprol	Ritonavir	89	The metabolism of Dimercaprol can be decreased when combined with Ritonavir.	No	No
Colforsin	Ritonavir	89	The metabolism of Colforsin can be decreased when combined with Ritonavir.	No	No
Diethylstilbestrol	Ritonavir	89	The metabolism of Diethylstilbestrol can be decreased when combined with Ritonavir.	No	No
Calcipotriol	Ritonavir	3	The serum concentration of Calcipotriol can be increased when it is combined with Ritonavir.	No	No
Dichloralphenazone	Ritonavir	89	The metabolism of Dichloralphenazone can be decreased when combined with Ritonavir.	No	No
Ritonavir	Dihydroergotamine	89	The metabolism of Ritonavir can be decreased when combined with Dihydroergotamine.	Yes	Yes
Dihydroergotamine	Ritonavir	113	The risk or severity of adverse effects can be increased when Dihydroergotamine is combined with Ritonavir.	Yes	Yes
Edetic acid	Ritonavir	80	Ritonavir may increase the anticoagulant activities of Edetic acid.	No	No
Methenamine	Ritonavir	89	The metabolism of Methenamine can be decreased when combined with Ritonavir.	No	No
Oxyquinoline	Ritonavir	89	The metabolism of Oxyquinoline can be decreased when combined with Ritonavir.	No	No
Chloroquine	Ritonavir	89	The metabolism of Chloroquine can be decreased when combined with Ritonavir.	No	No
Phenprocoumon	Ritonavir	89	The metabolism of Phenprocoumon can be decreased when combined with Ritonavir.	No	No
Iophendylate	Ritonavir	89	The metabolism of Iophendylate can be decreased when combined with Ritonavir.	No	No
Triethylenetetramine	Ritonavir	20	The serum concentration of Ritonavir can be decreased when it is combined with Triethylenetetramine.	No	No
Acetylsalicylic acid	Ritonavir	89	The metabolism of Acetylsalicylic acid can be decreased when combined with Ritonavir.	No	No
Estriol	Ritonavir	89	The metabolism of Estriol can be decreased when combined with Ritonavir.	No	No
Ritonavir	Bethanechol	113	The risk or severity of adverse effects can be increased when Ritonavir is combined with Bethanechol.	No	No
Bethanechol	Ritonavir	89	The metabolism of Bethanechol can be decreased when combined with Ritonavir.	No	No
Lutein	Ritonavir	3	The serum concentration of Lutein can be increased when it is combined with Ritonavir.	No	No
Titanium dioxide	Ritonavir	53	Ritonavir may increase the QTc-prolonging activities of Titanium dioxide.	No	No
Ritonavir	Procyclidine	74	The therapeutic efficacy of Procyclidine can be decreased when used in combination with Ritonavir.	No	No
Tadalafil	Ritonavir	3	The serum concentration of Tadalafil can be increased when it is combined with Ritonavir.	No	Yes
Pipobroman	Ritonavir	89	The metabolism of Pipobroman can be decreased when combined with Ritonavir.	No	No
Barium sulfate	Ritonavir	20	The serum concentration of Ritonavir can be decreased when it is combined with Barium sulfate.	No	No
Taurine	Ritonavir	89	The metabolism of Taurine can be decreased when combined with Ritonavir.	No	No
Daptomycin	Ritonavir	53	Ritonavir may increase the QTc-prolonging activities of Daptomycin.	No	No
Oxybenzone	Ritonavir	89	The metabolism of Oxybenzone can be decreased when combined with Ritonavir.	No	No
Ritonavir	Degarelix	53	Degarelix may increase the QTc-prolonging activities of Ritonavir.	No	No
Degarelix	Ritonavir	53	Ritonavir may increase the QTc-prolonging activities of Degarelix.	No	No
Ritonavir	Sodium hydroxide	13	Sodium hydroxide can cause a decrease in the absorption of Ritonavir resulting in a reduced serum concentration and potentially a decrease in efficacy.	No	No
Sodium hydroxide	Ritonavir	20	The serum concentration of Ritonavir can be decreased when it is combined with Sodium hydroxide.	No	No
Malathion	Ritonavir	89	The metabolism of Malathion can be decreased when combined with Ritonavir.	No	No
Thiothixene	Ritonavir	89	The metabolism of Thiothixene can be decreased when combined with Ritonavir.	No	No
Niclosamide	Ritonavir	89	The metabolism of Niclosamide can be decreased when combined with Ritonavir.	No	No
Pergolide	Ritonavir	113	The risk or severity of adverse effects can be increased when Pergolide is combined with Ritonavir.	No	No
Ritonavir	Ticlopidine	89	The metabolism of Ritonavir can be decreased when combined with Ticlopidine.	No	No
Ticlopidine	Ritonavir	89	The metabolism of Ticlopidine can be decreased when combined with Ritonavir.	No	No
Triclosan	Ritonavir	89	The metabolism of Triclosan can be decreased when combined with Ritonavir.	No	No
Marizomib	Ritonavir	3	The serum concentration of Marizomib can be increased when it is combined with Ritonavir.	No	No
Paclitaxel	Ritonavir	89	The metabolism of Paclitaxel can be decreased when combined with Ritonavir.	No	No
Selumetinib	Ritonavir	89	The metabolism of Selumetinib can be decreased when combined with Ritonavir.	No	No
Ixabepilone	Ritonavir	3	The serum concentration of Ixabepilone can be increased when it is combined with Ritonavir.	No	No
Ritonavir	Isavuconazole	3	The serum concentration of Ritonavir can be increased when it is combined with Isavuconazole.	No	No
Isavuconazole	Ritonavir	3	The serum concentration of Isavuconazole can be increased when it is combined with Ritonavir.	No	No
Sertaconazole	Ritonavir	89	The metabolism of Sertaconazole can be decreased when combined with Ritonavir.	No	No
Ritonavir	Oxymorphone	113	The risk or severity of adverse effects can be increased when Ritonavir is combined with Oxymorphone.	No	No
Oxymorphone	Ritonavir	89	The metabolism of Oxymorphone can be decreased when combined with Ritonavir.	No	No
Saccharin	Ritonavir	89	The metabolism of Saccharin can be decreased when combined with Ritonavir.	No	No
Voxtalisib	Ritonavir	89	The metabolism of Voxtalisib can be decreased when combined with Ritonavir.	No	No
Cholesterol	Ritonavir	89	The metabolism of Cholesterol can be decreased when combined with Ritonavir.	No	No
Clopidogrel	Ritonavir	89	The metabolism of Clopidogrel can be decreased when combined with Ritonavir.	No	No
Sarcosine	Ritonavir	89	The metabolism of Sarcosine can be decreased when combined with Ritonavir.	No	No
Ritonavir	Metformin	74	The therapeutic efficacy of Metformin can be decreased when used in combination with Ritonavir.	No	No
Ritonavir	Eliglustat	89	The metabolism of Ritonavir can be decreased when combined with Eliglustat.	No	No
Eliglustat	Ritonavir	3	The serum concentration of Eliglustat can be increased when it is combined with Ritonavir.	No	No
Vinorelbine	Ritonavir	89	The metabolism of Vinorelbine can be decreased when combined with Ritonavir.	No	No
Pracinostat	Ritonavir	89	The metabolism of Pracinostat can be decreased when combined with Ritonavir.	No	No
Ritonavir	Histrelin	53	Histrelin may increase the QTc-prolonging activities of Ritonavir.	No	No
Histrelin	Ritonavir	53	Ritonavir may increase the QTc-prolonging activities of Histrelin.	No	No
Icosapent ethyl	Ritonavir	89	The metabolism of Icosapent ethyl can be decreased when combined with Ritonavir.	No	No
Azatadine	Ritonavir	89	The metabolism of Azatadine can be decreased when combined with Ritonavir.	No	No
Choline	Ritonavir	89	The metabolism of Choline can be decreased when combined with Ritonavir.	No	No
Ritonavir	Enzastaurin	89	The metabolism of Ritonavir can be decreased when combined with Enzastaurin.	No	No
Enzastaurin	Ritonavir	89	The metabolism of Enzastaurin can be decreased when combined with Ritonavir.	No	No
Ritonavir	Nefazodone	89	The metabolism of Ritonavir can be decreased when combined with Nefazodone.	No	No
Nefazodone	Ritonavir	3	The serum concentration of Nefazodone can be increased when it is combined with Ritonavir.	No	No
Zalcitabine	Ritonavir	89	The metabolism of Zalcitabine can be decreased when combined with Ritonavir.	No	No
Ranolazine	Ritonavir	3	The serum concentration of Ranolazine can be increased when it is combined with Ritonavir.	Yes	Yes
Nabumetone	Ritonavir	89	The metabolism of Nabumetone can be decreased when combined with Ritonavir.	No	No
Ritonavir	Olaparib	89	The metabolism of Ritonavir can be decreased when combined with Olaparib.	No	No
Azosemide	Ritonavir	89	The metabolism of Azosemide can be decreased when combined with Ritonavir.	No	No
Opipramol	Ritonavir	3	The serum concentration of Opipramol can be increased when it is combined with Ritonavir.	No	No
Ritonavir	Formoterol	53	Formoterol may increase the QTc-prolonging activities of Ritonavir.	No	No
Formoterol	Ritonavir	89	The metabolism of Formoterol can be decreased when combined with Ritonavir.	No	No
Levothyroxine	Ritonavir	89	The metabolism of Levothyroxine can be decreased when combined with Ritonavir.	No	Yes
Nordazepam	Ritonavir	3	The serum concentration of Nordazepam can be increased when it is combined with Ritonavir.	No	No
Pipotiazine	Ritonavir	89	The metabolism of Pipotiazine can be decreased when combined with Ritonavir.	No	No
Felbamate	Ritonavir	89	The metabolism of Felbamate can be decreased when combined with Ritonavir.	No	No
Ketoprofen	Ritonavir	89	The metabolism of Ketoprofen can be decreased when combined with Ritonavir.	No	No
Travoprost	Ritonavir	89	The metabolism of Travoprost can be decreased when combined with Ritonavir.	No	No
Cannabidiol	Ritonavir	89	The metabolism of Cannabidiol can be decreased when combined with Ritonavir.	No	No
Argatroban	Ritonavir	89	The metabolism of Argatroban can be decreased when combined with Ritonavir.	No	No
Ritonavir	Enoxacin	20	The serum concentration of Enoxacin can be decreased when it is combined with Ritonavir.	No	No
Lovastatin	Ritonavir	3	The serum concentration of Lovastatin can be increased when it is combined with Ritonavir.	Yes	No
Almitrine	Ritonavir	3	The serum concentration of Almitrine can be increased when it is combined with Ritonavir.	No	No
Ritonavir	Indacaterol	53	Indacaterol may increase the QTc-prolonging activities of Ritonavir.	No	No
Indacaterol	Ritonavir	89	The metabolism of Indacaterol can be decreased when combined with Ritonavir.	No	No
Ritonavir	Irbesartan	89	The metabolism of Ritonavir can be decreased when combined with Irbesartan.	No	No
Irbesartan	Ritonavir	89	The metabolism of Irbesartan can be decreased when combined with Ritonavir.	No	No
Coumarin	Ritonavir	89	The metabolism of Coumarin can be decreased when combined with Ritonavir.	No	No
Ofloxacin	Ritonavir	53	Ritonavir may increase the QTc-prolonging activities of Ofloxacin.	No	No
Pazopanib	Ritonavir	3	The serum concentration of Pazopanib can be increased when it is combined with Ritonavir.	No	No
Brompheniramine	Ritonavir	89	The metabolism of Brompheniramine can be decreased when combined with Ritonavir.	No	No
Ritonavir	Dihydroergocristine	89	The metabolism of Ritonavir can be decreased when combined with Dihydroergocristine.	No	No
Dihydroergocristine	Ritonavir	113	The risk or severity of adverse effects can be increased when Dihydroergocristine is combined with Ritonavir.	No	No
Caffeine	Ritonavir	89	The metabolism of Caffeine can be decreased when combined with Ritonavir.	No	No
Methoxsalen	Ritonavir	89	The metabolism of Methoxsalen can be decreased when combined with Ritonavir.	No	No
Piretanide	Ritonavir	89	The metabolism of Piretanide can be decreased when combined with Ritonavir.	No	No
Acepromazine	Ritonavir	89	The metabolism of Acepromazine can be decreased when combined with Ritonavir.	No	No
Amiodarone	Ritonavir	3	The serum concentration of Amiodarone can be increased when it is combined with Ritonavir.	Yes	Yes
Ritonavir	Bromhexine	74	The therapeutic efficacy of Bromhexine can be decreased when used in combination with Ritonavir.	No	No
Bromhexine	Ritonavir	89	The metabolism of Bromhexine can be decreased when combined with Ritonavir.	No	No
Dronabinol	Ritonavir	3	The serum concentration of Dronabinol can be increased when it is combined with Ritonavir.	No	No
Clonazepam	Ritonavir	89	The metabolism of Clonazepam can be decreased when combined with Ritonavir.	No	No
Cabozantinib	Ritonavir	3	The serum concentration of Cabozantinib can be increased when it is combined with Ritonavir.	No	No
Strontium ranelate	Ritonavir	20	The serum concentration of Ritonavir can be decreased when it is combined with Strontium ranelate.	No	No
Ritonavir	Metipranolol	109	Ritonavir may increase the bradycardic activities of Metipranolol.	No	No
Ritonavir	Pitolisant	89	The metabolism of Ritonavir can be decreased when combined with Pitolisant.	No	No
Gadoteridol	Ritonavir	89	The metabolism of Gadoteridol can be decreased when combined with Ritonavir.	No	No
Ritonavir	Simeprevir	3	The serum concentration of Ritonavir can be increased when it is combined with Simeprevir.	No	No
Simeprevir	Ritonavir	3	The serum concentration of Simeprevir can be increased when it is combined with Ritonavir.	No	No
Eldecalcitol	Ritonavir	3	The serum concentration of Eldecalcitol can be increased when it is combined with Ritonavir.	No	No
Fluphenazine	Ritonavir	89	The metabolism of Fluphenazine can be decreased when combined with Ritonavir.	No	No
Chlorprothixene	Ritonavir	89	The metabolism of Chlorprothixene can be decreased when combined with Ritonavir.	No	No
Ritonavir	Atropine	74	The therapeutic efficacy of Atropine can be decreased when used in combination with Ritonavir.	No	No
Loteprednol	Ritonavir	3	The serum concentration of Loteprednol can be increased when it is combined with Ritonavir.	No	No
Chlorzoxazone	Ritonavir	89	The metabolism of Chlorzoxazone can be decreased when combined with Ritonavir.	No	No
Carbimazole	Ritonavir	89	The metabolism of Carbimazole can be decreased when combined with Ritonavir.	No	No
Idelalisib	Ritonavir	3	The serum concentration of Idelalisib can be increased when it is combined with Ritonavir.	No	No
Ritonavir	Rosiglitazone	74	The therapeutic efficacy of Rosiglitazone can be decreased when used in combination with Ritonavir.	No	No
Ritonavir	Isoflurane	53	Isoflurane may increase the QTc-prolonging activities of Ritonavir.	No	No
Isoflurane	Ritonavir	89	The metabolism of Isoflurane can be decreased when combined with Ritonavir.	No	No
Dantron	Ritonavir	89	The metabolism of Dantron can be decreased when combined with Ritonavir.	No	No
Phenoxybenzamine	Ritonavir	89	The metabolism of Phenoxybenzamine can be decreased when combined with Ritonavir.	No	No
Trifluoperazine	Ritonavir	89	The metabolism of Trifluoperazine can be decreased when combined with Ritonavir.	No	No
Anisotropine methylbromide	Ritonavir	89	The metabolism of Anisotropine methylbromide can be decreased when combined with Ritonavir.	No	No
Plicamycin	Ritonavir	89	The metabolism of Plicamycin can be decreased when combined with Ritonavir.	No	No
Icotinib	Ritonavir	89	The metabolism of Icotinib can be decreased when combined with Ritonavir.	No	No
Ritonavir	Armodafinil	89	The metabolism of Ritonavir can be decreased when combined with Armodafinil.	No	No
Armodafinil	Ritonavir	89	The metabolism of Armodafinil can be decreased when combined with Ritonavir.	No	No
Entrectinib	Ritonavir	89	The metabolism of Entrectinib can be decreased when combined with Ritonavir.	No	No
Abexinostat	Ritonavir	3	The serum concentration of Abexinostat can be increased when it is combined with Ritonavir.	No	No
Desflurane	Ritonavir	89	The metabolism of Desflurane can be decreased when combined with Ritonavir.	No	No
Ritonavir	Tramadol	74	The therapeutic efficacy of Tramadol can be decreased when used in combination with Ritonavir.	No	No
Ritonavir	Dyphylline	20	The serum concentration of Dyphylline can be decreased when it is combined with Ritonavir.	No	No
Diphenylpyraline	Ritonavir	89	The metabolism of Diphenylpyraline can be decreased when combined with Ritonavir.	No	No
Nilvadipine	Ritonavir	89	The metabolism of Nilvadipine can be decreased when combined with Ritonavir.	No	No
Lomibuvir	Ritonavir	3	The serum concentration of Lomibuvir can be increased when it is combined with Ritonavir.	No	No
Potassium hydroxide	Ritonavir	20	The serum concentration of Ritonavir can be decreased when it is combined with Potassium hydroxide.	No	No
Cefaclor	Ritonavir	89	The metabolism of Cefaclor can be decreased when combined with Ritonavir.	No	No
Acemetacin	Ritonavir	89	The metabolism of Acemetacin can be decreased when combined with Ritonavir.	No	No
Lonafarnib	Ritonavir	89	The metabolism of Lonafarnib can be decreased when combined with Ritonavir.	No	No
Fidaxomicin	Ritonavir	89	The metabolism of Fidaxomicin can be decreased when combined with Ritonavir.	No	No
Voxilaprevir	Ritonavir	89	The metabolism of Voxilaprevir can be decreased when combined with Ritonavir.	Yes	No
Clevidipine	Ritonavir	89	The metabolism of Clevidipine can be decreased when combined with Ritonavir.	No	No
Ritonavir	Dexmethylphenidate	60	Dexmethylphenidate may decrease the antihypertensive activities of Ritonavir.	No	No
Dexmethylphenidate	Ritonavir	89	The metabolism of Dexmethylphenidate can be decreased when combined with Ritonavir.	No	No
Dexfenfluramine	Ritonavir	89	The metabolism of Dexfenfluramine can be decreased when combined with Ritonavir.	No	No
Ritonavir	Nelarabine	20	The serum concentration of Nelarabine can be decreased when it is combined with Ritonavir.	No	No
Nelarabine	Ritonavir	89	The metabolism of Nelarabine can be decreased when combined with Ritonavir.	No	No
Ritonavir	Lactulose	74	The therapeutic efficacy of Lactulose can be decreased when used in combination with Ritonavir.	No	No
Ritonavir	Dihydromorphine	113	The risk or severity of adverse effects can be increased when Ritonavir is combined with Dihydromorphine.	No	No
Dihydromorphine	Ritonavir	89	The metabolism of Dihydromorphine can be decreased when combined with Ritonavir.	No	No
Talinolol	Ritonavir	89	The metabolism of Talinolol can be decreased when combined with Ritonavir.	No	No
Ritonavir	Biperiden	74	The therapeutic efficacy of Biperiden can be decreased when used in combination with Ritonavir.	No	No
Cabergoline	Ritonavir	113	The risk or severity of adverse effects can be increased when Cabergoline is combined with Ritonavir.	No	No
Ritonavir	Magnesium aspartate	74	The therapeutic efficacy of Magnesium aspartate can be decreased when used in combination with Ritonavir.	No	No
Mephedrone	Ritonavir	89	The metabolism of Mephedrone can be decreased when combined with Ritonavir.	No	No
Loratadine	Ritonavir	89	The metabolism of Loratadine can be decreased when combined with Ritonavir.	No	Yes
Isosorbide	Ritonavir	89	The metabolism of Isosorbide can be decreased when combined with Ritonavir.	No	No
Ritonavir	Tirofiban	74	The therapeutic efficacy of Tirofiban can be decreased when used in combination with Ritonavir.	No	No
Tirofiban	Ritonavir	89	The metabolism of Tirofiban can be decreased when combined with Ritonavir.	No	No
Epinastine	Ritonavir	89	The metabolism of Epinastine can be decreased when combined with Ritonavir.	No	No
Ritonavir	Sertraline	89	The metabolism of Ritonavir can be decreased when combined with Sertraline.	No	Yes
Sertraline	Ritonavir	89	The metabolism of Sertraline can be decreased when combined with Ritonavir.	No	Yes
Ritonavir	Nalmefene	113	The risk or severity of adverse effects can be increased when Ritonavir is combined with Nalmefene.	No	No
Nalmefene	Ritonavir	89	The metabolism of Nalmefene can be decreased when combined with Ritonavir.	No	No
Pralatrexate	Ritonavir	3	The serum concentration of Pralatrexate can be increased when it is combined with Ritonavir.	No	No
Biphenyl dimethyl dicarboxylate	Ritonavir	89	The metabolism of Biphenyl dimethyl dicarboxylate can be decreased when combined with Ritonavir.	No	No
Ritonavir	Mifamurtide	74	The therapeutic efficacy of Mifamurtide can be decreased when used in combination with Ritonavir.	No	No
Valrubicin	Ritonavir	3	The serum concentration of Valrubicin can be increased when it is combined with Ritonavir.	No	No
Remogliflozin etabonate	Ritonavir	89	The metabolism of Remogliflozin etabonate can be decreased when combined with Ritonavir.	No	No
Flumazenil	Ritonavir	89	The metabolism of Flumazenil can be decreased when combined with Ritonavir.	No	No
Cathine	Ritonavir	89	The metabolism of Cathine can be decreased when combined with Ritonavir.	No	No
Ritonavir	Tetrabenazine	6	The serum concentration of the active metabolites of Tetrabenazine can be increased when Tetrabenazine is used in combination with Ritonavir.	No	No
Dextromethorphan	Ritonavir	89	The metabolism of Dextromethorphan can be decreased when combined with Ritonavir.	No	No
Dinoprost tromethamine	Ritonavir	89	The metabolism of Dinoprost tromethamine can be decreased when combined with Ritonavir.	No	No
Troglitazone	Ritonavir	3	The serum concentration of Troglitazone can be increased when it is combined with Ritonavir.	No	No
Ritonavir	Ganciclovir	20	The serum concentration of Ganciclovir can be decreased when it is combined with Ritonavir.	No	No
Emedastine	Ritonavir	89	The metabolism of Emedastine can be decreased when combined with Ritonavir.	No	No
Bictegravir	Ritonavir	89	The metabolism of Bictegravir can be decreased when combined with Ritonavir.	Yes	No
Sulfanilamide	Ritonavir	89	The metabolism of Sulfanilamide can be decreased when combined with Ritonavir.	No	No
Sulfacetamide	Ritonavir	89	The metabolism of Sulfacetamide can be decreased when combined with Ritonavir.	No	No
Beclomethasone dipropionate	Ritonavir	3	The serum concentration of Beclomethasone dipropionate can be increased when it is combined with Ritonavir.	No	No
Tiotropium	Ritonavir	89	The metabolism of Tiotropium can be decreased when combined with Ritonavir.	No	No
Ritonavir	Demeclocycline	89	The metabolism of Ritonavir can be decreased when combined with Demeclocycline.	No	No
Demeclocycline	Ritonavir	89	The metabolism of Demeclocycline can be decreased when combined with Ritonavir.	No	No
Pheniramine	Ritonavir	89	The metabolism of Pheniramine can be decreased when combined with Ritonavir.	No	No
Doconexent	Ritonavir	89	The metabolism of Doconexent can be decreased when combined with Ritonavir.	No	No
Quinacrine	Ritonavir	89	The metabolism of Quinacrine can be decreased when combined with Ritonavir.	No	No
Ritonavir	Vesatolimod	89	The metabolism of Ritonavir can be decreased when combined with Vesatolimod.	No	No
Ritonavir	Cefoperazone	74	The therapeutic efficacy of Cefoperazone can be decreased when used in combination with Ritonavir.	No	No
Cefoperazone	Ritonavir	89	The metabolism of Cefoperazone can be decreased when combined with Ritonavir.	No	No
Aminoglutethimide	Ritonavir	89	The metabolism of Aminoglutethimide can be decreased when combined with Ritonavir.	No	No
Napabucasin	Ritonavir	89	The metabolism of Napabucasin can be decreased when combined with Ritonavir.	No	No
Iproniazid	Ritonavir	89	The metabolism of Iproniazid can be decreased when combined with Ritonavir.	No	No
Morniflumate	Ritonavir	89	The metabolism of Morniflumate can be decreased when combined with Ritonavir.	No	No
Sotrastaurin	Ritonavir	3	The serum concentration of Sotrastaurin can be increased when it is combined with Ritonavir.	No	No
Ritonavir	Nabilone	89	The metabolism of Ritonavir can be decreased when combined with Nabilone.	No	No
Salicylic acid	Ritonavir	89	The metabolism of Salicylic acid can be decreased when combined with Ritonavir.	No	No
Pimavanserin	Ritonavir	3	The serum concentration of Pimavanserin can be increased when it is combined with Ritonavir.	No	No
Diethylcarbamazine	Ritonavir	89	The metabolism of Diethylcarbamazine can be decreased when combined with Ritonavir.	No	No
Fluocinonide	Ritonavir	3	The serum concentration of Fluocinonide can be increased when it is combined with Ritonavir.	No	No
Triclocarban	Ritonavir	89	The metabolism of Triclocarban can be decreased when combined with Ritonavir.	No	No
Drotaverine	Ritonavir	3	The serum concentration of Drotaverine can be increased when it is combined with Ritonavir.	No	No
Sulbutiamine	Ritonavir	3	The serum concentration of Sulbutiamine can be increased when it is combined with Ritonavir.	No	No
Pomalidomide	Ritonavir	89	The metabolism of Pomalidomide can be decreased when combined with Ritonavir.	No	No
Ritonavir	Trofosfamide	113	The risk or severity of adverse effects can be increased when Ritonavir is combined with Trofosfamide.	No	No
Estradiol	Ritonavir	89	The metabolism of Estradiol can be decreased when combined with Ritonavir.	No	No
Fluticasone	Ritonavir	3	The serum concentration of Fluticasone can be increased when it is combined with Ritonavir.	Yes	No
Fenofibric acid	Ritonavir	89	The metabolism of Fenofibric acid can be decreased when combined with Ritonavir.	No	No
Ritonavir	Posaconazole	3	The serum concentration of Ritonavir can be increased when it is combined with Posaconazole.	No	No
Posaconazole	Ritonavir	89	The metabolism of Posaconazole can be decreased when combined with Ritonavir.	No	No
Ritonavir	Ziprasidone	89	The metabolism of Ritonavir can be decreased when combined with Ziprasidone.	No	No
Promethazine	Ritonavir	89	The metabolism of Promethazine can be decreased when combined with Ritonavir.	No	No
Cariprazine	Ritonavir	89	The metabolism of Cariprazine can be decreased when combined with Ritonavir.	No	No
Lurasidone	Ritonavir	3	The serum concentration of Lurasidone can be increased when it is combined with Ritonavir.	Yes	Yes
Ritonavir	Losartan	89	The metabolism of Ritonavir can be decreased when combined with Losartan.	No	No
Losartan	Ritonavir	89	The metabolism of Losartan can be decreased when combined with Ritonavir.	No	No
Oxitriptan	Ritonavir	89	The metabolism of Oxitriptan can be decreased when combined with Ritonavir.	No	No
Avanafil	Ritonavir	3	The serum concentration of Avanafil can be increased when it is combined with Ritonavir.	No	Yes
Obeticholic acid	Ritonavir	89	The metabolism of Obeticholic acid can be decreased when combined with Ritonavir.	No	No
Ritonavir	Verapamil	89	The metabolism of Ritonavir can be decreased when combined with Verapamil.	No	No
Verapamil	Ritonavir	89	The metabolism of Verapamil can be decreased when combined with Ritonavir.	No	No
Ritonavir	Ropinirole	89	The metabolism of Ritonavir can be decreased when combined with Ropinirole.	No	No
Ropinirole	Ritonavir	89	The metabolism of Ropinirole can be decreased when combined with Ritonavir.	No	No
Encorafenib	Ritonavir	3	The serum concentration of Encorafenib can be increased when it is combined with Ritonavir.	Yes	Yes
Ritonavir	Tenofovir alafenamide	89	The metabolism of Ritonavir can be decreased when combined with Tenofovir alafenamide.	No	No
Tenofovir alafenamide	Ritonavir	3	The serum concentration of Tenofovir alafenamide can be increased when it is combined with Ritonavir.	No	No
Ritonavir	Sulfinpyrazone	89	The metabolism of Ritonavir can be decreased when combined with Sulfinpyrazone.	No	No
Sulfinpyrazone	Ritonavir	89	The metabolism of Sulfinpyrazone can be decreased when combined with Ritonavir.	No	No
Benperidol	Ritonavir	53	Ritonavir may increase the QTc-prolonging activities of Benperidol.	No	No
Aniracetam	Ritonavir	89	The metabolism of Aniracetam can be decreased when combined with Ritonavir.	No	No
Choline salicylate	Ritonavir	89	The metabolism of Choline salicylate can be decreased when combined with Ritonavir.	No	No
Metyrosine	Ritonavir	89	The metabolism of Metyrosine can be decreased when combined with Ritonavir.	No	No
Ritonavir	Dasatinib	3	The serum concentration of Ritonavir can be increased when it is combined with Dasatinib.	Yes	Yes
Dasatinib	Ritonavir	3	The serum concentration of Dasatinib can be increased when it is combined with Ritonavir.	Yes	Yes
Blonanserin	Ritonavir	89	The metabolism of Blonanserin can be decreased when combined with Ritonavir.	No	No
Zolpidem	Ritonavir	89	The metabolism of Zolpidem can be decreased when combined with Ritonavir.	No	Yes
Stanozolol	Ritonavir	89	The metabolism of Stanozolol can be decreased when combined with Ritonavir.	No	No
Vandetanib	Ritonavir	89	The metabolism of Vandetanib can be decreased when combined with Ritonavir.	No	No
Enoximone	Ritonavir	89	The metabolism of Enoximone can be decreased when combined with Ritonavir.	No	No
Ramelteon	Ritonavir	3	The serum concentration of Ramelteon can be increased when it is combined with Ritonavir.	No	No
Gadodiamide	Ritonavir	20	The serum concentration of Ritonavir can be decreased when it is combined with Gadodiamide.	No	No
Apitolisib	Ritonavir	89	The metabolism of Apitolisib can be decreased when combined with Ritonavir.	No	No
Cefprozil	Ritonavir	89	The metabolism of Cefprozil can be decreased when combined with Ritonavir.	No	No
Acetazolamide	Ritonavir	89	The metabolism of Acetazolamide can be decreased when combined with Ritonavir.	No	No
Buspirone	Ritonavir	89	The metabolism of Buspirone can be decreased when combined with Ritonavir.	No	Yes
Vonoprazan	Ritonavir	89	The metabolism of Vonoprazan can be decreased when combined with Ritonavir.	No	No
Tirapazamine	Ritonavir	89	The metabolism of Tirapazamine can be decreased when combined with Ritonavir.	No	No
Ritonavir	Pentetreotide	53	Pentetreotide may increase the QTc-prolonging activities of Ritonavir.	No	No
Pentetreotide	Ritonavir	53	Ritonavir may increase the QTc-prolonging activities of Pentetreotide.	No	No
Rilmenidine	Ritonavir	89	The metabolism of Rilmenidine can be decreased when combined with Ritonavir.	No	No
Estradiol valerate	Ritonavir	89	The metabolism of Estradiol valerate can be decreased when combined with Ritonavir.	No	No
Pivampicillin	Ritonavir	89	The metabolism of Pivampicillin can be decreased when combined with Ritonavir.	No	No
4-Bromo-2,5-dimethoxyphenethylamine	Ritonavir	89	The metabolism of 4-Bromo-2,5-dimethoxyphenethylamine can be decreased when combined with Ritonavir.	No	No
Donepezil	Ritonavir	89	The metabolism of Donepezil can be decreased when combined with Ritonavir.	No	No
Pitavastatin	Ritonavir	3	The serum concentration of Pitavastatin can be increased when it is combined with Ritonavir.	No	No
Ritonavir	Capsaicin	89	The metabolism of Ritonavir can be decreased when combined with Capsaicin.	No	No
Capsaicin	Ritonavir	89	The metabolism of Capsaicin can be decreased when combined with Ritonavir.	No	No
Ritonavir	Isotretinoin	113	The risk or severity of adverse effects can be increased when Ritonavir is combined with Isotretinoin.	No	No
Isotretinoin	Ritonavir	89	The metabolism of Isotretinoin can be decreased when combined with Ritonavir.	No	No
Halcinonide	Ritonavir	3	The serum concentration of Halcinonide can be increased when it is combined with Ritonavir.	No	No
Proscillaridin	Ritonavir	3	The serum concentration of Proscillaridin can be increased when it is combined with Ritonavir.	No	No
Clozapine	Ritonavir	89	The metabolism of Clozapine can be decreased when combined with Ritonavir.	Yes	Yes
Ritonavir	Pentostatin	20	The serum concentration of Pentostatin can be decreased when it is combined with Ritonavir.	No	No
Resveratrol	Ritonavir	89	The metabolism of Resveratrol can be decreased when combined with Ritonavir.	No	No
Ciprofibrate	Ritonavir	89	The metabolism of Ciprofibrate can be decreased when combined with Ritonavir.	No	No
Nonoxynol-9	Ritonavir	89	The metabolism of Nonoxynol-9 can be decreased when combined with Ritonavir.	No	No
Ritonavir	Crenolanib	89	The metabolism of Ritonavir can be decreased when combined with Crenolanib.	No	No
Ambrisentan	Ritonavir	89	The metabolism of Ambrisentan can be decreased when combined with Ritonavir.	No	No
Glecaprevir	Ritonavir	89	The metabolism of Glecaprevir can be decreased when combined with Ritonavir.	Yes	No
Clonixin	Ritonavir	89	The metabolism of Clonixin can be decreased when combined with Ritonavir.	No	No
Ritonavir	Permethrin	89	The metabolism of Ritonavir can be decreased when combined with Permethrin.	No	No
Permethrin	Ritonavir	89	The metabolism of Permethrin can be decreased when combined with Ritonavir.	No	No
Chloropyramine	Ritonavir	89	The metabolism of Chloropyramine can be decreased when combined with Ritonavir.	No	No
Apremilast	Ritonavir	89	The metabolism of Apremilast can be decreased when combined with Ritonavir.	No	No
Ambroxol	Ritonavir	89	The metabolism of Ambroxol can be decreased when combined with Ritonavir.	No	No
Treprostinil	Ritonavir	89	The metabolism of Treprostinil can be decreased when combined with Ritonavir.	No	No
Ritonavir	Inositol	74	The therapeutic efficacy of Inositol can be decreased when used in combination with Ritonavir.	No	No
Ritonavir	Bortezomib	89	The metabolism of Ritonavir can be decreased when combined with Bortezomib.	No	No
Indomethacin	Ritonavir	89	The metabolism of Indomethacin can be decreased when combined with Ritonavir.	No	No
Axitinib	Ritonavir	3	The serum concentration of Axitinib can be increased when it is combined with Ritonavir.	No	No
Ritonavir	Cefditoren	20	The serum concentration of Cefditoren can be decreased when it is combined with Ritonavir.	No	No
Cantharidin	Ritonavir	89	The metabolism of Cantharidin can be decreased when combined with Ritonavir.	No	No
Benzoic acid	Ritonavir	89	The metabolism of Benzoic acid can be decreased when combined with Ritonavir.	No	No
Carbazochrome	Ritonavir	89	The metabolism of Carbazochrome can be decreased when combined with Ritonavir.	No	No
Liothyronine	Ritonavir	89	The metabolism of Liothyronine can be decreased when combined with Ritonavir.	No	No
Ritonavir	Iobenguane	74	The therapeutic efficacy of Iobenguane can be decreased when used in combination with Ritonavir.	No	No
Sodium sulfate	Ritonavir	20	The serum concentration of Ritonavir can be decreased when it is combined with Sodium sulfate.	No	No
Golvatinib	Ritonavir	89	The metabolism of Golvatinib can be decreased when combined with Ritonavir.	No	No
Hexachlorophene	Ritonavir	89	The metabolism of Hexachlorophene can be decreased when combined with Ritonavir.	No	No
Ritonavir	Rifabutin	6	The serum concentration of the active metabolites of Rifabutin can be increased when Rifabutin is used in combination with Ritonavir.	Yes	Yes
Luseogliflozin	Ritonavir	89	The metabolism of Luseogliflozin can be decreased when combined with Ritonavir.	No	No
Lacidipine	Ritonavir	3	The serum concentration of Lacidipine can be increased when it is combined with Ritonavir.	No	No
Simvastatin	Ritonavir	3	The serum concentration of Simvastatin can be increased when it is combined with Ritonavir.	Yes	Yes
Ramipril	Ritonavir	89	The metabolism of Ramipril can be decreased when combined with Ritonavir.	No	No
Ritonavir	Arbekacin	27	Arbekacin may increase the respiratory depressant activities of Ritonavir.	No	No
Ritonavir	Mebendazole	20	The serum concentration of Mebendazole can be decreased when it is combined with Ritonavir.	No	No
Mebendazole	Ritonavir	89	The metabolism of Mebendazole can be decreased when combined with Ritonavir.	No	No
Palonosetron	Ritonavir	89	The metabolism of Palonosetron can be decreased when combined with Ritonavir.	No	No
Molsidomine	Ritonavir	89	The metabolism of Molsidomine can be decreased when combined with Ritonavir.	No	No
Riociguat	Ritonavir	3	The serum concentration of Riociguat can be increased when it is combined with Ritonavir.	No	Yes
Ketobemidone	Ritonavir	89	The metabolism of Ketobemidone can be decreased when combined with Ritonavir.	No	No
Ritonavir	Gliquidone	74	The therapeutic efficacy of Gliquidone can be decreased when used in combination with Ritonavir.	No	No
Gliquidone	Ritonavir	89	The metabolism of Gliquidone can be decreased when combined with Ritonavir.	No	No
Prucalopride	Ritonavir	3	The serum concentration of Prucalopride can be increased when it is combined with Ritonavir.	No	No
Norethandrolone	Ritonavir	89	The metabolism of Norethandrolone can be decreased when combined with Ritonavir.	No	No
Epigallocatechin gallate	Ritonavir	89	The metabolism of Epigallocatechin gallate can be decreased when combined with Ritonavir.	No	No
Ritonavir	Ipragliflozin	74	The therapeutic efficacy of Ipragliflozin can be decreased when used in combination with Ritonavir.	No	No
Ipragliflozin	Ritonavir	89	The metabolism of Ipragliflozin can be decreased when combined with Ritonavir.	No	No
Octisalate	Ritonavir	89	The metabolism of Octisalate can be decreased when combined with Ritonavir.	No	No
Maxacalcitol	Ritonavir	3	The serum concentration of Maxacalcitol can be increased when it is combined with Ritonavir.	No	No
Ritonavir	Dicyclomine	74	The therapeutic efficacy of Dicyclomine can be decreased when used in combination with Ritonavir.	No	No
Dicyclomine	Ritonavir	89	The metabolism of Dicyclomine can be decreased when combined with Ritonavir.	No	No
Paricalcitol	Ritonavir	3	The serum concentration of Paricalcitol can be increased when it is combined with Ritonavir.	No	No
Ritonavir	Paraldehyde	113	The risk or severity of adverse effects can be increased when Ritonavir is combined with Paraldehyde.	No	No
Ritonavir	Sevelamer	74	The therapeutic efficacy of Sevelamer can be decreased when used in combination with Ritonavir.	No	No
Rupatadine	Ritonavir	89	The metabolism of Rupatadine can be decreased when combined with Ritonavir.	No	No
Azacitidine	Ritonavir	89	The metabolism of Azacitidine can be decreased when combined with Ritonavir.	No	No
Brexpiprazole	Ritonavir	3	The serum concentration of Brexpiprazole can be increased when it is combined with Ritonavir.	No	No
Ritonavir	Evacetrapib	3	The serum concentration of Ritonavir can be increased when it is combined with Evacetrapib.	No	No
Ritonavir	Imipramine	89	The metabolism of Ritonavir can be decreased when combined with Imipramine.	No	2
Alvimopan	Ritonavir	89	The metabolism of Alvimopan can be decreased when combined with Ritonavir.	No	No
Zaleplon	Ritonavir	89	The metabolism of Zaleplon can be decreased when combined with Ritonavir.	No	No
Clocortolone	Ritonavir	3	The serum concentration of Clocortolone can be increased when it is combined with Ritonavir.	No	No
Ritonavir	Telotristat ethyl	89	The metabolism of Ritonavir can be decreased when combined with Telotristat ethyl.	No	No
Agomelatine	Ritonavir	3	The serum concentration of Agomelatine can be increased when it is combined with Ritonavir.	No	No
Sodium lauryl sulfoacetate	Ritonavir	89	The metabolism of Sodium lauryl sulfoacetate can be decreased when combined with Ritonavir.	No	No
Ritonavir	Fosaprepitant	3	The serum concentration of Ritonavir can be increased when it is combined with Fosaprepitant.	No	No
Fosaprepitant	Ritonavir	89	The metabolism of Fosaprepitant can be decreased when combined with Ritonavir.	No	No
Flibanserin	Ritonavir	3	The serum concentration of Flibanserin can be increased when it is combined with Ritonavir.	No	No
Ubiquinol	Ritonavir	3	The serum concentration of Ubiquinol can be increased when it is combined with Ritonavir.	No	No
Zuclopenthixol	Ritonavir	3	The serum concentration of Zuclopenthixol can be increased when it is combined with Ritonavir.	No	No
Ritonavir	Thioridazine	89	The metabolism of Ritonavir can be decreased when combined with Thioridazine.	No	Yes
Thioridazine	Ritonavir	3	The serum concentration of Thioridazine can be increased when it is combined with Ritonavir.	No	Yes
Ambroxol acefyllinate	Ritonavir	3	The serum concentration of Ambroxol acefyllinate can be increased when it is combined with Ritonavir.	No	No
Sulfadimethoxine	Ritonavir	89	The metabolism of Sulfadimethoxine can be decreased when combined with Ritonavir.	No	No
Ritonavir	Celecoxib	89	The metabolism of Ritonavir can be decreased when combined with Celecoxib.	No	No
Celecoxib	Ritonavir	89	The metabolism of Celecoxib can be decreased when combined with Ritonavir.	No	No
Ritonavir	Regorafenib	89	The metabolism of Ritonavir can be decreased when combined with Regorafenib.	No	No
Regorafenib	Ritonavir	89	The metabolism of Regorafenib can be decreased when combined with Ritonavir.	No	No
Dimethyl sulfoxide	Ritonavir	89	The metabolism of Dimethyl sulfoxide can be decreased when combined with Ritonavir.	No	No
Ritonavir	Digitoxin	11	Digitoxin may decrease the cardiotoxic activities of Ritonavir.	No	No
Valdecoxib	Ritonavir	89	The metabolism of Valdecoxib can be decreased when combined with Ritonavir.	No	No
Cevimeline	Ritonavir	89	The metabolism of Cevimeline can be decreased when combined with Ritonavir.	No	No
Arsenic trioxide	Ritonavir	53	Ritonavir may increase the QTc-prolonging activities of Arsenic trioxide.	No	No
Ritonavir	Naltrexone	113	The risk or severity of adverse effects can be increased when Ritonavir is combined with Naltrexone.	No	No
Naltrexone	Ritonavir	89	The metabolism of Naltrexone can be decreased when combined with Ritonavir.	No	No
Anagrelide	Ritonavir	53	Ritonavir may increase the QTc-prolonging activities of Anagrelide.	No	No
Busulfan	Ritonavir	89	The metabolism of Busulfan can be decreased when combined with Ritonavir.	No	No
Veliparib	Ritonavir	89	The metabolism of Veliparib can be decreased when combined with Ritonavir.	No	No
Clobetasol propionate	Ritonavir	3	The serum concentration of Clobetasol propionate can be increased when it is combined with Ritonavir.	No	No
Ritonavir	Ibandronate	53	Ibandronate may increase the QTc-prolonging activities of Ritonavir.	No	No
Amphetamine	Ritonavir	89	The metabolism of Amphetamine can be decreased when combined with Ritonavir.	No	Yes
Nicorandil	Ritonavir	75	Nicorandil may increase the hypotensive activities of Ritonavir.	No	No
Cediranib	Ritonavir	3	The serum concentration of Cediranib can be increased when it is combined with Ritonavir.	No	No
Isoxsuprine	Ritonavir	89	The metabolism of Isoxsuprine can be decreased when combined with Ritonavir.	No	No
Spirapril	Ritonavir	89	The metabolism of Spirapril can be decreased when combined with Ritonavir.	No	No
Ethosuximide	Ritonavir	89	The metabolism of Ethosuximide can be decreased when combined with Ritonavir.	No	No
Lisinopril	Ritonavir	89	The metabolism of Lisinopril can be decreased when combined with Ritonavir.	No	No
Ketazolam	Ritonavir	89	The metabolism of Ketazolam can be decreased when combined with Ritonavir.	No	No
Dichloroacetic acid	Ritonavir	89	The metabolism of Dichloroacetic acid can be decreased when combined with Ritonavir.	No	No
Ritonavir	Efavirenz	89	The metabolism of Ritonavir can be decreased when combined with Efavirenz.	Yes	Yes
Eplerenone	Ritonavir	3	The serum concentration of Eplerenone can be increased when it is combined with Ritonavir.	No	No
Ritonavir	Betahistine	74	The therapeutic efficacy of Betahistine can be decreased when used in combination with Ritonavir.	No	No
Betahistine	Ritonavir	89	The metabolism of Betahistine can be decreased when combined with Ritonavir.	No	No
Ritonavir	Triamcinolone	113	The risk or severity of adverse effects can be increased when Ritonavir is combined with Triamcinolone.	Yes	Yes
Ulobetasol	Ritonavir	3	The serum concentration of Ulobetasol can be increased when it is combined with Ritonavir.	No	No
Bromazepam	Ritonavir	89	The metabolism of Bromazepam can be decreased when combined with Ritonavir.	No	No
Afuresertib	Ritonavir	89	The metabolism of Afuresertib can be decreased when combined with Ritonavir.	No	No
Nifedipine	Ritonavir	89	The metabolism of Nifedipine can be decreased when combined with Ritonavir.	Yes	Yes
Ritonavir	Filanesib	89	The metabolism of Ritonavir can be decreased when combined with Filanesib.	No	No
Triazolam	Ritonavir	3	The serum concentration of Triazolam can be increased when it is combined with Ritonavir.	Yes	Yes
Methylergometrine	Ritonavir	113	The risk or severity of adverse effects can be increased when Methylergometrine is combined with Ritonavir.	No	No
Zonisamide	Ritonavir	89	The metabolism of Zonisamide can be decreased when combined with Ritonavir.	No	No
Ritonavir	Ergotamine	89	The metabolism of Ritonavir can be decreased when combined with Ergotamine.	Yes	Yes
Ergotamine	Ritonavir	113	The risk or severity of adverse effects can be increased when Ergotamine is combined with Ritonavir.	Yes	Yes
Volasertib	Ritonavir	89	The metabolism of Volasertib can be decreased when combined with Ritonavir.	No	No
Zaltoprofen	Ritonavir	89	The metabolism of Zaltoprofen can be decreased when combined with Ritonavir.	No	No
Beraprost	Ritonavir	89	The metabolism of Beraprost can be decreased when combined with Ritonavir.	No	No
Ritonavir	Alogliptin	74	The therapeutic efficacy of Alogliptin can be decreased when used in combination with Ritonavir.	No	No
Alogliptin	Ritonavir	89	The metabolism of Alogliptin can be decreased when combined with Ritonavir.	No	No
Deanol	Ritonavir	89	The metabolism of Deanol can be decreased when combined with Ritonavir.	No	No
Chenodeoxycholic acid	Ritonavir	89	The metabolism of Chenodeoxycholic acid can be decreased when combined with Ritonavir.	No	No
Enflurane	Ritonavir	89	The metabolism of Enflurane can be decreased when combined with Ritonavir.	No	No
Ritonavir	Nevirapine	89	The metabolism of Ritonavir can be decreased when combined with Nevirapine.	Yes	No
Flupentixol	Ritonavir	53	Ritonavir may increase the QTc-prolonging activities of Flupentixol.	No	No
Trimethadione	Ritonavir	89	The metabolism of Trimethadione can be decreased when combined with Ritonavir.	No	No
Loxoprofen	Ritonavir	89	The metabolism of Loxoprofen can be decreased when combined with Ritonavir.	No	No
Ketorolac	Ritonavir	89	The metabolism of Ketorolac can be decreased when combined with Ritonavir.	No	No
Ritonavir	Clobazam	89	The metabolism of Ritonavir can be decreased when combined with Clobazam.	No	No
Clobazam	Ritonavir	89	The metabolism of Clobazam can be decreased when combined with Ritonavir.	No	No
Ritonavir	Leucovorin	20	The serum concentration of Leucovorin can be decreased when it is combined with Ritonavir.	No	No
Ritonavir	Mexiletine	89	The metabolism of Ritonavir can be decreased when combined with Mexiletine.	No	No
Mexiletine	Ritonavir	89	The metabolism of Mexiletine can be decreased when combined with Ritonavir.	No	No
Carnosine	Ritonavir	89	The metabolism of Carnosine can be decreased when combined with Ritonavir.	No	No
Ritonavir	Bisacodyl	74	The therapeutic efficacy of Bisacodyl can be decreased when used in combination with Ritonavir.	No	No
Bisacodyl	Ritonavir	89	The metabolism of Bisacodyl can be decreased when combined with Ritonavir.	No	No
Deferasirox	Ritonavir	20	The serum concentration of Ritonavir can be decreased when it is combined with Deferasirox.	No	No
Ritonavir	Tolazamide	74	The therapeutic efficacy of Tolazamide can be decreased when used in combination with Ritonavir.	No	No
Tolazamide	Ritonavir	89	The metabolism of Tolazamide can be decreased when combined with Ritonavir.	No	No
Thalidomide	Ritonavir	89	The metabolism of Thalidomide can be decreased when combined with Ritonavir.	No	No
Ritonavir	Ertapenem	74	The therapeutic efficacy of Ertapenem can be decreased when used in combination with Ritonavir.	No	No
Ritonavir	Crizotinib	89	The metabolism of Ritonavir can be decreased when combined with Crizotinib.	No	No
Bentiromide	Ritonavir	3	The serum concentration of Bentiromide can be increased when it is combined with Ritonavir.	No	No
Linsitinib	Ritonavir	3	The serum concentration of Linsitinib can be increased when it is combined with Ritonavir.	No	No
Ritonavir	Apomorphine	53	Apomorphine may increase the QTc-prolonging activities of Ritonavir.	No	No
Ritonavir	Propranolol	109	Ritonavir may increase the bradycardic activities of Propranolol.	No	No
Propranolol	Ritonavir	89	The metabolism of Propranolol can be decreased when combined with Ritonavir.	No	No
Ritonavir	Methyl aminolevulinate	74	The therapeutic efficacy of Methyl aminolevulinate can be decreased when used in combination with Ritonavir.	No	No
Methyl aminolevulinate	Ritonavir	89	The metabolism of Methyl aminolevulinate can be decreased when combined with Ritonavir.	No	No
Colchicine	Ritonavir	3	The serum concentration of Colchicine can be increased when it is combined with Ritonavir.	Yes	Yes
Phenylephrine	Ritonavir	89	The metabolism of Phenylephrine can be decreased when combined with Ritonavir.	No	No
Ritonavir	Fesoterodine	6	The serum concentration of the active metabolites of Fesoterodine can be increased when Fesoterodine is used in combination with Ritonavir.	No	No
Octinoxate	Ritonavir	89	The metabolism of Octinoxate can be decreased when combined with Ritonavir.	No	No
Foretinib	Ritonavir	89	The metabolism of Foretinib can be decreased when combined with Ritonavir.	No	No
Ritonavir	Trifluridine	89	The metabolism of Ritonavir can be decreased when combined with Trifluridine.	No	No
Ritonavir	Cefaloridine	74	The therapeutic efficacy of Cefaloridine can be decreased when used in combination with Ritonavir.	No	No
Cefaloridine	Ritonavir	89	The metabolism of Cefaloridine can be decreased when combined with Ritonavir.	No	No
Ritonavir	Cisapride	6	The serum concentration of the active metabolites of Cisapride can be increased when Cisapride is used in combination with Ritonavir.	No	Yes
Meprednisone	Ritonavir	3	The serum concentration of Meprednisone can be increased when it is combined with Ritonavir.	No	No
Trimethoprim	Ritonavir	89	The metabolism of Trimethoprim can be decreased when combined with Ritonavir.	No	No
Ritonavir	Galunisertib	89	The metabolism of Ritonavir can be decreased when combined with Galunisertib.	No	No
Galunisertib	Ritonavir	3	The serum concentration of Galunisertib can be increased when it is combined with Ritonavir.	No	No
Ritonavir	Hyoscyamine	74	The therapeutic efficacy of Hyoscyamine can be decreased when used in combination with Ritonavir.	No	No
Eugenol	Ritonavir	89	The metabolism of Eugenol can be decreased when combined with Ritonavir.	No	No
Ensulizole	Ritonavir	89	The metabolism of Ensulizole can be decreased when combined with Ritonavir.	No	No
Cerivastatin	Ritonavir	3	The serum concentration of Cerivastatin can be increased when it is combined with Ritonavir.	No	No
Midazolam	Ritonavir	3	The serum concentration of Midazolam can be increased when it is combined with Ritonavir.	Yes	Yes
Ritonavir	Vitamin A	113	The risk or severity of adverse effects can be increased when Ritonavir is combined with Vitamin A.	No	No
Vitamin A	Ritonavir	89	The metabolism of Vitamin A can be decreased when combined with Ritonavir.	No	No
Ritonavir	Duloxetine	89	The metabolism of Ritonavir can be decreased when combined with Duloxetine.	No	No
Duloxetine	Ritonavir	3	The serum concentration of Duloxetine can be increased when it is combined with Ritonavir.	No	No
Ritonavir	Saxagliptin	74	The therapeutic efficacy of Saxagliptin can be decreased when used in combination with Ritonavir.	No	No
Saxagliptin	Ritonavir	3	The serum concentration of Saxagliptin can be increased when it is combined with Ritonavir.	No	No
Ritonavir	Sulfisoxazole	89	The metabolism of Ritonavir can be decreased when combined with Sulfisoxazole.	No	No
Sulfisoxazole	Ritonavir	89	The metabolism of Sulfisoxazole can be decreased when combined with Ritonavir.	No	No
Ritonavir	Buclizine	89	The metabolism of Ritonavir can be decreased when combined with Buclizine.	No	No
Ritonavir	Decitabine	20	The serum concentration of Decitabine can be decreased when it is combined with Ritonavir.	No	No
Tinidazole	Ritonavir	89	The metabolism of Tinidazole can be decreased when combined with Ritonavir.	No	No
Nitrazepam	Ritonavir	89	The metabolism of Nitrazepam can be decreased when combined with Ritonavir.	No	No
Ritonavir	Masitinib	89	The metabolism of Ritonavir can be decreased when combined with Masitinib.	No	No
Masitinib	Ritonavir	3	The serum concentration of Masitinib can be increased when it is combined with Ritonavir.	No	No
Flupirtine	Ritonavir	89	The metabolism of Flupirtine can be decreased when combined with Ritonavir.	No	No
Dorzolamide	Ritonavir	89	The metabolism of Dorzolamide can be decreased when combined with Ritonavir.	No	No
Perphenazine	Ritonavir	89	The metabolism of Perphenazine can be decreased when combined with Ritonavir.	No	No
Acyclovir	Ritonavir	89	The metabolism of Acyclovir can be decreased when combined with Ritonavir.	No	No
Dextropropoxyphene	Ritonavir	89	The metabolism of Dextropropoxyphene can be decreased when combined with Ritonavir.	No	No
Ritonavir	Sulfadoxine	89	The metabolism of Ritonavir can be decreased when combined with Sulfadoxine.	No	No
Sulfadoxine	Ritonavir	89	The metabolism of Sulfadoxine can be decreased when combined with Ritonavir.	No	No
Ritonavir	Carbenoxolone	3	The serum concentration of Ritonavir can be increased when it is combined with Carbenoxolone.	No	No
Dapsone	Ritonavir	89	The metabolism of Dapsone can be decreased when combined with Ritonavir.	No	No
Chloramphenicol	Ritonavir	89	The metabolism of Chloramphenicol can be decreased when combined with Ritonavir.	No	No
Bezafibrate	Ritonavir	89	The metabolism of Bezafibrate can be decreased when combined with Ritonavir.	No	No
Darifenacin	Ritonavir	89	The metabolism of Darifenacin can be decreased when combined with Ritonavir.	No	No
Valpromide	Ritonavir	89	The metabolism of Valpromide can be decreased when combined with Ritonavir.	No	No
Mizoribine	Ritonavir	89	The metabolism of Mizoribine can be decreased when combined with Ritonavir.	No	No
Phendimetrazine	Ritonavir	89	The metabolism of Phendimetrazine can be decreased when combined with Ritonavir.	No	No
Sibutramine	Ritonavir	89	The metabolism of Sibutramine can be decreased when combined with Ritonavir.	No	No
Pioglitazone	Ritonavir	89	The metabolism of Pioglitazone can be decreased when combined with Ritonavir.	No	No
Tetrahydropalmatine	Ritonavir	3	The serum concentration of Tetrahydropalmatine can be increased when it is combined with Ritonavir.	No	No
Ritonavir	Benzydamine	89	The metabolism of Ritonavir can be decreased when combined with Benzydamine.	No	No
Benzydamine	Ritonavir	89	The metabolism of Benzydamine can be decreased when combined with Ritonavir.	No	No
Fasudil	Ritonavir	89	The metabolism of Fasudil can be decreased when combined with Ritonavir.	No	No
Ritonavir	Carmustine	74	The therapeutic efficacy of Carmustine can be decreased when used in combination with Ritonavir.	No	No
Carmustine	Ritonavir	89	The metabolism of Carmustine can be decreased when combined with Ritonavir.	No	No
Nicotine	Ritonavir	89	The metabolism of Nicotine can be decreased when combined with Ritonavir.	No	No
Ritonavir	Leuprolide	53	Leuprolide may increase the QTc-prolonging activities of Ritonavir.	No	No
Leuprolide	Ritonavir	53	Ritonavir may increase the QTc-prolonging activities of Leuprolide.	No	No
Ritonavir	Guadecitabine	20	The serum concentration of Guadecitabine can be decreased when it is combined with Ritonavir.	No	No
Bacampicillin	Ritonavir	89	The metabolism of Bacampicillin can be decreased when combined with Ritonavir.	No	No
Ezogabine	Ritonavir	89	The metabolism of Ezogabine can be decreased when combined with Ritonavir.	No	No
Ritonavir	Siponimod	74	The therapeutic efficacy of Siponimod can be decreased when used in combination with Ritonavir.	No	No
Siponimod	Ritonavir	89	The metabolism of Siponimod can be decreased when combined with Ritonavir.	No	No
Ritonavir	Octreotide	53	Octreotide may increase the QTc-prolonging activities of Ritonavir.	No	No
Ritonavir	Riluzole	89	The metabolism of Ritonavir can be decreased when combined with Riluzole.	No	No
Riluzole	Ritonavir	89	The metabolism of Riluzole can be decreased when combined with Ritonavir.	No	No
Fenoprofen	Ritonavir	89	The metabolism of Fenoprofen can be decreased when combined with Ritonavir.	No	No
Ritonavir	Panobinostat	3	The serum concentration of Ritonavir can be increased when it is combined with Panobinostat.	No	No
Panobinostat	Ritonavir	3	The serum concentration of Panobinostat can be increased when it is combined with Ritonavir.	No	No
Ritonavir	Floxuridine	89	The metabolism of Ritonavir can be decreased when combined with Floxuridine.	No	No
Faropenem	Ritonavir	89	The metabolism of Faropenem can be decreased when combined with Ritonavir.	No	No
Ritonavir	Trospium	74	The therapeutic efficacy of Trospium can be decreased when used in combination with Ritonavir.	No	No
Ritonavir	Phenformin	74	The therapeutic efficacy of Phenformin can be decreased when used in combination with Ritonavir.	No	No
Phenformin	Ritonavir	89	The metabolism of Phenformin can be decreased when combined with Ritonavir.	No	No
Raloxifene	Ritonavir	89	The metabolism of Raloxifene can be decreased when combined with Ritonavir.	No	No
Ritonavir	Meperidine	113	The risk or severity of adverse effects can be increased when Ritonavir is combined with Meperidine.	No	No
Meperidine	Ritonavir	89	The metabolism of Meperidine can be decreased when combined with Ritonavir.	No	No
Etifoxine	Ritonavir	89	The metabolism of Etifoxine can be decreased when combined with Ritonavir.	No	No
Phenazopyridine	Ritonavir	89	The metabolism of Phenazopyridine can be decreased when combined with Ritonavir.	No	No
Ruxolitinib	Ritonavir	3	The serum concentration of Ruxolitinib can be increased when it is combined with Ritonavir.	No	No
Silodosin	Ritonavir	3	The serum concentration of Silodosin can be increased when it is combined with Ritonavir.	No	No
Levorphanol	Ritonavir	89	The metabolism of Levorphanol can be decreased when combined with Ritonavir.	No	No
Ritonavir	Midostaurin	89	The metabolism of Ritonavir can be decreased when combined with Midostaurin.	No	No
Midostaurin	Ritonavir	89	The metabolism of Midostaurin can be decreased when combined with Ritonavir.	No	No
Genistein	Ritonavir	89	The metabolism of Genistein can be decreased when combined with Ritonavir.	No	No
Nitrendipine	Ritonavir	89	The metabolism of Nitrendipine can be decreased when combined with Ritonavir.	No	No
Ritonavir	Osimertinib	3	The serum concentration of Ritonavir can be increased when it is combined with Osimertinib.	No	No
Osimertinib	Ritonavir	3	The serum concentration of Osimertinib can be increased when it is combined with Ritonavir.	No	No
Ritonavir	Norgestimate	20	The serum concentration of Norgestimate can be decreased when it is combined with Ritonavir.	No	No
Vismodegib	Ritonavir	89	The metabolism of Vismodegib can be decreased when combined with Ritonavir.	No	No
Clofibrate	Ritonavir	89	The metabolism of Clofibrate can be decreased when combined with Ritonavir.	No	No
Irinotecan	Ritonavir	3	The serum concentration of Irinotecan can be increased when it is combined with Ritonavir.	No	No
Ritonavir	Fluconazole	89	The metabolism of Ritonavir can be decreased when combined with Fluconazole.	No	No
Pseudoephedrine	Ritonavir	89	The metabolism of Pseudoephedrine can be decreased when combined with Ritonavir.	No	No
Ritonavir	Sulfamethazine	89	The metabolism of Ritonavir can be decreased when combined with Sulfamethazine.	No	No
Sulfamethazine	Ritonavir	89	The metabolism of Sulfamethazine can be decreased when combined with Ritonavir.	No	No
Roflumilast	Ritonavir	43	Roflumilast may increase the immunosuppressive activities of Ritonavir.	No	No
Erythromycin	Ritonavir	89	The metabolism of Erythromycin can be decreased when combined with Ritonavir.	Yes	Yes
Suprofen	Ritonavir	89	The metabolism of Suprofen can be decreased when combined with Ritonavir.	No	No
Fulvestrant	Ritonavir	89	The metabolism of Fulvestrant can be decreased when combined with Ritonavir.	No	No
Acetylcarnitine	Ritonavir	89	The metabolism of Acetylcarnitine can be decreased when combined with Ritonavir.	No	No
Raltegravir	Ritonavir	3	The serum concentration of Raltegravir can be increased when it is combined with Ritonavir.	Yes	Yes
Ritonavir	Levonorgestrel	20	The serum concentration of Levonorgestrel can be decreased when it is combined with Ritonavir.	No	No
Prulifloxacin	Ritonavir	53	Ritonavir may increase the QTc-prolonging activities of Prulifloxacin.	No	No
Fostamatinib	Ritonavir	89	The metabolism of Fostamatinib can be decreased when combined with Ritonavir.	No	Yes
Spectinomycin	Ritonavir	89	The metabolism of Spectinomycin can be decreased when combined with Ritonavir.	No	No
Meradimate	Ritonavir	3	The serum concentration of Meradimate can be increased when it is combined with Ritonavir.	No	No
Ritonavir	Silver sulfadiazine	89	The metabolism of Ritonavir can be decreased when combined with Silver sulfadiazine.	No	No
Silver sulfadiazine	Ritonavir	89	The metabolism of Silver sulfadiazine can be decreased when combined with Ritonavir.	No	No
Ritonavir	Sonidegib	3	The serum concentration of Ritonavir can be increased when it is combined with Sonidegib.	No	No
Sonidegib	Ritonavir	3	The serum concentration of Sonidegib can be increased when it is combined with Ritonavir.	No	No
Thiotepa	Ritonavir	89	The metabolism of Thiotepa can be decreased when combined with Ritonavir.	No	No
Avibactam	Ritonavir	89	The metabolism of Avibactam can be decreased when combined with Ritonavir.	No	No
Clindamycin	Ritonavir	89	The metabolism of Clindamycin can be decreased when combined with Ritonavir.	No	No
Ritonavir	Mafenide	89	The metabolism of Ritonavir can be decreased when combined with Mafenide.	No	No
Mafenide	Ritonavir	89	The metabolism of Mafenide can be decreased when combined with Ritonavir.	No	No
Ritonavir	Adenine	20	The serum concentration of Adenine can be decreased when it is combined with Ritonavir.	No	No
Quisinostat	Ritonavir	3	The serum concentration of Quisinostat can be increased when it is combined with Ritonavir.	No	No
Ritonavir	Iloperidone	6	The serum concentration of the active metabolites of Iloperidone can be increased when Iloperidone is used in combination with Ritonavir.	No	No
Halazepam	Ritonavir	89	The metabolism of Halazepam can be decreased when combined with Ritonavir.	No	No
Gemifloxacin	Ritonavir	53	Ritonavir may increase the QTc-prolonging activities of Gemifloxacin.	No	No
Ritonavir	Triptorelin	53	Triptorelin may increase the QTc-prolonging activities of Ritonavir.	No	No
Triptorelin	Ritonavir	53	Ritonavir may increase the QTc-prolonging activities of Triptorelin.	No	No
Emtricitabine	Ritonavir	89	The metabolism of Emtricitabine can be decreased when combined with Ritonavir.	Yes	No
Chlorpheniramine	Ritonavir	89	The metabolism of Chlorpheniramine can be decreased when combined with Ritonavir.	No	No
Ritonavir	Eslicarbazepine acetate	89	The metabolism of Ritonavir can be decreased when combined with Eslicarbazepine acetate.	No	No
Sodium lauryl sulfate	Ritonavir	89	The metabolism of Sodium lauryl sulfate can be decreased when combined with Ritonavir.	No	No
Chlorothiazide	Ritonavir	3	The serum concentration of Chlorothiazide can be increased when it is combined with Ritonavir.	No	No
Tioconazole	Ritonavir	89	The metabolism of Tioconazole can be decreased when combined with Ritonavir.	No	No
Ritonavir	Cefpodoxime	20	The serum concentration of Cefpodoxime can be decreased when it is combined with Ritonavir.	No	No
Nandrolone phenpropionate	Ritonavir	89	The metabolism of Nandrolone phenpropionate can be decreased when combined with Ritonavir.	No	No
Fomepizole	Ritonavir	89	The metabolism of Fomepizole can be decreased when combined with Ritonavir.	No	No
Methyltestosterone	Ritonavir	89	The metabolism of Methyltestosterone can be decreased when combined with Ritonavir.	No	No
Lomustine	Ritonavir	89	The metabolism of Lomustine can be decreased when combined with Ritonavir.	No	No
Ritonavir	Deslanoside	11	Deslanoside may decrease the cardiotoxic activities of Ritonavir.	No	No
Carbinoxamine	Ritonavir	89	The metabolism of Carbinoxamine can be decreased when combined with Ritonavir.	No	No
Bicalutamide	Ritonavir	89	The metabolism of Bicalutamide can be decreased when combined with Ritonavir.	No	No
Cinchocaine	Ritonavir	89	The metabolism of Cinchocaine can be decreased when combined with Ritonavir.	No	No
Ritonavir	Muraglitazar	74	The therapeutic efficacy of Muraglitazar can be decreased when used in combination with Ritonavir.	No	No
Muraglitazar	Ritonavir	89	The metabolism of Muraglitazar can be decreased when combined with Ritonavir.	No	No
Ritonavir	Pantothenic acid	20	The serum concentration of Pantothenic acid can be decreased when it is combined with Ritonavir.	No	No
Ritonavir	Sulfamerazine	89	The metabolism of Ritonavir can be decreased when combined with Sulfamerazine.	No	No
Sulfamerazine	Ritonavir	89	The metabolism of Sulfamerazine can be decreased when combined with Ritonavir.	No	No
Salmeterol	Ritonavir	3	The serum concentration of Salmeterol can be increased when it is combined with Ritonavir.	Yes	Yes
Ritonavir	Morphine	113	The risk or severity of adverse effects can be increased when Ritonavir is combined with Morphine.	No	Yes
Morphine	Ritonavir	89	The metabolism of Morphine can be decreased when combined with Ritonavir.	No	Yes
Paliperidone	Ritonavir	53	Ritonavir may increase the QTc-prolonging activities of Paliperidone.	No	No
Piperazine	Ritonavir	89	The metabolism of Piperazine can be decreased when combined with Ritonavir.	No	No
Ritonavir	Ceftizoxime	20	The serum concentration of Ceftizoxime can be decreased when it is combined with Ritonavir.	No	No
Tetracaine	Ritonavir	89	The metabolism of Tetracaine can be decreased when combined with Ritonavir.	No	No
Prednicarbate	Ritonavir	3	The serum concentration of Prednicarbate can be increased when it is combined with Ritonavir.	No	No
Tiagabine	Ritonavir	89	The metabolism of Tiagabine can be decreased when combined with Ritonavir.	No	No
Doxazosin	Ritonavir	89	The metabolism of Doxazosin can be decreased when combined with Ritonavir.	No	No
Halothane	Ritonavir	89	The metabolism of Halothane can be decreased when combined with Ritonavir.	No	No
Dacomitinib	Ritonavir	3	The serum concentration of Dacomitinib can be increased when it is combined with Ritonavir.	No	No
Ritonavir	Atomoxetine	89	The metabolism of Ritonavir can be decreased when combined with Atomoxetine.	No	No
Ritonavir	Amikacin	27	Amikacin may increase the respiratory depressant activities of Ritonavir.	No	No
Ritonavir	Leflunomide	89	The metabolism of Ritonavir can be decreased when combined with Leflunomide.	No	No
Leflunomide	Ritonavir	89	The metabolism of Leflunomide can be decreased when combined with Ritonavir.	No	No
Ritonavir	Cinacalcet	89	The metabolism of Ritonavir can be decreased when combined with Cinacalcet.	No	No
Cinacalcet	Ritonavir	89	The metabolism of Cinacalcet can be decreased when combined with Ritonavir.	No	No
Ritonavir	Fluoxetine	89	The metabolism of Ritonavir can be decreased when combined with Fluoxetine.	No	2
Alfacalcidol	Ritonavir	89	The metabolism of Alfacalcidol can be decreased when combined with Ritonavir.	No	No
Ritonavir	Ferrous bisglycinate	74	The therapeutic efficacy of Ferrous bisglycinate can be decreased when used in combination with Ritonavir.	No	No
Ferrous bisglycinate	Ritonavir	20	The serum concentration of Ritonavir can be decreased when it is combined with Ferrous bisglycinate.	No	No
Candesartan cilexetil	Ritonavir	89	The metabolism of Candesartan cilexetil can be decreased when combined with Ritonavir.	No	No
Droperidol	Ritonavir	53	Ritonavir may increase the QTc-prolonging activities of Droperidol.	No	No
Ritonavir	Oxprenolol	109	Ritonavir may increase the bradycardic activities of Oxprenolol.	No	No
Hydralazine	Ritonavir	89	The metabolism of Hydralazine can be decreased when combined with Ritonavir.	No	No
Sulconazole	Ritonavir	89	The metabolism of Sulconazole can be decreased when combined with Ritonavir.	No	No
Econazole	Ritonavir	89	The metabolism of Econazole can be decreased when combined with Ritonavir.	No	No
Ritonavir	Pranlukast	89	The metabolism of Ritonavir can be decreased when combined with Pranlukast.	No	No
Pranlukast	Ritonavir	3	The serum concentration of Pranlukast can be increased when it is combined with Ritonavir.	No	No
Daunorubicin	Ritonavir	89	The metabolism of Daunorubicin can be decreased when combined with Ritonavir.	No	No
Rivaroxaban	Ritonavir	89	The metabolism of Rivaroxaban can be decreased when combined with Ritonavir.	Yes	Yes
Ritonavir	Dinaciclib	89	The metabolism of Ritonavir can be decreased when combined with Dinaciclib.	No	No
Dolasetron	Ritonavir	89	The metabolism of Dolasetron can be decreased when combined with Ritonavir.	No	No
Thiamphenicol	Ritonavir	89	The metabolism of Thiamphenicol can be decreased when combined with Ritonavir.	No	No
Ritonavir	Cefuroxime	20	The serum concentration of Cefuroxime can be decreased when it is combined with Ritonavir.	No	No
Ritonavir	Pindolol	109	Ritonavir may increase the bradycardic activities of Pindolol.	No	No
Pindolol	Ritonavir	89	The metabolism of Pindolol can be decreased when combined with Ritonavir.	No	No
Prilocaine	Ritonavir	89	The metabolism of Prilocaine can be decreased when combined with Ritonavir.	No	No
Sevoflurane	Ritonavir	89	The metabolism of Sevoflurane can be decreased when combined with Ritonavir.	No	No
Golotimod	Ritonavir	89	The metabolism of Golotimod can be decreased when combined with Ritonavir.	No	No
Sildenafil	Ritonavir	3	The serum concentration of Sildenafil can be increased when it is combined with Ritonavir.	Yes	Yes
Tropisetron	Ritonavir	89	The metabolism of Tropisetron can be decreased when combined with Ritonavir.	No	No
Ritonavir	Streptozocin	74	The therapeutic efficacy of Streptozocin can be decreased when used in combination with Ritonavir.	No	No
Streptozocin	Ritonavir	89	The metabolism of Streptozocin can be decreased when combined with Ritonavir.	No	No
Ritonavir	Repaglinide	74	The therapeutic efficacy of Repaglinide can be decreased when used in combination with Ritonavir.	No	No
Repaglinide	Ritonavir	3	The serum concentration of Repaglinide can be increased when it is combined with Ritonavir.	No	No
Nimesulide	Ritonavir	89	The metabolism of Nimesulide can be decreased when combined with Ritonavir.	No	No
Ritonavir	Propafenone	3	The serum concentration of Ritonavir can be increased when it is combined with Propafenone.	Yes	Yes
Propafenone	Ritonavir	3	The serum concentration of Propafenone can be increased when it is combined with Ritonavir.	Yes	Yes
Maribavir	Ritonavir	89	The metabolism of Maribavir can be decreased when combined with Ritonavir.	No	No
Elbasvir	Ritonavir	89	The metabolism of Elbasvir can be decreased when combined with Ritonavir.	Yes	No
Ritonavir	Netupitant	3	The serum concentration of Ritonavir can be increased when it is combined with Netupitant.	No	No
Netupitant	Ritonavir	89	The metabolism of Netupitant can be decreased when combined with Ritonavir.	No	No
Ritonavir	Isoniazid	89	The metabolism of Ritonavir can be decreased when combined with Isoniazid.	No	No
Isoniazid	Ritonavir	89	The metabolism of Isoniazid can be decreased when combined with Ritonavir.	No	No
Ritonavir	Roxithromycin	74	The therapeutic efficacy of Roxithromycin can be decreased when used in combination with Ritonavir.	No	No
Roxithromycin	Ritonavir	89	The metabolism of Roxithromycin can be decreased when combined with Ritonavir.	No	No
Loracarbef	Ritonavir	89	The metabolism of Loracarbef can be decreased when combined with Ritonavir.	No	No
Nimustine	Ritonavir	89	The metabolism of Nimustine can be decreased when combined with Ritonavir.	No	No
Ibudilast	Ritonavir	89	The metabolism of Ibudilast can be decreased when combined with Ritonavir.	No	No
Ritonavir	Bunazosin	6	The serum concentration of the active metabolites of Bunazosin can be increased when Bunazosin is used in combination with Ritonavir.	No	No
Bunazosin	Ritonavir	3	The serum concentration of Bunazosin can be increased when it is combined with Ritonavir.	No	No
Ritonavir	Sitagliptin	74	The therapeutic efficacy of Sitagliptin can be decreased when used in combination with Ritonavir.	No	No
Sitagliptin	Ritonavir	89	The metabolism of Sitagliptin can be decreased when combined with Ritonavir.	No	No
Clotiazepam	Ritonavir	89	The metabolism of Clotiazepam can be decreased when combined with Ritonavir.	No	No
Dimethyl sulfone	Ritonavir	89	The metabolism of Dimethyl sulfone can be decreased when combined with Ritonavir.	No	No
Ritonavir	Methscopolamine bromide	74	The therapeutic efficacy of Methscopolamine bromide can be decreased when used in combination with Ritonavir.	No	No
Ethionamide	Ritonavir	89	The metabolism of Ethionamide can be decreased when combined with Ritonavir.	No	No
Icosapent	Ritonavir	89	The metabolism of Icosapent can be decreased when combined with Ritonavir.	No	No
Linoleic acid	Ritonavir	89	The metabolism of Linoleic acid can be decreased when combined with Ritonavir.	No	No
Butylscopolamine	Ritonavir	89	The metabolism of Butylscopolamine can be decreased when combined with Ritonavir.	No	No
Carbidopa	Ritonavir	89	The metabolism of Carbidopa can be decreased when combined with Ritonavir.	No	No
Lesinurad	Ritonavir	89	The metabolism of Lesinurad can be decreased when combined with Ritonavir.	No	No
Perazine	Ritonavir	89	The metabolism of Perazine can be decreased when combined with Ritonavir.	No	No
Ritonavir	Norfloxacin	53	Norfloxacin may increase the QTc-prolonging activities of Ritonavir.	No	No
Bazedoxifene	Ritonavir	89	The metabolism of Bazedoxifene can be decreased when combined with Ritonavir.	No	No
Ritonavir	Ulipristal	3	The serum concentration of Ritonavir can be increased when it is combined with Ulipristal.	No	No
Ulipristal	Ritonavir	3	The serum concentration of Ulipristal can be increased when it is combined with Ritonavir.	No	No
Edaravone	Ritonavir	89	The metabolism of Edaravone can be decreased when combined with Ritonavir.	No	No
Padimate O	Ritonavir	89	The metabolism of Padimate O can be decreased when combined with Ritonavir.	No	No
Gluconic Acid	Ritonavir	20	The serum concentration of Ritonavir can be decreased when it is combined with Gluconic Acid.	No	No
Ritonavir	Uracil	89	The metabolism of Ritonavir can be decreased when combined with Uracil.	No	No
Ascorbic acid	Ritonavir	20	The serum concentration of Ritonavir can be decreased when it is combined with Ascorbic acid.	No	No
Ritonavir	Chlorobutanol	20	The serum concentration of Chlorobutanol can be decreased when it is combined with Ritonavir.	No	No
Chlorobutanol	Ritonavir	89	The metabolism of Chlorobutanol can be decreased when combined with Ritonavir.	No	No
Ibuprofen	Ritonavir	89	The metabolism of Ibuprofen can be decreased when combined with Ritonavir.	No	No
Nitazoxanide	Ritonavir	89	The metabolism of Nitazoxanide can be decreased when combined with Ritonavir.	No	No
Ritonavir	Imidafenacin	89	The metabolism of Ritonavir can be decreased when combined with Imidafenacin.	No	No
Vancomycin	Ritonavir	3	The serum concentration of Vancomycin can be increased when it is combined with Ritonavir.	No	No
Ciclesonide	Ritonavir	89	The metabolism of Ciclesonide can be decreased when combined with Ritonavir.	Yes	No
Ritonavir	Nilotinib	89	The metabolism of Ritonavir can be decreased when combined with Nilotinib.	Yes	Yes
Ritonavir	Modafinil	89	The metabolism of Ritonavir can be decreased when combined with Modafinil.	No	No
Modafinil	Ritonavir	89	The metabolism of Modafinil can be decreased when combined with Ritonavir.	No	No
Cholic Acid	Ritonavir	89	The metabolism of Cholic Acid can be decreased when combined with Ritonavir.	No	No
Ritonavir	Ceritinib	3	The serum concentration of Ritonavir can be increased when it is combined with Ceritinib.	Yes	Yes
Ceritinib	Ritonavir	3	The serum concentration of Ceritinib can be increased when it is combined with Ritonavir.	Yes	Yes
Tolbutamide	Ritonavir	89	The metabolism of Tolbutamide can be decreased when combined with Ritonavir.	No	No
Bexarotene	Ritonavir	89	The metabolism of Bexarotene can be decreased when combined with Ritonavir.	No	No
Ecgonine	Ritonavir	89	The metabolism of Ecgonine can be decreased when combined with Ritonavir.	No	No
Ritonavir	Sennosides	74	The therapeutic efficacy of Sennosides can be decreased when used in combination with Ritonavir.	No	No
Oxygen	Ritonavir	53	Ritonavir may increase the QTc-prolonging activities of Oxygen.	No	No
Ritonavir	Glipizide	74	The therapeutic efficacy of Glipizide can be decreased when used in combination with Ritonavir.	No	No
Glipizide	Ritonavir	89	The metabolism of Glipizide can be decreased when combined with Ritonavir.	No	No
Loprazolam	Ritonavir	3	The serum concentration of Loprazolam can be increased when it is combined with Ritonavir.	No	No
Olopatadine	Ritonavir	89	The metabolism of Olopatadine can be decreased when combined with Ritonavir.	No	No
Limaprost	Ritonavir	89	The metabolism of Limaprost can be decreased when combined with Ritonavir.	No	No
Etodolac	Ritonavir	89	The metabolism of Etodolac can be decreased when combined with Ritonavir.	No	No
Ritonavir	Tofacitinib	43	Ritonavir may increase the immunosuppressive activities of Tofacitinib.	No	No
Vinflunine	Ritonavir	89	The metabolism of Vinflunine can be decreased when combined with Ritonavir.	No	No
Ethyl chloride	Ritonavir	89	The metabolism of Ethyl chloride can be decreased when combined with Ritonavir.	No	No
Azelnidipine	Ritonavir	3	The serum concentration of Azelnidipine can be increased when it is combined with Ritonavir.	No	No
Sofalcone	Ritonavir	89	The metabolism of Sofalcone can be decreased when combined with Ritonavir.	No	No
Ritonavir	Dalfampridine	89	The metabolism of Ritonavir can be decreased when combined with Dalfampridine.	No	No
Dalfampridine	Ritonavir	89	The metabolism of Dalfampridine can be decreased when combined with Ritonavir.	No	No
Tasisulam	Ritonavir	89	The metabolism of Tasisulam can be decreased when combined with Ritonavir.	No	No
Ritonavir	Etravirine	20	The serum concentration of Etravirine can be decreased when it is combined with Ritonavir.	No	No
Ritonavir	Sucrose	74	The therapeutic efficacy of Sucrose can be decreased when used in combination with Ritonavir.	No	No
Clobetasone	Ritonavir	3	The serum concentration of Clobetasone can be increased when it is combined with Ritonavir.	No	No
Pantoprazole	Ritonavir	89	The metabolism of Pantoprazole can be decreased when combined with Ritonavir.	No	No
Articaine	Ritonavir	89	The metabolism of Articaine can be decreased when combined with Ritonavir.	No	No
Ritonavir	Temsirolimus	113	The risk or severity of adverse effects can be increased when Ritonavir is combined with Temsirolimus.	No	No
Tegaserod	Ritonavir	89	The metabolism of Tegaserod can be decreased when combined with Ritonavir.	No	No
Imidapril	Ritonavir	89	The metabolism of Imidapril can be decreased when combined with Ritonavir.	No	No
Sertindole	Ritonavir	89	The metabolism of Sertindole can be decreased when combined with Ritonavir.	No	No
Nitroglycerin	Ritonavir	89	The metabolism of Nitroglycerin can be decreased when combined with Ritonavir.	No	No
Fenfluramine	Ritonavir	89	The metabolism of Fenfluramine can be decreased when combined with Ritonavir.	No	No
Ritonavir	Tetrofosmin	74	The therapeutic efficacy of Tetrofosmin can be decreased when used in combination with Ritonavir.	No	No
Methadone	Ritonavir	89	The metabolism of Methadone can be decreased when combined with Ritonavir.	Yes	Yes
Ritonavir	Oritavancin	74	The therapeutic efficacy of Oritavancin can be decreased when used in combination with Ritonavir.	No	No
Ingavirin	Ritonavir	89	The metabolism of Ingavirin can be decreased when combined with Ritonavir.	No	No
Barbexaclone	Ritonavir	89	The metabolism of Barbexaclone can be decreased when combined with Ritonavir.	No	No
Montmorillonite	Ritonavir	53	Ritonavir may increase the QTc-prolonging activities of Montmorillonite.	No	No
Pyrithione	Ritonavir	89	The metabolism of Pyrithione can be decreased when combined with Ritonavir.	No	No
Flutamide	Ritonavir	89	The metabolism of Flutamide can be decreased when combined with Ritonavir.	No	No
Dinoprostone	Ritonavir	89	The metabolism of Dinoprostone can be decreased when combined with Ritonavir.	No	No
Ritonavir	Nitroxoline	89	The metabolism of Ritonavir can be decreased when combined with Nitroxoline.	No	No
Pyrazinamide	Ritonavir	89	The metabolism of Pyrazinamide can be decreased when combined with Ritonavir.	No	No
Ritonavir	Nystatin	74	The therapeutic efficacy of Nystatin can be decreased when used in combination with Ritonavir.	No	No
Ritonavir	Tretinoin	113	The risk or severity of adverse effects can be increased when Ritonavir is combined with Tretinoin.	No	No
Tretinoin	Ritonavir	89	The metabolism of Tretinoin can be decreased when combined with Ritonavir.	No	No
Boceprevir	Ritonavir	20	The serum concentration of Ritonavir can be decreased when it is combined with Boceprevir.	No	No
Misoprostol	Ritonavir	89	The metabolism of Misoprostol can be decreased when combined with Ritonavir.	No	No
Amodiaquine	Ritonavir	3	The serum concentration of Amodiaquine can be increased when it is combined with Ritonavir.	No	No
Menadione	Ritonavir	89	The metabolism of Menadione can be decreased when combined with Ritonavir.	No	No
Epirubicin	Ritonavir	3	The serum concentration of Epirubicin can be increased when it is combined with Ritonavir.	No	No
Nateglinide	Ritonavir	89	The metabolism of Nateglinide can be decreased when combined with Ritonavir.	No	No
Levodopa	Ritonavir	89	The metabolism of Levodopa can be decreased when combined with Ritonavir.	No	No
Rebastinib	Ritonavir	3	The serum concentration of Rebastinib can be increased when it is combined with Ritonavir.	No	No
Ritonavir	Terbutaline	53	Terbutaline may increase the QTc-prolonging activities of Ritonavir.	No	No
Ritonavir	Mitoguazone	74	The therapeutic efficacy of Mitoguazone can be decreased when used in combination with Ritonavir.	No	No
Mitoguazone	Ritonavir	20	The serum concentration of Ritonavir can be decreased when it is combined with Mitoguazone.	No	No
Cinnamaldehyde	Ritonavir	89	The metabolism of Cinnamaldehyde can be decreased when combined with Ritonavir.	No	No
Ritonavir	Felodipine	89	The metabolism of Ritonavir can be decreased when combined with Felodipine.	Yes	No
Felodipine	Ritonavir	89	The metabolism of Felodipine can be decreased when combined with Ritonavir.	Yes	No
Phenacemide	Ritonavir	89	The metabolism of Phenacemide can be decreased when combined with Ritonavir.	No	No
Ritonavir	Diflorasone	113	The risk or severity of adverse effects can be increased when Ritonavir is combined with Diflorasone.	No	No
Ixazomib	Ritonavir	89	The metabolism of Ixazomib can be decreased when combined with Ritonavir.	No	No
Amonafide	Ritonavir	89	The metabolism of Amonafide can be decreased when combined with Ritonavir.	No	No
Ritonavir	Sunitinib	53	Sunitinib may increase the QTc-prolonging activities of Ritonavir.	No	No
Sunitinib	Ritonavir	89	The metabolism of Sunitinib can be decreased when combined with Ritonavir.	No	No
Methyprylon	Ritonavir	89	The metabolism of Methyprylon can be decreased when combined with Ritonavir.	No	No
Ritonavir	Lixisenatide	74	The therapeutic efficacy of Lixisenatide can be decreased when used in combination with Ritonavir.	No	No
Phenylbutazone	Ritonavir	89	The metabolism of Phenylbutazone can be decreased when combined with Ritonavir.	No	No
Tazemetostat	Ritonavir	3	The serum concentration of Tazemetostat can be increased when it is combined with Ritonavir.	No	No
Mianserin	Ritonavir	89	The metabolism of Mianserin can be decreased when combined with Ritonavir.	No	No
Indoximod	Ritonavir	89	The metabolism of Indoximod can be decreased when combined with Ritonavir.	No	No
Sodium oxybate	Ritonavir	89	The metabolism of Sodium oxybate can be decreased when combined with Ritonavir.	No	No
Ritonavir	Gadobenic acid	53	Gadobenic acid may increase the QTc-prolonging activities of Ritonavir.	No	No
Gadobenic acid	Ritonavir	53	Ritonavir may increase the QTc-prolonging activities of Gadobenic acid.	No	No
Prochlorperazine	Ritonavir	89	The metabolism of Prochlorperazine can be decreased when combined with Ritonavir.	No	No
Indobufen	Ritonavir	89	The metabolism of Indobufen can be decreased when combined with Ritonavir.	No	No
Lanthanum carbonate	Ritonavir	20	The serum concentration of Ritonavir can be decreased when it is combined with Lanthanum carbonate.	No	No
Anthralin	Ritonavir	89	The metabolism of Anthralin can be decreased when combined with Ritonavir.	No	No
Gefitinib	Ritonavir	89	The metabolism of Gefitinib can be decreased when combined with Ritonavir.	No	No
Verteporfin	Ritonavir	3	The serum concentration of Verteporfin can be increased when it is combined with Ritonavir.	No	No
Rifaximin	Ritonavir	3	The serum concentration of Rifaximin can be increased when it is combined with Ritonavir.	No	No
Mebeverine	Ritonavir	89	The metabolism of Mebeverine can be decreased when combined with Ritonavir.	No	No
Ritonavir	Amphotericin B	74	The therapeutic efficacy of Amphotericin B can be decreased when used in combination with Ritonavir.	No	No
Ritonavir	Atovaquone	20	The serum concentration of Atovaquone can be decreased when it is combined with Ritonavir.	No	Yes
Ritonavir	Cefmenoxime	20	The serum concentration of Cefmenoxime can be decreased when it is combined with Ritonavir.	No	No
Ritonavir	Rucaparib	89	The metabolism of Ritonavir can be decreased when combined with Rucaparib.	No	No
Rucaparib	Ritonavir	89	The metabolism of Rucaparib can be decreased when combined with Ritonavir.	No	No
Ritonavir	Bifonazole	89	The metabolism of Ritonavir can be decreased when combined with Bifonazole.	No	No
Bifonazole	Ritonavir	89	The metabolism of Bifonazole can be decreased when combined with Ritonavir.	No	No
Pranoprofen	Ritonavir	89	The metabolism of Pranoprofen can be decreased when combined with Ritonavir.	No	No
Ritonavir	Tizanidine	53	Tizanidine may increase the QTc-prolonging activities of Ritonavir.	No	No
Tizanidine	Ritonavir	3	The serum concentration of Tizanidine can be increased when it is combined with Ritonavir.	No	No
Ritonavir	Methylphenidate	60	Methylphenidate may decrease the antihypertensive activities of Ritonavir.	No	No
Methylphenidate	Ritonavir	89	The metabolism of Methylphenidate can be decreased when combined with Ritonavir.	No	No
Ritonavir	Amifampridine	89	The metabolism of Ritonavir can be decreased when combined with Amifampridine.	No	No
Amifampridine	Ritonavir	89	The metabolism of Amifampridine can be decreased when combined with Ritonavir.	No	No
Methoxamine	Ritonavir	89	The metabolism of Methoxamine can be decreased when combined with Ritonavir.	No	No
Ritonavir	Clemastine	89	The metabolism of Ritonavir can be decreased when combined with Clemastine.	No	No
Clemastine	Ritonavir	89	The metabolism of Clemastine can be decreased when combined with Ritonavir.	No	No
Piribedil	Ritonavir	89	The metabolism of Piribedil can be decreased when combined with Ritonavir.	No	No
Rosuvastatin	Ritonavir	3	The serum concentration of Rosuvastatin can be increased when it is combined with Ritonavir.	Yes	Yes
Dehydroemetine	Ritonavir	3	The serum concentration of Dehydroemetine can be increased when it is combined with Ritonavir.	No	No
Ritonavir	Sulfamethizole	89	The metabolism of Ritonavir can be decreased when combined with Sulfamethizole.	No	No
Sulfamethizole	Ritonavir	89	The metabolism of Sulfamethizole can be decreased when combined with Ritonavir.	No	No
Bromfenac	Ritonavir	89	The metabolism of Bromfenac can be decreased when combined with Ritonavir.	No	No
Domperidone	Ritonavir	3	The serum concentration of Domperidone can be increased when it is combined with Ritonavir.	No	No
Antipyrine	Ritonavir	89	The metabolism of Antipyrine can be decreased when combined with Ritonavir.	No	No
Ritonavir	Doxofylline	20	The serum concentration of Doxofylline can be decreased when it is combined with Ritonavir.	No	No
Doxofylline	Ritonavir	89	The metabolism of Doxofylline can be decreased when combined with Ritonavir.	No	No
Haloperidol	Ritonavir	89	The metabolism of Haloperidol can be decreased when combined with Ritonavir.	No	Yes
Perifosine	Ritonavir	89	The metabolism of Perifosine can be decreased when combined with Ritonavir.	No	No
Miconazole	Ritonavir	89	The metabolism of Miconazole can be decreased when combined with Ritonavir.	No	No
Ritonavir	Magnesium glycinate	74	The therapeutic efficacy of Magnesium glycinate can be decreased when used in combination with Ritonavir.	No	No
Amylmetacresol	Ritonavir	89	The metabolism of Amylmetacresol can be decreased when combined with Ritonavir.	No	No
Ritonavir	Carteolol	109	Ritonavir may increase the bradycardic activities of Carteolol.	No	No
Carteolol	Ritonavir	89	The metabolism of Carteolol can be decreased when combined with Ritonavir.	No	No
Motexafin gadolinium	Ritonavir	3	The serum concentration of Motexafin gadolinium can be increased when it is combined with Ritonavir.	No	No
Ritonavir	Regadenoson	20	The serum concentration of Regadenoson can be decreased when it is combined with Ritonavir.	No	No
Rotigotine	Ritonavir	89	The metabolism of Rotigotine can be decreased when combined with Ritonavir.	No	No
Ritonavir	Ethinylestradiol	20	The serum concentration of Ethinylestradiol can be decreased when it is combined with Ritonavir.	No	No
Ethinylestradiol	Ritonavir	89	The metabolism of Ethinylestradiol can be decreased when combined with Ritonavir.	No	No
Ibrutinib	Ritonavir	3	The serum concentration of Ibrutinib can be increased when it is combined with Ritonavir.	Yes	Yes
Rimexolone	Ritonavir	3	The serum concentration of Rimexolone can be increased when it is combined with Ritonavir.	No	No
Ritonavir	Rolapitant	89	The metabolism of Ritonavir can be decreased when combined with Rolapitant.	No	No
Rolapitant	Ritonavir	89	The metabolism of Rolapitant can be decreased when combined with Ritonavir.	No	No
Selegiline	Ritonavir	89	The metabolism of Selegiline can be decreased when combined with Ritonavir.	No	No
Lonidamine	Ritonavir	89	The metabolism of Lonidamine can be decreased when combined with Ritonavir.	No	No
Perospirone	Ritonavir	89	The metabolism of Perospirone can be decreased when combined with Ritonavir.	No	No
Ritonavir	Didanosine	20	The serum concentration of Didanosine can be decreased when it is combined with Ritonavir.	Yes	No
Ritonavir	Selinexor	89	The metabolism of Ritonavir can be decreased when combined with Selinexor.	No	No
Selinexor	Ritonavir	89	The metabolism of Selinexor can be decreased when combined with Ritonavir.	No	No
Celiprolol	Ritonavir	89	The metabolism of Celiprolol can be decreased when combined with Ritonavir.	No	No
Urapidil	Ritonavir	3	The serum concentration of Urapidil can be increased when it is combined with Ritonavir.	No	No
Ritonavir	Tolnaftate	89	The metabolism of Ritonavir can be decreased when combined with Tolnaftate.	No	No
Prednisone	Ritonavir	3	The serum concentration of Prednisone can be increased when it is combined with Ritonavir.	Yes	No
Ritonavir	Dutasteride	3	The serum concentration of Ritonavir can be increased when it is combined with Dutasteride.	No	No
Dutasteride	Ritonavir	3	The serum concentration of Dutasteride can be increased when it is combined with Ritonavir.	No	No
Levomenthol	Ritonavir	89	The metabolism of Levomenthol can be decreased when combined with Ritonavir.	No	No
Phentermine	Ritonavir	89	The metabolism of Phentermine can be decreased when combined with Ritonavir.	No	No
Ritonavir	Nicardipine	89	The metabolism of Ritonavir can be decreased when combined with Nicardipine.	Yes	No
Nicardipine	Ritonavir	89	The metabolism of Nicardipine can be decreased when combined with Ritonavir.	Yes	No
Sulbactam	Ritonavir	89	The metabolism of Sulbactam can be decreased when combined with Ritonavir.	No	No
Tolrestat	Ritonavir	89	The metabolism of Tolrestat can be decreased when combined with Ritonavir.	No	No
Carisoprodol	Ritonavir	89	The metabolism of Carisoprodol can be decreased when combined with Ritonavir.	No	No
Ibutilide	Ritonavir	53	Ritonavir may increase the QTc-prolonging activities of Ibutilide.	No	No
Ritonavir	Levosalbutamol	53	Levosalbutamol may increase the QTc-prolonging activities of Ritonavir.	No	No
Ritonavir	Daprodustat	74	The therapeutic efficacy of Daprodustat can be decreased when used in combination with Ritonavir.	No	No
Daprodustat	Ritonavir	3	The serum concentration of Daprodustat can be increased when it is combined with Ritonavir.	No	No
Chlordiazepoxide	Ritonavir	89	The metabolism of Chlordiazepoxide can be decreased when combined with Ritonavir.	No	No
Ritonavir	Ciclopirox	89	The metabolism of Ritonavir can be decreased when combined with Ciclopirox.	No	No
Ciclopirox	Ritonavir	89	The metabolism of Ciclopirox can be decreased when combined with Ritonavir.	No	No
Difluprednate	Ritonavir	3	The serum concentration of Difluprednate can be increased when it is combined with Ritonavir.	No	No
Amlexanox	Ritonavir	89	The metabolism of Amlexanox can be decreased when combined with Ritonavir.	No	No
Lercanidipine	Ritonavir	3	The serum concentration of Lercanidipine can be increased when it is combined with Ritonavir.	No	No
Ritonavir	Carbamoylcholine	113	The risk or severity of adverse effects can be increased when Ritonavir is combined with Carbamoylcholine.	No	No
Carbamoylcholine	Ritonavir	89	The metabolism of Carbamoylcholine can be decreased when combined with Ritonavir.	No	No
Selexipag	Ritonavir	89	The metabolism of Selexipag can be decreased when combined with Ritonavir.	No	No
Ritonavir	Copanlisib	6	The serum concentration of the active metabolites of Copanlisib can be increased when Copanlisib is used in combination with Ritonavir.	No	No
Copanlisib	Ritonavir	89	The metabolism of Copanlisib can be decreased when combined with Ritonavir.	No	No
Tazarotene	Ritonavir	89	The metabolism of Tazarotene can be decreased when combined with Ritonavir.	No	No
Ritonavir	Zidovudine	20	The serum concentration of Zidovudine can be decreased when it is combined with Ritonavir.	Yes	Yes
Zidovudine	Ritonavir	89	The metabolism of Zidovudine can be decreased when combined with Ritonavir.	Yes	Yes
Ritonavir	Theobromine	20	The serum concentration of Theobromine can be decreased when it is combined with Ritonavir.	No	No
Theobromine	Ritonavir	89	The metabolism of Theobromine can be decreased when combined with Ritonavir.	No	No
Naproxen	Ritonavir	89	The metabolism of Naproxen can be decreased when combined with Ritonavir.	No	No
Rigosertib	Ritonavir	89	The metabolism of Rigosertib can be decreased when combined with Ritonavir.	No	No
Levocarnitine	Ritonavir	89	The metabolism of Levocarnitine can be decreased when combined with Ritonavir.	No	No
Sincalide	Ritonavir	53	Ritonavir may increase the QTc-prolonging activities of Sincalide.	No	No
Trimebutine	Ritonavir	89	The metabolism of Trimebutine can be decreased when combined with Ritonavir.	No	No
Ritonavir	Pentosan polysulfate	74	The therapeutic efficacy of Pentosan polysulfate can be decreased when used in combination with Ritonavir.	No	No
Ritonavir	Deferiprone	20	The serum concentration of Deferiprone can be decreased when it is combined with Ritonavir.	No	No
Deferiprone	Ritonavir	89	The metabolism of Deferiprone can be decreased when combined with Ritonavir.	No	No
Cathinone	Ritonavir	89	The metabolism of Cathinone can be decreased when combined with Ritonavir.	No	No
Levofloxacin	Ritonavir	53	Ritonavir may increase the QTc-prolonging activities of Levofloxacin.	No	No
Quinethazone	Ritonavir	3	The serum concentration of Quinethazone can be increased when it is combined with Ritonavir.	No	No
Amprenavir	Ritonavir	89	The metabolism of Amprenavir can be decreased when combined with Ritonavir.	Yes	No
Fursultiamine	Ritonavir	3	The serum concentration of Fursultiamine can be increased when it is combined with Ritonavir.	No	No
Clarithromycin	Ritonavir	89	The metabolism of Clarithromycin can be decreased when combined with Ritonavir.	Yes	Yes
Ritonavir	Besifloxacin	53	Besifloxacin may increase the QTc-prolonging activities of Ritonavir.	No	No
Besifloxacin	Ritonavir	53	Ritonavir may increase the QTc-prolonging activities of Besifloxacin.	No	No
Ondansetron	Ritonavir	89	The metabolism of Ondansetron can be decreased when combined with Ritonavir.	No	No
Clomethiazole	Ritonavir	89	The metabolism of Clomethiazole can be decreased when combined with Ritonavir.	No	No
Montelukast	Ritonavir	89	The metabolism of Montelukast can be decreased when combined with Ritonavir.	No	No
Ritonavir	Eltrombopag	3	The serum concentration of Ritonavir can be increased when it is combined with Eltrombopag.	No	No
Cinepazide	Ritonavir	89	The metabolism of Cinepazide can be decreased when combined with Ritonavir.	No	No
Azelastine	Ritonavir	89	The metabolism of Azelastine can be decreased when combined with Ritonavir.	No	No
Hydrocodone	Ritonavir	3	The serum concentration of Hydrocodone can be increased when it is combined with Ritonavir.	No	No
Flurandrenolide	Ritonavir	3	The serum concentration of Flurandrenolide can be increased when it is combined with Ritonavir.	No	No
Alfuzosin	Ritonavir	3	The serum concentration of Alfuzosin can be increased when it is combined with Ritonavir.	Yes	Yes
Dextroamphetamine	Ritonavir	89	The metabolism of Dextroamphetamine can be decreased when combined with Ritonavir.	No	No
Tianeptine	Ritonavir	3	The serum concentration of Tianeptine can be increased when it is combined with Ritonavir.	No	No
Theodrenaline	Ritonavir	3	The serum concentration of Theodrenaline can be increased when it is combined with Ritonavir.	No	No
Hexylresorcinol	Ritonavir	89	The metabolism of Hexylresorcinol can be decreased when combined with Ritonavir.	No	No
Ritonavir	Zafirlukast	89	The metabolism of Ritonavir can be decreased when combined with Zafirlukast.	No	No
Zafirlukast	Ritonavir	89	The metabolism of Zafirlukast can be decreased when combined with Ritonavir.	No	No
Fosbretabulin	Ritonavir	89	The metabolism of Fosbretabulin can be decreased when combined with Ritonavir.	No	No
Propylthiouracil	Ritonavir	89	The metabolism of Propylthiouracil can be decreased when combined with Ritonavir.	No	No
Lornoxicam	Ritonavir	89	The metabolism of Lornoxicam can be decreased when combined with Ritonavir.	No	No
Benzbromarone	Ritonavir	89	The metabolism of Benzbromarone can be decreased when combined with Ritonavir.	No	No
Ecamsule	Ritonavir	89	The metabolism of Ecamsule can be decreased when combined with Ritonavir.	No	No
Ritonavir	Mannitol	113	The risk or severity of adverse effects can be increased when Ritonavir is combined with Mannitol.	No	No
Aurothioglucose	Ritonavir	89	The metabolism of Aurothioglucose can be decreased when combined with Ritonavir.	No	No
Ritonavir	Mizolastine	89	The metabolism of Ritonavir can be decreased when combined with Mizolastine.	No	No
Mizolastine	Ritonavir	3	The serum concentration of Mizolastine can be increased when it is combined with Ritonavir.	No	No
Ritonavir	Abemaciclib	113	The risk or severity of adverse effects can be increased when Ritonavir is combined with Abemaciclib.	Yes	Yes
Magnesium acetate tetrahydrate	Ritonavir	20	The serum concentration of Ritonavir can be decreased when it is combined with Magnesium acetate tetrahydrate.	No	No
Methaqualone	Ritonavir	89	The metabolism of Methaqualone can be decreased when combined with Ritonavir.	No	No
Etoposide	Ritonavir	89	The metabolism of Etoposide can be decreased when combined with Ritonavir.	No	No
Ritonavir	Dinoprost	75	Ritonavir may increase the hypotensive activities of Dinoprost.	No	No
Dinoprost	Ritonavir	89	The metabolism of Dinoprost can be decreased when combined with Ritonavir.	No	No
Eluxadoline	Ritonavir	3	The serum concentration of Eluxadoline can be increased when it is combined with Ritonavir.	No	No
Benzodiazepine	Ritonavir	89	The metabolism of Benzodiazepine can be decreased when combined with Ritonavir.	No	No
Praziquantel	Ritonavir	89	The metabolism of Praziquantel can be decreased when combined with Ritonavir.	No	No
Macitentan	Ritonavir	3	The serum concentration of Macitentan can be increased when it is combined with Ritonavir.	No	No
Ilorasertib	Ritonavir	3	The serum concentration of Ilorasertib can be increased when it is combined with Ritonavir.	No	No
Chromium picolinate	Ritonavir	89	The metabolism of Chromium picolinate can be decreased when combined with Ritonavir.	No	No
Oxybutynin	Ritonavir	3	The serum concentration of Oxybutynin can be increased when it is combined with Ritonavir.	No	No
Ritonavir	Clomipramine	89	The metabolism of Ritonavir can be decreased when combined with Clomipramine.	No	No
Clomipramine	Ritonavir	89	The metabolism of Clomipramine can be decreased when combined with Ritonavir.	No	No
Efonidipine	Ritonavir	3	The serum concentration of Efonidipine can be increased when it is combined with Ritonavir.	No	No
Olmutinib	Ritonavir	3	The serum concentration of Olmutinib can be increased when it is combined with Ritonavir.	No	No
Tramazoline	Ritonavir	89	The metabolism of Tramazoline can be decreased when combined with Ritonavir.	No	No
Protionamide	Ritonavir	89	The metabolism of Protionamide can be decreased when combined with Ritonavir.	No	No
Benzphetamine	Ritonavir	89	The metabolism of Benzphetamine can be decreased when combined with Ritonavir.	No	No
Ethylmorphine	Ritonavir	89	The metabolism of Ethylmorphine can be decreased when combined with Ritonavir.	No	No
Fotemustine	Ritonavir	89	The metabolism of Fotemustine can be decreased when combined with Ritonavir.	No	No
Ritonavir	Tetracycline	89	The metabolism of Ritonavir can be decreased when combined with Tetracycline.	No	No
Tetracycline	Ritonavir	89	The metabolism of Tetracycline can be decreased when combined with Ritonavir.	No	No
Pacritinib	Ritonavir	89	The metabolism of Pacritinib can be decreased when combined with Ritonavir.	No	No
Ritonavir	Manidipine	89	The metabolism of Ritonavir can be decreased when combined with Manidipine.	No	No
Manidipine	Ritonavir	3	The serum concentration of Manidipine can be increased when it is combined with Ritonavir.	No	No
Patidegib	Ritonavir	89	The metabolism of Patidegib can be decreased when combined with Ritonavir.	No	No
Omacetaxine mepesuccinate	Ritonavir	3	The serum concentration of Omacetaxine mepesuccinate can be increased when it is combined with Ritonavir.	No	No
Progesterone	Ritonavir	89	The metabolism of Progesterone can be decreased when combined with Ritonavir.	No	No
Aleglitazar	Ritonavir	89	The metabolism of Aleglitazar can be decreased when combined with Ritonavir.	No	No
Sitaxentan	Ritonavir	89	The metabolism of Sitaxentan can be decreased when combined with Ritonavir.	No	No
Lamivudine	Ritonavir	89	The metabolism of Lamivudine can be decreased when combined with Ritonavir.	No	No
Sotalol	Ritonavir	53	Ritonavir may increase the QTc-prolonging activities of Sotalol.	No	No
Plitidepsin	Ritonavir	89	The metabolism of Plitidepsin can be decreased when combined with Ritonavir.	No	No
Ritonavir	Pexidartinib	89	The metabolism of Ritonavir can be decreased when combined with Pexidartinib.	No	No
Ritonavir	Trihexyphenidyl	74	The therapeutic efficacy of Trihexyphenidyl can be decreased when used in combination with Ritonavir.	No	No
Ritonavir	Nelfinavir	89	The metabolism of Ritonavir can be decreased when combined with Nelfinavir.	Yes	No
Dihydroergocornine	Ritonavir	113	The risk or severity of adverse effects can be increased when Dihydroergocornine is combined with Ritonavir.	No	No
Ritonavir	Solifenacin	53	Solifenacin may increase the QTc-prolonging activities of Ritonavir.	No	No
Solifenacin	Ritonavir	89	The metabolism of Solifenacin can be decreased when combined with Ritonavir.	No	No
Ozagrel	Ritonavir	89	The metabolism of Ozagrel can be decreased when combined with Ritonavir.	No	No
Suvorexant	Ritonavir	3	The serum concentration of Suvorexant can be increased when it is combined with Ritonavir.	No	No
Methylbenactyzium	Ritonavir	89	The metabolism of Methylbenactyzium can be decreased when combined with Ritonavir.	No	No
Ritonavir	Maltose	74	The therapeutic efficacy of Maltose can be decreased when used in combination with Ritonavir.	No	No
Ritonavir	Ranimustine	74	The therapeutic efficacy of Ranimustine can be decreased when used in combination with Ritonavir.	No	No
Ranimustine	Ritonavir	89	The metabolism of Ranimustine can be decreased when combined with Ritonavir.	No	No
Nickel sulfate	Ritonavir	20	The serum concentration of Ritonavir can be decreased when it is combined with Nickel sulfate.	No	No
Alectinib	Ritonavir	3	The serum concentration of Alectinib can be increased when it is combined with Ritonavir.	No	No
Lenalidomide	Ritonavir	89	The metabolism of Lenalidomide can be decreased when combined with Ritonavir.	No	No
Ritonavir	Venlafaxine	89	The metabolism of Ritonavir can be decreased when combined with Venlafaxine.	No	No
Ritonavir	Moxifloxacin	53	Moxifloxacin may increase the QTc-prolonging activities of Ritonavir.	No	No
Moxifloxacin	Ritonavir	53	Ritonavir may increase the QTc-prolonging activities of Moxifloxacin.	No	No
Dexchlorpheniramine	Ritonavir	89	The metabolism of Dexchlorpheniramine can be decreased when combined with Ritonavir.	No	No
Sufentanil	Ritonavir	89	The metabolism of Sufentanil can be decreased when combined with Ritonavir.	No	No
Enalaprilat	Ritonavir	89	The metabolism of Enalaprilat can be decreased when combined with Ritonavir.	No	No
Ferrous sulfate anhydrous	Ritonavir	20	The serum concentration of Ritonavir can be decreased when it is combined with Ferrous sulfate anhydrous.	No	No
Mefenamic acid	Ritonavir	89	The metabolism of Mefenamic acid can be decreased when combined with Ritonavir.	No	No
Dantrolene	Ritonavir	89	The metabolism of Dantrolene can be decreased when combined with Ritonavir.	No	No
Mefloquine	Ritonavir	89	The metabolism of Mefloquine can be decreased when combined with Ritonavir.	No	No
Pemoline	Ritonavir	89	The metabolism of Pemoline can be decreased when combined with Ritonavir.	No	No
Aliskiren	Ritonavir	89	The metabolism of Aliskiren can be decreased when combined with Ritonavir.	No	No
Ritonavir	Terpin hydrate	74	The therapeutic efficacy of Terpin hydrate can be decreased when used in combination with Ritonavir.	No	No
Terpin hydrate	Ritonavir	89	The metabolism of Terpin hydrate can be decreased when combined with Ritonavir.	No	No
Nebivolol	Ritonavir	3	The serum concentration of Nebivolol can be increased when it is combined with Ritonavir.	No	No
Amsacrine	Ritonavir	89	The metabolism of Amsacrine can be decreased when combined with Ritonavir.	No	No
Camptothecin	Ritonavir	89	The metabolism of Camptothecin can be decreased when combined with Ritonavir.	No	No
Ritonavir	Ivacaftor	3	The serum concentration of Ritonavir can be increased when it is combined with Ivacaftor.	No	No
Ivacaftor	Ritonavir	3	The serum concentration of Ivacaftor can be increased when it is combined with Ritonavir.	No	No
Ritonavir	Pentoxyverine	74	The therapeutic efficacy of Pentoxyverine can be decreased when used in combination with Ritonavir.	No	No
Tranexamic acid	Ritonavir	89	The metabolism of Tranexamic acid can be decreased when combined with Ritonavir.	No	No
Ritonavir	Nafarelin	53	Nafarelin may increase the QTc-prolonging activities of Ritonavir.	No	No
Nafarelin	Ritonavir	53	Ritonavir may increase the QTc-prolonging activities of Nafarelin.	No	No
Laropiprant	Ritonavir	89	The metabolism of Laropiprant can be decreased when combined with Ritonavir.	No	No
Lincomycin	Ritonavir	89	The metabolism of Lincomycin can be decreased when combined with Ritonavir.	No	No
Retapamulin	Ritonavir	3	The serum concentration of Retapamulin can be increased when it is combined with Ritonavir.	No	No
Ritonavir	Promazine	89	The metabolism of Ritonavir can be decreased when combined with Promazine.	No	No
Promazine	Ritonavir	89	The metabolism of Promazine can be decreased when combined with Ritonavir.	No	No
Pimozide	Ritonavir	3	The serum concentration of Pimozide can be increased when it is combined with Ritonavir.	Yes	Yes
Glucosamine	Ritonavir	89	The metabolism of Glucosamine can be decreased when combined with Ritonavir.	No	No
Ritonavir	Homatropine methylbromide	74	The therapeutic efficacy of Homatropine methylbromide can be decreased when used in combination with Ritonavir.	No	No
Ritonavir	Mifepristone	3	The serum concentration of Ritonavir can be increased when it is combined with Mifepristone.	No	No
Mifepristone	Ritonavir	3	The serum concentration of Mifepristone can be increased when it is combined with Ritonavir.	No	No
Samatasvir	Ritonavir	89	The metabolism of Samatasvir can be decreased when combined with Ritonavir.	No	No
Ritonavir	Luliconazole	3	The serum concentration of Ritonavir can be increased when it is combined with Luliconazole.	No	No
Toluene	Ritonavir	89	The metabolism of Toluene can be decreased when combined with Ritonavir.	No	No
Fluvastatin	Ritonavir	3	The serum concentration of Fluvastatin can be increased when it is combined with Ritonavir.	No	Yes
Ritonavir	Ribociclib	3	The serum concentration of Ritonavir can be increased when it is combined with Ribociclib.	No	No
Ribociclib	Ritonavir	3	The serum concentration of Ribociclib can be increased when it is combined with Ritonavir.	No	No
Ritonavir	Terbinafine	89	The metabolism of Ritonavir can be decreased when combined with Terbinafine.	No	No
Terbinafine	Ritonavir	89	The metabolism of Terbinafine can be decreased when combined with Ritonavir.	No	No
Polaprezinc	Ritonavir	89	The metabolism of Polaprezinc can be decreased when combined with Ritonavir.	No	No
Valbenazine	Ritonavir	89	The metabolism of Valbenazine can be decreased when combined with Ritonavir.	No	No
Vardenafil	Ritonavir	3	The serum concentration of Vardenafil can be increased when it is combined with Ritonavir.	No	Yes
Dihydrotachysterol	Ritonavir	89	The metabolism of Dihydrotachysterol can be decreased when combined with Ritonavir.	No	No
Meprobamate	Ritonavir	89	The metabolism of Meprobamate can be decreased when combined with Ritonavir.	No	No
Oxycodone	Ritonavir	89	The metabolism of Oxycodone can be decreased when combined with Ritonavir.	No	No
Lurbinectedin	Ritonavir	3	The serum concentration of Lurbinectedin can be increased when it is combined with Ritonavir.	No	No
Ritonavir	Duvelisib	89	The metabolism of Ritonavir can be decreased when combined with Duvelisib.	No	No
Duvelisib	Ritonavir	3	The serum concentration of Duvelisib can be increased when it is combined with Ritonavir.	No	No
Pidotimod	Ritonavir	89	The metabolism of Pidotimod can be decreased when combined with Ritonavir.	No	No
Ritonavir	Metoprolol	109	Ritonavir may increase the bradycardic activities of Metoprolol.	No	No
Metoprolol	Ritonavir	3	The serum concentration of Metoprolol can be increased when it is combined with Ritonavir.	No	No
Evogliptin	Ritonavir	89	The metabolism of Evogliptin can be decreased when combined with Ritonavir.	No	No
Ketamine	Ritonavir	89	The metabolism of Ketamine can be decreased when combined with Ritonavir.	No	No
Ritonavir	Tribenoside	74	The therapeutic efficacy of Tribenoside can be decreased when used in combination with Ritonavir.	No	No
Azintamide	Ritonavir	89	The metabolism of Azintamide can be decreased when combined with Ritonavir.	No	No
Benzophenone	Ritonavir	89	The metabolism of Benzophenone can be decreased when combined with Ritonavir.	No	No
Gonadorelin	Ritonavir	53	Ritonavir may increase the QTc-prolonging activities of Gonadorelin.	No	No
Cefadroxil	Ritonavir	89	The metabolism of Cefadroxil can be decreased when combined with Ritonavir.	No	No
Lidocaine	Ritonavir	89	The metabolism of Lidocaine can be decreased when combined with Ritonavir.	Yes	No
Brivaracetam	Ritonavir	89	The metabolism of Brivaracetam can be decreased when combined with Ritonavir.	No	No
Estrone	Ritonavir	89	The metabolism of Estrone can be decreased when combined with Ritonavir.	No	No
Ritonavir	Gatifloxacin	53	Gatifloxacin may increase the QTc-prolonging activities of Ritonavir.	No	No
Gatifloxacin	Ritonavir	53	Ritonavir may increase the QTc-prolonging activities of Gatifloxacin.	No	No
Ritonavir	Lapatinib	89	The metabolism of Ritonavir can be decreased when combined with Lapatinib.	No	No
Lapatinib	Ritonavir	3	The serum concentration of Lapatinib can be increased when it is combined with Ritonavir.	No	No
Sulfasalazine	Ritonavir	89	The metabolism of Sulfasalazine can be decreased when combined with Ritonavir.	No	No
Coenzyme M	Ritonavir	89	The metabolism of Coenzyme M can be decreased when combined with Ritonavir.	No	No
Iguratimod	Ritonavir	89	The metabolism of Iguratimod can be decreased when combined with Ritonavir.	No	No
Aprindine	Ritonavir	89	The metabolism of Aprindine can be decreased when combined with Ritonavir.	No	No
Ritonavir	Lacosamide	5	Ritonavir may increase the atrioventricular blocking (AV block) activities of Lacosamide.	No	No
Lacosamide	Ritonavir	3	The serum concentration of Lacosamide can be increased when it is combined with Ritonavir.	No	No
Ritonavir	Sorafenib	89	The metabolism of Ritonavir can be decreased when combined with Sorafenib.	No	No
Ritonavir	Vatalanib	89	The metabolism of Ritonavir can be decreased when combined with Vatalanib.	No	No
Vatalanib	Ritonavir	89	The metabolism of Vatalanib can be decreased when combined with Ritonavir.	No	No
Grazoprevir	Ritonavir	89	The metabolism of Grazoprevir can be decreased when combined with Ritonavir.	Yes	No
Procarbazine	Ritonavir	89	The metabolism of Procarbazine can be decreased when combined with Ritonavir.	No	No
Etomidate	Ritonavir	89	The metabolism of Etomidate can be decreased when combined with Ritonavir.	No	No
Ritonavir	Isavuconazonium	89	The metabolism of Ritonavir can be decreased when combined with Isavuconazonium.	No	No
Dexlansoprazole	Ritonavir	89	The metabolism of Dexlansoprazole can be decreased when combined with Ritonavir.	No	No
Desvenlafaxine	Ritonavir	89	The metabolism of Desvenlafaxine can be decreased when combined with Ritonavir.	No	No
Alcaftadine	Ritonavir	89	The metabolism of Alcaftadine can be decreased when combined with Ritonavir.	No	No
Ritonavir	Diphenhydramine	89	The metabolism of Ritonavir can be decreased when combined with Diphenhydramine.	No	No
Diphenhydramine	Ritonavir	89	The metabolism of Diphenhydramine can be decreased when combined with Ritonavir.	No	No
Ritonavir	Ricolinostat	89	The metabolism of Ritonavir can be decreased when combined with Ricolinostat.	No	No
Ricolinostat	Ritonavir	3	The serum concentration of Ricolinostat can be increased when it is combined with Ritonavir.	No	No
Ritonavir	Dehydrocholic acid	20	The serum concentration of Dehydrocholic acid can be decreased when it is combined with Ritonavir.	No	No
Isosorbide dinitrate	Ritonavir	89	The metabolism of Isosorbide dinitrate can be decreased when combined with Ritonavir.	No	No
Velpatasvir	Ritonavir	89	The metabolism of Velpatasvir can be decreased when combined with Ritonavir.	Yes	No
Carbon dioxide	Ritonavir	53	Ritonavir may increase the QTc-prolonging activities of Carbon dioxide.	No	No
Ritonavir	Clotrimazole	89	The metabolism of Ritonavir can be decreased when combined with Clotrimazole.	No	No
Oxiconazole	Ritonavir	89	The metabolism of Oxiconazole can be decreased when combined with Ritonavir.	No	No
Tyramine	Ritonavir	89	The metabolism of Tyramine can be decreased when combined with Ritonavir.	No	No
Spiramycin	Ritonavir	89	The metabolism of Spiramycin can be decreased when combined with Ritonavir.	No	No
Melperone	Ritonavir	89	The metabolism of Melperone can be decreased when combined with Ritonavir.	No	No
Ritonavir	Fluvoxamine	89	The metabolism of Ritonavir can be decreased when combined with Fluvoxamine.	No	No
Metaraminol	Ritonavir	89	The metabolism of Metaraminol can be decreased when combined with Ritonavir.	No	No
Zileuton	Ritonavir	89	The metabolism of Zileuton can be decreased when combined with Ritonavir.	No	No
Prasugrel	Ritonavir	89	The metabolism of Prasugrel can be decreased when combined with Ritonavir.	No	No
Ifosfamide	Ritonavir	89	The metabolism of Ifosfamide can be decreased when combined with Ritonavir.	No	No
Ritonavir	Ivabradine	109	Ritonavir may increase the bradycardic activities of Ivabradine.	No	No
Ivabradine	Ritonavir	3	The serum concentration of Ivabradine can be increased when it is combined with Ritonavir.	No	No
Ritonavir	Oxytetracycline	89	The metabolism of Ritonavir can be decreased when combined with Oxytetracycline.	No	No
Oxytetracycline	Ritonavir	89	The metabolism of Oxytetracycline can be decreased when combined with Ritonavir.	No	No
Ritonavir	Perhexiline	74	The therapeutic efficacy of Perhexiline can be decreased when used in combination with Ritonavir.	No	No
Perhexiline	Ritonavir	89	The metabolism of Perhexiline can be decreased when combined with Ritonavir.	No	No
Ritonavir	Riboflavin	20	The serum concentration of Riboflavin can be decreased when it is combined with Ritonavir.	No	No
Indium In-111 pentetreotide	Ritonavir	53	Ritonavir may increase the QTc-prolonging activities of Indium In-111 pentetreotide.	No	No
Loperamide	Ritonavir	89	The metabolism of Loperamide can be decreased when combined with Ritonavir.	No	No
Tolperisone	Ritonavir	89	The metabolism of Tolperisone can be decreased when combined with Ritonavir.	No	No
Mirabegron	Ritonavir	89	The metabolism of Mirabegron can be decreased when combined with Ritonavir.	No	No
Ritonavir	Fluindione	104	The metabolism of Fluindione can be increased when combined with Ritonavir.	No	No
Fenoterol	Ritonavir	89	The metabolism of Fenoterol can be decreased when combined with Ritonavir.	No	No
Ritonavir	Chlorpropamide	74	The therapeutic efficacy of Chlorpropamide can be decreased when used in combination with Ritonavir.	No	No
Chlorpropamide	Ritonavir	89	The metabolism of Chlorpropamide can be decreased when combined with Ritonavir.	No	No
Chlorphentermine	Ritonavir	89	The metabolism of Chlorphentermine can be decreased when combined with Ritonavir.	No	No
Sulfabenzamide	Ritonavir	89	The metabolism of Sulfabenzamide can be decreased when combined with Ritonavir.	No	No
Valaciclovir	Ritonavir	89	The metabolism of Valaciclovir can be decreased when combined with Ritonavir.	No	No
Tolvaptan	Ritonavir	3	The serum concentration of Tolvaptan can be increased when it is combined with Ritonavir.	No	No
Testosterone cypionate	Ritonavir	89	The metabolism of Testosterone cypionate can be decreased when combined with Ritonavir.	No	No
Teniposide	Ritonavir	89	The metabolism of Teniposide can be decreased when combined with Ritonavir.	No	No
Ferric pyrophosphate	Ritonavir	53	Ritonavir may increase the QTc-prolonging activities of Ferric pyrophosphate.	No	No
Cephalexin	Ritonavir	89	The metabolism of Cephalexin can be decreased when combined with Ritonavir.	No	No
Nitrofurantoin	Ritonavir	89	The metabolism of Nitrofurantoin can be decreased when combined with Ritonavir.	No	No
Ritonavir	Glyburide	74	The therapeutic efficacy of Glyburide can be decreased when used in combination with Ritonavir.	No	No
Glyburide	Ritonavir	89	The metabolism of Glyburide can be decreased when combined with Ritonavir.	No	No
Fenbufen	Ritonavir	89	The metabolism of Fenbufen can be decreased when combined with Ritonavir.	No	No
Flurbiprofen	Ritonavir	89	The metabolism of Flurbiprofen can be decreased when combined with Ritonavir.	No	No
Buprenorphine	Ritonavir	89	The metabolism of Buprenorphine can be decreased when combined with Ritonavir.	No	Yes
Ritonavir	Tipranavir	89	The metabolism of Ritonavir can be decreased when combined with Tipranavir.	Yes	No
Roquinimex	Ritonavir	89	The metabolism of Roquinimex can be decreased when combined with Ritonavir.	No	No
Midomafetamine	Ritonavir	89	The metabolism of Midomafetamine can be decreased when combined with Ritonavir.	No	No
Ritonavir	Arbutin	74	The therapeutic efficacy of Arbutin can be decreased when used in combination with Ritonavir.	No	No
Arbutin	Ritonavir	89	The metabolism of Arbutin can be decreased when combined with Ritonavir.	No	No
Vilazodone	Ritonavir	3	The serum concentration of Vilazodone can be increased when it is combined with Ritonavir.	No	No
Anisindione	Ritonavir	89	The metabolism of Anisindione can be decreased when combined with Ritonavir.	No	No
Tanespimycin	Ritonavir	3	The serum concentration of Tanespimycin can be increased when it is combined with Ritonavir.	No	No
Ritonavir	Profenamine	74	The therapeutic efficacy of Profenamine can be decreased when used in combination with Ritonavir.	No	No
Ritonavir	Hydroxyprogesterone caproate	20	The serum concentration of Hydroxyprogesterone caproate can be decreased when it is combined with Ritonavir.	No	No
Ritonavir	Miglitol	74	The therapeutic efficacy of Miglitol can be decreased when used in combination with Ritonavir.	No	No
Miglitol	Ritonavir	89	The metabolism of Miglitol can be decreased when combined with Ritonavir.	No	No
Dacarbazine	Ritonavir	89	The metabolism of Dacarbazine can be decreased when combined with Ritonavir.	No	No
Felbinac	Ritonavir	89	The metabolism of Felbinac can be decreased when combined with Ritonavir.	No	No
Codeine	Ritonavir	89	The metabolism of Codeine can be decreased when combined with Ritonavir.	No	No
Podofilox	Ritonavir	89	The metabolism of Podofilox can be decreased when combined with Ritonavir.	No	No
Ritonavir	Mestranol	20	The serum concentration of Mestranol can be decreased when it is combined with Ritonavir.	No	No
Mestranol	Ritonavir	89	The metabolism of Mestranol can be decreased when combined with Ritonavir.	No	No
Budesonide	Ritonavir	3	The serum concentration of Budesonide can be increased when it is combined with Ritonavir.	Yes	Yes
Ritonavir	Tranylcypromine	89	The metabolism of Ritonavir can be decreased when combined with Tranylcypromine.	No	No
Tranylcypromine	Ritonavir	89	The metabolism of Tranylcypromine can be decreased when combined with Ritonavir.	No	No
Ritonavir	Theophylline	20	The serum concentration of Theophylline can be decreased when it is combined with Ritonavir.	No	Yes
Theophylline	Ritonavir	89	The metabolism of Theophylline can be decreased when combined with Ritonavir.	No	Yes
Aclarubicin	Ritonavir	89	The metabolism of Aclarubicin can be decreased when combined with Ritonavir.	No	No
Nandrolone decanoate	Ritonavir	89	The metabolism of Nandrolone decanoate can be decreased when combined with Ritonavir.	No	No
Nimodipine	Ritonavir	3	The serum concentration of Nimodipine can be increased when it is combined with Ritonavir.	No	No
Ritonavir	Uric acid	89	The metabolism of Ritonavir can be decreased when combined with Uric acid.	No	No
Ritonavir	Benzatropine	74	The therapeutic efficacy of Benzatropine can be decreased when used in combination with Ritonavir.	No	No
Benzatropine	Ritonavir	89	The metabolism of Benzatropine can be decreased when combined with Ritonavir.	No	No
Levetiracetam	Ritonavir	89	The metabolism of Levetiracetam can be decreased when combined with Ritonavir.	No	No
Venetoclax	Ritonavir	89	The metabolism of Venetoclax can be decreased when combined with Ritonavir.	Yes	Yes
Ritonavir	Cysteamine	74	The therapeutic efficacy of Cysteamine can be decreased when used in combination with Ritonavir.	No	No
Aluminum hydroxide	Ritonavir	20	The serum concentration of Ritonavir can be decreased when it is combined with Aluminum hydroxide.	No	No
Sapitinib	Ritonavir	3	The serum concentration of Sapitinib can be increased when it is combined with Ritonavir.	No	No
Naftopidil	Ritonavir	3	The serum concentration of Naftopidil can be increased when it is combined with Ritonavir.	No	No
Ritonavir	Lanreotide	53	Lanreotide may increase the QTc-prolonging activities of Ritonavir.	No	No
Ritonavir	Azithromycin	74	The therapeutic efficacy of Azithromycin can be decreased when used in combination with Ritonavir.	No	No
Azithromycin	Ritonavir	89	The metabolism of Azithromycin can be decreased when combined with Ritonavir.	No	No
Cefamandole	Ritonavir	89	The metabolism of Cefamandole can be decreased when combined with Ritonavir.	No	No
Neratinib	Ritonavir	89	The metabolism of Neratinib can be decreased when combined with Ritonavir.	Yes	Yes
Ritonavir	Benzoylecgonine	89	The metabolism of Ritonavir can be decreased when combined with Benzoylecgonine.	No	No
Benzoylecgonine	Ritonavir	89	The metabolism of Benzoylecgonine can be decreased when combined with Ritonavir.	No	No
Diclofenac	Ritonavir	89	The metabolism of Diclofenac can be decreased when combined with Ritonavir.	No	No
Ritonavir	Entinostat	89	The metabolism of Ritonavir can be decreased when combined with Entinostat.	No	No
Entinostat	Ritonavir	3	The serum concentration of Entinostat can be increased when it is combined with Ritonavir.	No	No
Ritonavir	Dasabuvir	3	The serum concentration of Ritonavir can be increased when it is combined with Dasabuvir.	Yes	No
Naratriptan	Ritonavir	3	The serum concentration of Naratriptan can be increased when it is combined with Ritonavir.	No	No
Temocapril	Ritonavir	89	The metabolism of Temocapril can be decreased when combined with Ritonavir.	No	No
Ritonavir	Sulfathiazole	89	The metabolism of Ritonavir can be decreased when combined with Sulfathiazole.	No	No
Sulfathiazole	Ritonavir	89	The metabolism of Sulfathiazole can be decreased when combined with Ritonavir.	No	No
Dobutamine	Ritonavir	89	The metabolism of Dobutamine can be decreased when combined with Ritonavir.	No	No
Amyl Nitrite	Ritonavir	89	The metabolism of Amyl Nitrite can be decreased when combined with Ritonavir.	No	No
Isometheptene	Ritonavir	89	The metabolism of Isometheptene can be decreased when combined with Ritonavir.	No	No
Ritonavir	Fludarabine	113	The risk or severity of adverse effects can be increased when Ritonavir is combined with Fludarabine.	No	No
Clobetasol	Ritonavir	3	The serum concentration of Clobetasol can be increased when it is combined with Ritonavir.	No	No
Ritonavir	Fluorouracil	89	The metabolism of Ritonavir can be decreased when combined with Fluorouracil.	No	No
Ritonavir	Rutin	74	The therapeutic efficacy of Rutin can be decreased when used in combination with Ritonavir.	No	No
Rutin	Ritonavir	3	The serum concentration of Rutin can be increased when it is combined with Ritonavir.	No	No
Chlorpromazine	Ritonavir	89	The metabolism of Chlorpromazine can be decreased when combined with Ritonavir.	No	No
Ritonavir	Cocaine	89	The metabolism of Ritonavir can be decreased when combined with Cocaine.	No	No
Cocaine	Ritonavir	89	The metabolism of Cocaine can be decreased when combined with Ritonavir.	No	No
Ritonavir	Physostigmine	6	The serum concentration of the active metabolites of Physostigmine can be increased when Physostigmine is used in combination with Ritonavir.	No	No
Sodium phosphate, monobasic	Ritonavir	22	Ritonavir may increase the nephrotoxic activities of Sodium phosphate, monobasic.	No	No
Fleroxacin	Ritonavir	53	Ritonavir may increase the QTc-prolonging activities of Fleroxacin.	No	No
Dopamine	Ritonavir	89	The metabolism of Dopamine can be decreased when combined with Ritonavir.	No	No
Methsuximide	Ritonavir	89	The metabolism of Methsuximide can be decreased when combined with Ritonavir.	No	No
Ritonavir	Pyrimethamine	89	The metabolism of Ritonavir can be decreased when combined with Pyrimethamine.	No	No
Pyrimethamine	Ritonavir	89	The metabolism of Pyrimethamine can be decreased when combined with Ritonavir.	No	No
Ritonavir	Nadolol	109	Ritonavir may increase the bradycardic activities of Nadolol.	No	No
Cyamemazine	Ritonavir	89	The metabolism of Cyamemazine can be decreased when combined with Ritonavir.	No	No
Rifamycin	Ritonavir	3	The serum concentration of Rifamycin can be increased when it is combined with Ritonavir.	No	No
Sulfacytine	Ritonavir	89	The metabolism of Sulfacytine can be decreased when combined with Ritonavir.	No	No
Ritonavir	Perampanel	34	Perampanel may increase the central nervous system depressant (CNS depressant) activities of Ritonavir.	No	No
Perampanel	Ritonavir	89	The metabolism of Perampanel can be decreased when combined with Ritonavir.	No	No
Tapentadol	Ritonavir	89	The metabolism of Tapentadol can be decreased when combined with Ritonavir.	No	No
Nizatidine	Ritonavir	20	The serum concentration of Ritonavir can be decreased when it is combined with Nizatidine.	No	No
Idarubicin	Ritonavir	89	The metabolism of Idarubicin can be decreased when combined with Ritonavir.	No	No
Lumiracoxib	Ritonavir	89	The metabolism of Lumiracoxib can be decreased when combined with Ritonavir.	No	No
Flavoxate	Ritonavir	89	The metabolism of Flavoxate can be decreased when combined with Ritonavir.	No	No
Ritonavir	Metoclopramide	53	Metoclopramide may increase the QTc-prolonging activities of Ritonavir.	No	No
Metoclopramide	Ritonavir	89	The metabolism of Metoclopramide can be decreased when combined with Ritonavir.	No	No
Ritonavir	Salbutamol	53	Salbutamol may increase the QTc-prolonging activities of Ritonavir.	No	No
Topotecan	Ritonavir	3	The serum concentration of Topotecan can be increased when it is combined with Ritonavir.	No	No
Ritonavir	Tegobuvir	3	The serum concentration of Ritonavir can be increased when it is combined with Tegobuvir.	No	No
Tegobuvir	Ritonavir	89	The metabolism of Tegobuvir can be decreased when combined with Ritonavir.	No	No
Benzyl alcohol	Ritonavir	89	The metabolism of Benzyl alcohol can be decreased when combined with Ritonavir.	No	No
Ritonavir	Sapanisertib	20	The serum concentration of Sapanisertib can be decreased when it is combined with Ritonavir.	No	No
Orlistat	Ritonavir	20	The serum concentration of Ritonavir can be decreased when it is combined with Orlistat.	No	No
Finasteride	Ritonavir	89	The metabolism of Finasteride can be decreased when combined with Ritonavir.	No	No
Ritonavir	Imatinib	89	The metabolism of Ritonavir can be decreased when combined with Imatinib.	No	No
Imatinib	Ritonavir	3	The serum concentration of Imatinib can be increased when it is combined with Ritonavir.	No	No
Orphenadrine	Ritonavir	89	The metabolism of Orphenadrine can be decreased when combined with Ritonavir.	No	No
Alpelisib	Ritonavir	89	The metabolism of Alpelisib can be decreased when combined with Ritonavir.	No	No
Sodium citrate	Ritonavir	80	Ritonavir may increase the anticoagulant activities of Sodium citrate.	No	No
Ornidazole	Ritonavir	89	The metabolism of Ornidazole can be decreased when combined with Ritonavir.	No	No
Ifenprodil	Ritonavir	89	The metabolism of Ifenprodil can be decreased when combined with Ritonavir.	No	No
Tivantinib	Ritonavir	3	The serum concentration of Tivantinib can be increased when it is combined with Ritonavir.	No	No
Flunitrazepam	Ritonavir	89	The metabolism of Flunitrazepam can be decreased when combined with Ritonavir.	No	No
Albendazole	Ritonavir	89	The metabolism of Albendazole can be decreased when combined with Ritonavir.	No	No
Dexketoprofen	Ritonavir	89	The metabolism of Dexketoprofen can be decreased when combined with Ritonavir.	No	No
Tamibarotene	Ritonavir	89	The metabolism of Tamibarotene can be decreased when combined with Ritonavir.	No	No
Amoxicillin	Ritonavir	89	The metabolism of Amoxicillin can be decreased when combined with Ritonavir.	No	No
Tromethamine	Ritonavir	20	The serum concentration of Ritonavir can be decreased when it is combined with Tromethamine.	No	No
Tucidinostat	Ritonavir	3	The serum concentration of Tucidinostat can be increased when it is combined with Ritonavir.	No	No
Ritonavir	Voglibose	74	The therapeutic efficacy of Voglibose can be decreased when used in combination with Ritonavir.	No	No
Ritonavir	Acarbose	74	The therapeutic efficacy of Acarbose can be decreased when used in combination with Ritonavir.	No	No
Desoximetasone	Ritonavir	3	The serum concentration of Desoximetasone can be increased when it is combined with Ritonavir.	No	No
Prazepam	Ritonavir	89	The metabolism of Prazepam can be decreased when combined with Ritonavir.	No	No
Gemfibrozil	Ritonavir	89	The metabolism of Gemfibrozil can be decreased when combined with Ritonavir.	No	No
Vinblastine	Ritonavir	89	The metabolism of Vinblastine can be decreased when combined with Ritonavir.	Yes	Yes
Ritonavir	Bromopride	53	Bromopride may increase the QTc-prolonging activities of Ritonavir.	No	No
Bromopride	Ritonavir	89	The metabolism of Bromopride can be decreased when combined with Ritonavir.	No	No
Josamycin	Ritonavir	89	The metabolism of Josamycin can be decreased when combined with Ritonavir.	No	No
Droxidopa	Ritonavir	89	The metabolism of Droxidopa can be decreased when combined with Ritonavir.	No	No
Enalapril	Ritonavir	89	The metabolism of Enalapril can be decreased when combined with Ritonavir.	No	No
Bambuterol	Ritonavir	89	The metabolism of Bambuterol can be decreased when combined with Ritonavir.	No	No
Ritonavir	Clopamide	74	The therapeutic efficacy of Clopamide can be decreased when used in combination with Ritonavir.	No	No
Ritonavir	Mitotane	89	The metabolism of Ritonavir can be decreased when combined with Mitotane.	No	No
Mitotane	Ritonavir	20	The serum concentration of Ritonavir can be decreased when it is combined with Mitotane.	No	No
Ritonavir	Rociletinib	3	The serum concentration of Ritonavir can be increased when it is combined with Rociletinib.	No	No
Rociletinib	Ritonavir	3	The serum concentration of Rociletinib can be increased when it is combined with Ritonavir.	No	No
Setrobuvir	Ritonavir	3	The serum concentration of Setrobuvir can be increased when it is combined with Ritonavir.	No	No
Ritonavir	Goserelin	53	Goserelin may increase the QTc-prolonging activities of Ritonavir.	No	No
Goserelin	Ritonavir	53	Ritonavir may increase the QTc-prolonging activities of Goserelin.	No	No
Baricitinib	Ritonavir	89	The metabolism of Baricitinib can be decreased when combined with Ritonavir.	No	No
Dihydrocodeine	Ritonavir	89	The metabolism of Dihydrocodeine can be decreased when combined with Ritonavir.	No	No
Etoricoxib	Ritonavir	89	The metabolism of Etoricoxib can be decreased when combined with Ritonavir.	No	No
Ritonavir	Canagliflozin	74	The therapeutic efficacy of Canagliflozin can be decreased when used in combination with Ritonavir.	No	No
Canagliflozin	Ritonavir	89	The metabolism of Canagliflozin can be decreased when combined with Ritonavir.	No	No
Ritonavir	Galantamine	74	The therapeutic efficacy of Galantamine can be decreased when used in combination with Ritonavir.	No	No
Galantamine	Ritonavir	89	The metabolism of Galantamine can be decreased when combined with Ritonavir.	No	No
Ritonavir	Amifostine	75	Ritonavir may increase the hypotensive activities of Amifostine.	No	No
Amifostine	Ritonavir	113	The risk or severity of adverse effects can be increased when Amifostine is combined with Ritonavir.	No	No
Apricitabine	Ritonavir	89	The metabolism of Apricitabine can be decreased when combined with Ritonavir.	No	No
Troleandomycin	Ritonavir	89	The metabolism of Troleandomycin can be decreased when combined with Ritonavir.	No	No
Tolmetin	Ritonavir	89	The metabolism of Tolmetin can be decreased when combined with Ritonavir.	No	No
Dofetilide	Ritonavir	3	The serum concentration of Dofetilide can be increased when it is combined with Ritonavir.	No	No
Dioxybenzone	Ritonavir	89	The metabolism of Dioxybenzone can be decreased when combined with Ritonavir.	No	No
Nicergoline	Ritonavir	113	The risk or severity of adverse effects can be increased when Nicergoline is combined with Ritonavir.	No	No
Alprostadil	Ritonavir	89	The metabolism of Alprostadil can be decreased when combined with Ritonavir.	No	No
Thiabendazole	Ritonavir	89	The metabolism of Thiabendazole can be decreased when combined with Ritonavir.	No	No
Roxadustat	Ritonavir	89	The metabolism of Roxadustat can be decreased when combined with Ritonavir.	No	No
Torasemide	Ritonavir	89	The metabolism of Torasemide can be decreased when combined with Ritonavir.	No	No
Cefatrizine	Ritonavir	89	The metabolism of Cefatrizine can be decreased when combined with Ritonavir.	No	No
Tulobuterol	Ritonavir	89	The metabolism of Tulobuterol can be decreased when combined with Ritonavir.	No	No
Ritonavir	Ciprofloxacin	53	Ciprofloxacin may increase the QTc-prolonging activities of Ritonavir.	No	No
Ciprofloxacin	Ritonavir	53	Ritonavir may increase the QTc-prolonging activities of Ciprofloxacin.	No	No
Testosterone propionate	Ritonavir	89	The metabolism of Testosterone propionate can be decreased when combined with Ritonavir.	No	No
Ritonavir	Ipratropium	74	The therapeutic efficacy of Ipratropium can be decreased when used in combination with Ritonavir.	No	No
Ipratropium	Ritonavir	89	The metabolism of Ipratropium can be decreased when combined with Ritonavir.	No	No
Oxaprozin	Ritonavir	89	The metabolism of Oxaprozin can be decreased when combined with Ritonavir.	No	No
Ritonavir	Lactose	74	The therapeutic efficacy of Lactose can be decreased when used in combination with Ritonavir.	No	No
Ritonavir	Mitiglinide	74	The therapeutic efficacy of Mitiglinide can be decreased when used in combination with Ritonavir.	No	No
Mitiglinide	Ritonavir	89	The metabolism of Mitiglinide can be decreased when combined with Ritonavir.	No	No
Ritonavir	Isosorbide mononitrate	113	The risk or severity of adverse effects can be increased when Ritonavir is combined with Isosorbide mononitrate.	No	No
Isosorbide mononitrate	Ritonavir	89	The metabolism of Isosorbide mononitrate can be decreased when combined with Ritonavir.	No	No
Dabigatran etexilate	Ritonavir	3	The serum concentration of Dabigatran etexilate can be increased when it is combined with Ritonavir.	No	No
Estradiol cypionate	Ritonavir	89	The metabolism of Estradiol cypionate can be decreased when combined with Ritonavir.	No	No
Mycophenolate mofetil	Ritonavir	89	The metabolism of Mycophenolate mofetil can be decreased when combined with Ritonavir.	No	No
Chloroxine	Ritonavir	89	The metabolism of Chloroxine can be decreased when combined with Ritonavir.	No	No
Niraparib	Ritonavir	3	The serum concentration of Niraparib can be increased when it is combined with Ritonavir.	No	No
Clenbuterol	Ritonavir	89	The metabolism of Clenbuterol can be decreased when combined with Ritonavir.	No	No
Ritonavir	Ethylenediamine	74	The therapeutic efficacy of Ethylenediamine can be decreased when used in combination with Ritonavir.	No	No
Ritonavir	Cetrorelix	53	Cetrorelix may increase the QTc-prolonging activities of Ritonavir.	No	No
Cetrorelix	Ritonavir	53	Ritonavir may increase the QTc-prolonging activities of Cetrorelix.	No	No
Methyldopa	Ritonavir	89	The metabolism of Methyldopa can be decreased when combined with Ritonavir.	No	No
Exemestane	Ritonavir	89	The metabolism of Exemestane can be decreased when combined with Ritonavir.	No	No
Estradiol acetate	Ritonavir	89	The metabolism of Estradiol acetate can be decreased when combined with Ritonavir.	No	No
Ritonavir	Testosterone enanthate	20	The serum concentration of Testosterone enanthate can be decreased when it is combined with Ritonavir.	No	No
Testosterone enanthate	Ritonavir	89	The metabolism of Testosterone enanthate can be decreased when combined with Ritonavir.	No	No
Ritonavir	Diosmin	74	The therapeutic efficacy of Diosmin can be decreased when used in combination with Ritonavir.	No	No
Diosmin	Ritonavir	89	The metabolism of Diosmin can be decreased when combined with Ritonavir.	No	No
Ritonavir	Nalbuphine	113	The risk or severity of adverse effects can be increased when Ritonavir is combined with Nalbuphine.	No	No
Aluminum zirconium octachlorohydrex gly	Ritonavir	20	The serum concentration of Ritonavir can be decreased when it is combined with Aluminum zirconium octachlorohydrex gly.	No	No
Ioflupane I-123	Ritonavir	89	The metabolism of Ioflupane I-123 can be decreased when combined with Ritonavir.	No	No
Ritonavir	Yohimbine	60	Yohimbine may decrease the antihypertensive activities of Ritonavir.	No	No
Yohimbine	Ritonavir	89	The metabolism of Yohimbine can be decreased when combined with Ritonavir.	No	No
Fenofibrate	Ritonavir	89	The metabolism of Fenofibrate can be decreased when combined with Ritonavir.	No	No
Phenethylamine	Ritonavir	89	The metabolism of Phenethylamine can be decreased when combined with Ritonavir.	No	No
Sulthiame	Ritonavir	89	The metabolism of Sulthiame can be decreased when combined with Ritonavir.	No	No
Berberine	Ritonavir	89	The metabolism of Berberine can be decreased when combined with Ritonavir.	No	No
Fevipiprant	Ritonavir	89	The metabolism of Fevipiprant can be decreased when combined with Ritonavir.	No	No
Flunarizine	Ritonavir	89	The metabolism of Flunarizine can be decreased when combined with Ritonavir.	No	No
Enasidenib	Ritonavir	89	The metabolism of Enasidenib can be decreased when combined with Ritonavir.	No	No
Clonidine	Ritonavir	89	The metabolism of Clonidine can be decreased when combined with Ritonavir.	No	No
Avobenzone	Ritonavir	89	The metabolism of Avobenzone can be decreased when combined with Ritonavir.	No	No
Ritonavir	Butalbital	104	The metabolism of Butalbital can be increased when combined with Ritonavir.	No	No
Rimonabant	Ritonavir	89	The metabolism of Rimonabant can be decreased when combined with Ritonavir.	No	No
Diacetyl benzoyl lathyrol	Ritonavir	89	The metabolism of Diacetyl benzoyl lathyrol can be decreased when combined with Ritonavir.	No	No
Diethyltoluamide	Ritonavir	89	The metabolism of Diethyltoluamide can be decreased when combined with Ritonavir.	No	No
Quinapril	Ritonavir	89	The metabolism of Quinapril can be decreased when combined with Ritonavir.	No	No
Milrinone	Ritonavir	89	The metabolism of Milrinone can be decreased when combined with Ritonavir.	No	No
Ritonavir	Crisaborole	89	The metabolism of Ritonavir can be decreased when combined with Crisaborole.	No	No
Crisaborole	Ritonavir	89	The metabolism of Crisaborole can be decreased when combined with Ritonavir.	No	No
Ritonavir	Mecamylamine	74	The therapeutic efficacy of Mecamylamine can be decreased when used in combination with Ritonavir.	No	No
Risperidone	Ritonavir	89	The metabolism of Risperidone can be decreased when combined with Ritonavir.	No	Yes
Tiaprofenic acid	Ritonavir	89	The metabolism of Tiaprofenic acid can be decreased when combined with Ritonavir.	No	No
Nicotinamide	Ritonavir	89	The metabolism of Nicotinamide can be decreased when combined with Ritonavir.	No	No
Ritonavir	Palbociclib	3	The serum concentration of Ritonavir can be increased when it is combined with Palbociclib.	No	No
Bosutinib	Ritonavir	3	The serum concentration of Bosutinib can be increased when it is combined with Ritonavir.	No	No
Elesclomol	Ritonavir	3	The serum concentration of Elesclomol can be increased when it is combined with Ritonavir.	No	No
Ritonavir	Temozolomide	20	The serum concentration of Temozolomide can be decreased when it is combined with Ritonavir.	No	No
Temozolomide	Ritonavir	89	The metabolism of Temozolomide can be decreased when combined with Ritonavir.	No	No
Naloxone	Ritonavir	89	The metabolism of Naloxone can be decreased when combined with Ritonavir.	No	No
Ritonavir	Dabrafenib	20	The serum concentration of Dabrafenib can be decreased when it is combined with Ritonavir.	No	No
Dabrafenib	Ritonavir	20	The serum concentration of Ritonavir can be decreased when it is combined with Dabrafenib.	No	No
Ritonavir	Glycerol phenylbutyrate	74	The therapeutic efficacy of Glycerol phenylbutyrate can be decreased when used in combination with Ritonavir.	No	No
Butylphthalide	Ritonavir	89	The metabolism of Butylphthalide can be decreased when combined with Ritonavir.	No	No
Levamlodipine	Ritonavir	89	The metabolism of Levamlodipine can be decreased when combined with Ritonavir.	No	No
Imiquimod	Ritonavir	89	The metabolism of Imiquimod can be decreased when combined with Ritonavir.	No	No
Magnesium hydroxide	Ritonavir	20	The serum concentration of Ritonavir can be decreased when it is combined with Magnesium hydroxide.	No	No
Phenmetrazine	Ritonavir	89	The metabolism of Phenmetrazine can be decreased when combined with Ritonavir.	No	No
Ritonavir	Troxerutin	74	The therapeutic efficacy of Troxerutin can be decreased when used in combination with Ritonavir.	No	No
Troxerutin	Ritonavir	89	The metabolism of Troxerutin can be decreased when combined with Ritonavir.	No	No
Lafutidine	Ritonavir	89	The metabolism of Lafutidine can be decreased when combined with Ritonavir.	No	No
Ritonavir	Colestipol	13	Colestipol can cause a decrease in the absorption of Ritonavir resulting in a reduced serum concentration and potentially a decrease in efficacy.	No	No
Dalbavancin	Ritonavir	53	Ritonavir may increase the QTc-prolonging activities of Dalbavancin.	No	No
Phenoxyethanol	Ritonavir	89	The metabolism of Phenoxyethanol can be decreased when combined with Ritonavir.	No	No
Ritonavir	Favipiravir	89	The metabolism of Ritonavir can be decreased when combined with Favipiravir.	No	No
Ritonavir	Methylprednisolone	113	The risk or severity of adverse effects can be increased when Ritonavir is combined with Methylprednisolone.	Yes	No
Ritonavir	Dexamethasone	113	The risk or severity of adverse effects can be increased when Ritonavir is combined with Dexamethasone.	Yes	Yes
Umifenovir	Ritonavir	3	The serum concentration of Umifenovir can be increased when it is combined with Ritonavir.	No	No
Ritonavir	Cholecalciferol	89	The metabolism of Ritonavir can be decreased when combined with Cholecalciferol.	No	No
Ritonavir	Daclatasvir	20	The serum concentration of Daclatasvir can be decreased when it is combined with Ritonavir.	No	No
Acetylsalicylic acid	Ritonavir	89	The metabolism of Acetylsalicylic acid can be decreased when combined with Ritonavir.	No	No
Oseltamivir	Ritonavir	89	The metabolism of Oseltamivir can be decreased when combined with Ritonavir.	No	No
Ozone	Ritonavir	20	The serum concentration of Ritonavir can be decreased when it is combined with Ozone.	No	No
Telmisartan	Ritonavir	89	The metabolism of Telmisartan can be decreased when combined with Ritonavir.	No	No
Acalabrutinib	Ritonavir	3	The serum concentration of Acalabrutinib can be increased when it is combined with Ritonavir.	No	No
Vidofludimus	Ritonavir	89	The metabolism of Vidofludimus can be decreased when combined with Ritonavir.	No	No
Ciclesonide	Ritonavir	89	The metabolism of Ciclesonide can be decreased when combined with Ritonavir.	Yes	No
Ritonavir	Valsartan	89	The metabolism of Ritonavir can be decreased when combined with Valsartan.	No	No
Ritonavir	Emtricitabine	20	The serum concentration of Emtricitabine can be decreased when it is combined with Ritonavir.	Yes	No
Calcifediol	Ritonavir	89	The metabolism of Calcifediol can be decreased when combined with Ritonavir.	No	No
Ritonavir	Artesunate	33	The serum concentration of the active metabolites of Artesunate can be reduced when Artesunate is used in combination with Ritonavir resulting in a loss in efficacy.	No	No
Ritonavir	Sirolimus	113	The risk or severity of adverse effects can be increased when Ritonavir is combined with Sirolimus.	Yes	No
Ritonavir	Isotretinoin	113	The risk or severity of adverse effects can be increased when Ritonavir is combined with Isotretinoin.	No	No
Artemisinin	Ritonavir	89	The metabolism of Artemisinin can be decreased when combined with Ritonavir.	No	No
Ritonavir	EIDD-2801	20	The serum concentration of EIDD-2801 can be decreased when it is combined with Ritonavir.	No	No
Ritonavir	ABX-464	89	The metabolism of Ritonavir can be decreased when combined with ABX-464.	No	No
Tenofovir	Ritonavir	89	The metabolism of Tenofovir can be decreased when combined with Ritonavir.	Yes	No
Ritonavir	Ledipasvir	20	The serum concentration of Ledipasvir can be decreased when it is combined with Ritonavir.	No	No
Ritonavir	Aviptadil	74	The therapeutic efficacy of Aviptadil can be decreased when used in combination with Ritonavir.	No	No
Tofacitinib	Ritonavir	3	The serum concentration of Tofacitinib can be increased when it is combined with Ritonavir.	No	No
Ethanol	Ritonavir	89	The metabolism of Ethanol can be decreased when combined with Ritonavir.	No	No
Ritonavir	Fondaparinux	74	The therapeutic efficacy of Fondaparinux can be decreased when used in combination with Ritonavir.	No	No
Montelukast	Ritonavir	89	The metabolism of Montelukast can be decreased when combined with Ritonavir.	No	No
Piperaquine	Ritonavir	89	The metabolism of Piperaquine can be decreased when combined with Ritonavir.	No	No
Angiotensin II	Ritonavir	53	Ritonavir may increase the QTc-prolonging activities of Angiotensin II.	No	No
TD-139	Ritonavir	89	The metabolism of TD-139 can be decreased when combined with Ritonavir.	No	No
Ritonavir	TD-139	74	The therapeutic efficacy of TD-139 can be decreased when used in combination with Ritonavir.	No	No
Ritonavir	Nintedanib	20	The serum concentration of Nintedanib can be decreased when it is combined with Ritonavir.	No	No
Ritonavir	Pentoxifylline	20	The serum concentration of Pentoxifylline can be decreased when it is combined with Ritonavir.	No	No
Linagliptin	Ritonavir	3	The serum concentration of Linagliptin can be increased when it is combined with Ritonavir.	No	No
Ritonavir	Chlorpromazine	89	The metabolism of Ritonavir can be decreased when combined with Chlorpromazine.	No	No
Ritonavir	Pyronaridine	3	The serum concentration of Ritonavir can be increased when it is combined with Pyronaridine.	No	No
Baloxavir marboxil	Ritonavir	89	The metabolism of Baloxavir marboxil can be decreased when combined with Ritonavir.	No	No
Lipoic acid	Ritonavir	89	The metabolism of Lipoic acid can be decreased when combined with Ritonavir.	No	No
Ritonavir	Nicotinamide	89	The metabolism of Ritonavir can be decreased when combined with Nicotinamide.	No	No
Ritonavir	Trimethoprim	89	The metabolism of Ritonavir can be decreased when combined with Trimethoprim.	No	No
Sulfamethoxazole	Ritonavir	89	The metabolism of Sulfamethoxazole can be decreased when combined with Ritonavir.	No	No
Ritonavir	Tenofovir disoproxil	89	The metabolism of Ritonavir can be decreased when combined with Tenofovir disoproxil.	No	No
Zinc sulfate	Ritonavir	20	The serum concentration of Ritonavir can be decreased when it is combined with Zinc sulfate.	No	No
Ritonavir	Amiodarone	89	The metabolism of Ritonavir can be decreased when combined with Amiodarone.	Yes	Yes
Brensocatib	Ritonavir	89	The metabolism of Brensocatib can be decreased when combined with Ritonavir.	No	No
Ibuprofen	Ritonavir	89	The metabolism of Ibuprofen can be decreased when combined with Ritonavir.	No	No
Liothyronine	Ritonavir	89	The metabolism of Liothyronine can be decreased when combined with Ritonavir.	No	No
Olmesartan	Ritonavir	89	The metabolism of Olmesartan can be decreased when combined with Ritonavir.	No	No
Cetylpyridinium	Ritonavir	89	The metabolism of Cetylpyridinium can be decreased when combined with Ritonavir.	No	No
Sildenafil	Ritonavir	3	The serum concentration of Sildenafil can be increased when it is combined with Ritonavir.	Yes	Yes
AZD-1656	Ritonavir	3	The serum concentration of AZD-1656 can be increased when it is combined with Ritonavir.	No	No
Rosuvastatin	Ritonavir	3	The serum concentration of Rosuvastatin can be increased when it is combined with Ritonavir.	Yes	Yes
Abivertinib	Ritonavir	3	The serum concentration of Abivertinib can be increased when it is combined with Ritonavir.	No	No
Fluoxetine	Ritonavir	89	The metabolism of Fluoxetine can be decreased when combined with Ritonavir.	No	2
Nicotinamide riboside	Ritonavir	89	The metabolism of Nicotinamide riboside can be decreased when combined with Ritonavir.	No	No
Ritonavir	Isoquercetin	74	The therapeutic efficacy of Isoquercetin can be decreased when used in combination with Ritonavir.	No	No
Sulforaphane	Ritonavir	89	The metabolism of Sulforaphane can be decreased when combined with Ritonavir.	No	No
Ritonavir	Moxifloxacin	53	Moxifloxacin may increase the QTc-prolonging activities of Ritonavir.	No	No
Moexipril	Ritonavir	89	The metabolism of Moexipril can be decreased when combined with Ritonavir.	No	No
Azilsartan medoxomil	Ritonavir	89	The metabolism of Azilsartan medoxomil can be decreased when combined with Ritonavir.	No	No
Benazepril	Ritonavir	89	The metabolism of Benazepril can be decreased when combined with Ritonavir.	No	No
Lisinopril	Ritonavir	89	The metabolism of Lisinopril can be decreased when combined with Ritonavir.	No	No
Trandolapril	Ritonavir	89	The metabolism of Trandolapril can be decreased when combined with Ritonavir.	No	No
Artenimol	Ritonavir	89	The metabolism of Artenimol can be decreased when combined with Ritonavir.	No	No
alpha-Linolenic acid	Ritonavir	89	The metabolism of alpha-Linolenic acid can be decreased when combined with Ritonavir.	No	No
Levomenthol	Ritonavir	89	The metabolism of Levomenthol can be decreased when combined with Ritonavir.	No	No
Oleic Acid	Ritonavir	89	The metabolism of Oleic Acid can be decreased when combined with Ritonavir.	No	No
Finasteride	Ritonavir	89	The metabolism of Finasteride can be decreased when combined with Ritonavir.	No	No
Ritonavir	Finasteride	20	The serum concentration of Finasteride can be decreased when it is combined with Ritonavir.	No	No
Oxycodone	Ritonavir	89	The metabolism of Oxycodone can be decreased when combined with Ritonavir.	No	No
Itraconazole	Ritonavir	89	The metabolism of Itraconazole can be decreased when combined with Ritonavir.	Yes	Yes
Biotin	Ritonavir	89	The metabolism of Biotin can be decreased when combined with Ritonavir.	No	No
AT-001	Ritonavir	89	The metabolism of AT-001 can be decreased when combined with Ritonavir.	No	No
Clindamycin	Ritonavir	89	The metabolism of Clindamycin can be decreased when combined with Ritonavir.	No	No
Senicapoc	Ritonavir	89	The metabolism of Senicapoc can be decreased when combined with Ritonavir.	No	No
Ritonavir	Senicapoc	89	The metabolism of Ritonavir can be decreased when combined with Senicapoc.	No	No
Ritonavir	Estradiol	20	The serum concentration of Estradiol can be decreased when it is combined with Ritonavir.	No	No
Apocynin	Ritonavir	89	The metabolism of Apocynin can be decreased when combined with Ritonavir.	No	No
D-glucose	Ritonavir	20	The serum concentration of Ritonavir can be decreased when it is combined with D-glucose.	No	No
Pantoprazole	Ritonavir	89	The metabolism of Pantoprazole can be decreased when combined with Ritonavir.	No	No
Ritonavir	Deferiprone	20	The serum concentration of Deferiprone can be decreased when it is combined with Ritonavir.	No	No
Piperine	Ritonavir	89	The metabolism of Piperine can be decreased when combined with Ritonavir.	No	No
Ritonavir	Lidocaine	89	The metabolism of Ritonavir can be decreased when combined with Lidocaine.	Yes	No
Ritonavir	Clevudine	20	The serum concentration of Clevudine can be decreased when it is combined with Ritonavir.	No	No
Metronidazole	Ritonavir	89	The metabolism of Metronidazole can be decreased when combined with Ritonavir.	No	No
Ritonavir	Metronidazole	53	Metronidazole may increase the QTc-prolonging activities of Ritonavir.	No	No
Resiniferatoxin	Ritonavir	89	The metabolism of Resiniferatoxin can be decreased when combined with Ritonavir.	No	No
Merimepodib	Ritonavir	3	The serum concentration of Merimepodib can be increased when it is combined with Ritonavir.	No	No
AMY-101	Ritonavir	53	Ritonavir may increase the QTc-prolonging activities of AMY-101.	No	No
Ritonavir	Prasugrel	33	The serum concentration of the active metabolites of Prasugrel can be reduced when Prasugrel is used in combination with Ritonavir resulting in a loss in efficacy.	No	No
Zanubrutinib	Ritonavir	3	The serum concentration of Zanubrutinib can be increased when it is combined with Ritonavir.	No	No
Apilimod	Ritonavir	3	The serum concentration of Apilimod can be increased when it is combined with Ritonavir.	No	No
Protoporphyrin	Ritonavir	3	The serum concentration of Protoporphyrin can be increased when it is combined with Ritonavir.	No	No
Magnesium glycinate	Ritonavir	20	The serum concentration of Ritonavir can be decreased when it is combined with Magnesium glycinate.	No	No
Ritonavir	Magnesium glycinate	74	The therapeutic efficacy of Magnesium glycinate can be decreased when used in combination with Ritonavir.	No	No
Menaquinone 6	Ritonavir	3	The serum concentration of Menaquinone 6 can be increased when it is combined with Ritonavir.	No	No
Magnesium	Ritonavir	20	The serum concentration of Ritonavir can be decreased when it is combined with Magnesium.	No	No
Vitamin K7	Ritonavir	89	The metabolism of Vitamin K7 can be decreased when combined with Ritonavir.	No	No
Ritonavir	Betamethasone	113	The risk or severity of adverse effects can be increased when Ritonavir is combined with Betamethasone.	Yes	No
Mometasone furoate	Ritonavir	89	The metabolism of Mometasone furoate can be decreased when combined with Ritonavir.	No	No
Vadadustat	Ritonavir	89	The metabolism of Vadadustat can be decreased when combined with Ritonavir.	No	No
Losmapimod	Ritonavir	89	The metabolism of Losmapimod can be decreased when combined with Ritonavir.	No	No
Ritonavir	Eltrombopag	3	The serum concentration of Ritonavir can be increased when it is combined with Eltrombopag.	No	No
Decitabine	Ritonavir	89	The metabolism of Decitabine can be decreased when combined with Ritonavir.	No	No
Ritonavir	Epigallocatechin	74	The therapeutic efficacy of Epigallocatechin can be decreased when used in combination with Ritonavir.	No	No
Ritonavir	Norelgestromin	20	The serum concentration of Norelgestromin can be decreased when it is combined with Ritonavir.	No	No
Ritonavir	Tafenoquine	89	The metabolism of Ritonavir can be decreased when combined with Tafenoquine.	No	No
Ritonavir	Valproic acid	20	The serum concentration of Valproic acid can be decreased when it is combined with Ritonavir.	No	No
Tipifarnib	Ritonavir	89	The metabolism of Tipifarnib can be decreased when combined with Ritonavir.	No	No
Ritonavir	Tipifarnib	89	The metabolism of Ritonavir can be decreased when combined with Tipifarnib.	No	No
NS-3728	Ritonavir	89	The metabolism of NS-3728 can be decreased when combined with Ritonavir.	No	No
Emodin	Ritonavir	89	The metabolism of Emodin can be decreased when combined with Ritonavir.	No	No
LGH-447	Ritonavir	3	The serum concentration of LGH-447 can be increased when it is combined with Ritonavir.	No	No
Ritonavir	Elbasvir	20	The serum concentration of Elbasvir can be decreased when it is combined with Ritonavir.	Yes	No
N4-Hydroxycytidine	Ritonavir	89	The metabolism of N4-Hydroxycytidine can be decreased when combined with Ritonavir.	No	No
Chlorthalidone	Ritonavir	89	The metabolism of Chlorthalidone can be decreased when combined with Ritonavir.	No	No
Ritonavir	Nicardipine	89	The metabolism of Ritonavir can be decreased when combined with Nicardipine.	Yes	No
Ritonavir	Memantine	74	The therapeutic efficacy of Memantine can be decreased when used in combination with Ritonavir.	No	No
Ritonavir	Heparin	74	The therapeutic efficacy of Heparin can be decreased when used in combination with Ritonavir.	No	No
Diltiazem	Nirmatrelvir	89	The metabolism of Diltiazem can be decreased when combined with Nirmatrelvir.	Yes	Yes
Nirmatrelvir	Lormetazepam	113	The risk or severity of adverse effects can be increased when Nirmatrelvir is combined with Lormetazepam.	No	No
Calcium carbonate	Nirmatrelvir	20	The serum concentration of Nirmatrelvir can be decreased when it is combined with Calcium carbonate.	No	No
Floctafenine	Nirmatrelvir	113	The risk or severity of adverse effects can be increased when Floctafenine is combined with Nirmatrelvir.	No	No
Nirmatrelvir	Acetohexamide	74	The therapeutic efficacy of Acetohexamide can be decreased when used in combination with Nirmatrelvir.	No	No
Acetohexamide	Nirmatrelvir	58	Nirmatrelvir may increase the hypoglycemic activities of Acetohexamide.	No	No
Nirmatrelvir	Quazepam	3	The serum concentration of Nirmatrelvir can be increased when it is combined with Quazepam.	No	No
Propofol	Nirmatrelvir	113	The risk or severity of adverse effects can be increased when Propofol is combined with Nirmatrelvir.	No	No
Nirmatrelvir	Moclobemide	89	The metabolism of Nirmatrelvir can be decreased when combined with Moclobemide.	No	No
Glutamic acid	Nirmatrelvir	20	The serum concentration of Nirmatrelvir can be decreased when it is combined with Glutamic acid.	No	No
Magnesium sulfate	Nirmatrelvir	20	The serum concentration of Nirmatrelvir can be decreased when it is combined with Magnesium sulfate.	No	No
Nirmatrelvir	Hexetidine	3	The serum concentration of Nirmatrelvir can be increased when it is combined with Hexetidine.	No	No
Niacin	Nirmatrelvir	74	The therapeutic efficacy of Nirmatrelvir can be decreased when used in combination with Niacin.	No	No
Nirmatrelvir	Itraconazole	3	The serum concentration of Nirmatrelvir can be increased when it is combined with Itraconazole.	Yes	Yes
Galactose	Nirmatrelvir	20	The serum concentration of Nirmatrelvir can be decreased when it is combined with Galactose.	No	No
Nirmatrelvir	Methazolamide	113	The risk or severity of adverse effects can be increased when Nirmatrelvir is combined with Methazolamide.	No	No
Abarelix	Nirmatrelvir	53	Nirmatrelvir may increase the QTc-prolonging activities of Abarelix.	No	No
Nirmatrelvir	Talniflumate	113	The risk or severity of adverse effects can be increased when Nirmatrelvir is combined with Talniflumate.	No	No
Bufexamac	Nirmatrelvir	113	The risk or severity of adverse effects can be increased when Bufexamac is combined with Nirmatrelvir.	No	No
Naftifine	Nirmatrelvir	113	The risk or severity of adverse effects can be increased when Naftifine is combined with Nirmatrelvir.	No	No
Empagliflozin	Nirmatrelvir	58	Nirmatrelvir may increase the hypoglycemic activities of Empagliflozin.	No	No
Dronedarone	Nirmatrelvir	53	Nirmatrelvir may increase the QTc-prolonging activities of Dronedarone.	Yes	Yes
Etizolam	Nirmatrelvir	3	The serum concentration of Etizolam can be increased when it is combined with Nirmatrelvir.	No	No
Nirmatrelvir	Paritaprevir	3	The serum concentration of Nirmatrelvir can be increased when it is combined with Paritaprevir.	Yes	No
Propiverine	Nirmatrelvir	81	Propiverine may decrease the vasoconstricting activities of Nirmatrelvir.	No	No
Nirmatrelvir	Deoxycholic acid	113	The risk or severity of adverse effects can be increased when Nirmatrelvir is combined with Deoxycholic acid.	No	No
Deoxycholic acid	Nirmatrelvir	20	The serum concentration of Nirmatrelvir can be decreased when it is combined with Deoxycholic acid.	No	No
Nirmatrelvir	Tacrolimus	113	The risk or severity of adverse effects can be increased when Nirmatrelvir is combined with Tacrolimus.	Yes	Yes
Fluocinolone	Nirmatrelvir	20	The serum concentration of Nirmatrelvir can be decreased when it is combined with Fluocinolone.	No	No
Cyclophosphamide	Nirmatrelvir	35	Cyclophosphamide may increase the cardiotoxic activities of Nirmatrelvir.	No	No
Perflutren	Nirmatrelvir	53	Nirmatrelvir may increase the QTc-prolonging activities of Perflutren.	No	No
Fluticasone propionate	Nirmatrelvir	20	The serum concentration of Nirmatrelvir can be decreased when it is combined with Fluticasone propionate.	No	Yes
Nirmatrelvir	Tamsulosin	75	Nirmatrelvir may increase the hypotensive activities of Tamsulosin.	No	No
Nirmatrelvir	Brimonidine	47	Nirmatrelvir may increase the antihypertensive activities of Brimonidine.	No	No
Brimonidine	Nirmatrelvir	47	Brimonidine may increase the antihypertensive activities of Nirmatrelvir.	No	No
Nirmatrelvir	Proparacaine	113	The risk or severity of adverse effects can be increased when Nirmatrelvir is combined with Proparacaine.	No	No
Nirmatrelvir	Atorvastatin	113	The risk or severity of adverse effects can be increased when Nirmatrelvir is combined with Atorvastatin.	Yes	Yes
Medroxyprogesterone acetate	Nirmatrelvir	74	The therapeutic efficacy of Nirmatrelvir can be decreased when used in combination with Medroxyprogesterone acetate.	No	No
Amlodipine	Nirmatrelvir	75	Amlodipine may increase the hypotensive activities of Nirmatrelvir.	Yes	Yes
Sugammadex	Nirmatrelvir	20	The serum concentration of Nirmatrelvir can be decreased when it is combined with Sugammadex.	No	No
Nirmatrelvir	Ertugliflozin	113	The risk or severity of adverse effects can be increased when Nirmatrelvir is combined with Ertugliflozin.	No	No
Nirmatrelvir	Everolimus	113	The risk or severity of adverse effects can be increased when Nirmatrelvir is combined with Everolimus.	No	Yes
Nirmatrelvir	Nalidixic acid	58	Nalidixic acid may increase the hypoglycemic activities of Nirmatrelvir.	No	No
Glimepiride	Nirmatrelvir	58	Nirmatrelvir may increase the hypoglycemic activities of Glimepiride.	No	No
Nirmatrelvir	Sulfadiazine	89	The metabolism of Nirmatrelvir can be decreased when combined with Sulfadiazine.	No	No
Sulfadiazine	Nirmatrelvir	58	Nirmatrelvir may increase the hypoglycemic activities of Sulfadiazine.	No	No
Nirmatrelvir	Artemether	89	The metabolism of Nirmatrelvir can be decreased when combined with Artemether.	No	No
Artemether	Nirmatrelvir	53	Nirmatrelvir may increase the QTc-prolonging activities of Artemether.	No	No
Magnesium trisilicate	Nirmatrelvir	20	The serum concentration of Nirmatrelvir can be decreased when it is combined with Magnesium trisilicate.	No	No
Flucloxacillin	Nirmatrelvir	20	The serum concentration of Nirmatrelvir can be decreased when it is combined with Flucloxacillin.	No	No
Rifampicin	Nirmatrelvir	104	The metabolism of Nirmatrelvir can be increased when combined with Rifampicin.	No	Yes
Calcium glubionate anhydrous	Nirmatrelvir	20	The serum concentration of Nirmatrelvir can be decreased when it is combined with Calcium glubionate anhydrous.	No	No
Nirmatrelvir	Pefloxacin	58	Pefloxacin may increase the hypoglycemic activities of Nirmatrelvir.	No	No
Pefloxacin	Nirmatrelvir	53	Nirmatrelvir may increase the QTc-prolonging activities of Pefloxacin.	No	No
Nirmatrelvir	Xylometazoline	47	Nirmatrelvir may increase the antihypertensive activities of Xylometazoline.	No	No
Pirarubicin	Nirmatrelvir	20	The serum concentration of Nirmatrelvir can be decreased when it is combined with Pirarubicin.	No	No
Nirmatrelvir	Amobarbital	113	The risk or severity of adverse effects can be increased when Nirmatrelvir is combined with Amobarbital.	No	No
Amobarbital	Nirmatrelvir	75	Amobarbital may increase the hypotensive activities of Nirmatrelvir.	No	No
Potassium bicarbonate	Nirmatrelvir	20	The serum concentration of Nirmatrelvir can be decreased when it is combined with Potassium bicarbonate.	No	No
Delamanid	Nirmatrelvir	53	Nirmatrelvir may increase the QTc-prolonging activities of Delamanid.	No	Yes
Nirmatrelvir	Alosetron	86	Alosetron may increase the serotonergic activities of Nirmatrelvir.	No	No
Tolfenamic acid	Nirmatrelvir	113	The risk or severity of adverse effects can be increased when Tolfenamic acid is combined with Nirmatrelvir.	No	No
Brotizolam	Nirmatrelvir	3	The serum concentration of Brotizolam can be increased when it is combined with Nirmatrelvir.	No	No
Nirmatrelvir	Acetyldigitoxin	11	Acetyldigitoxin may decrease the cardiotoxic activities of Nirmatrelvir.	No	No
Secobarbital	Nirmatrelvir	75	Secobarbital may increase the hypotensive activities of Nirmatrelvir.	No	No
Desipramine	Nirmatrelvir	3	The serum concentration of Desipramine can be increased when it is combined with Nirmatrelvir.	No	Yes
Nirmatrelvir	Teriflunomide	3	The serum concentration of Nirmatrelvir can be increased when it is combined with Teriflunomide.	No	No
Omeprazole	Nirmatrelvir	20	The serum concentration of Nirmatrelvir can be decreased when it is combined with Omeprazole.	No	No
Nirmatrelvir	Paroxetine	89	The metabolism of Nirmatrelvir can be decreased when combined with Paroxetine.	No	Yes
Activated charcoal	Nirmatrelvir	20	The serum concentration of Nirmatrelvir can be decreased when it is combined with Activated charcoal.	No	No
Baclofen	Nirmatrelvir	113	The risk or severity of adverse effects can be increased when Baclofen is combined with Nirmatrelvir.	No	No
Nirmatrelvir	Metamizole	88	The risk or severity of myelosuppression can be increased when Metamizole is combined with Nirmatrelvir.	No	No
Potassium gluconate	Nirmatrelvir	20	The serum concentration of Nirmatrelvir can be decreased when it is combined with Potassium gluconate.	No	No
Nirmatrelvir	Doxylamine	34	Doxylamine may increase the central nervous system depressant (CNS depressant) activities of Nirmatrelvir.	No	No
Nirmatrelvir	Digoxin	11	Digoxin may decrease the cardiotoxic activities of Nirmatrelvir.	Yes	Yes
Doxepin	Nirmatrelvir	3	The serum concentration of Doxepin can be increased when it is combined with Nirmatrelvir.	No	No
Nirmatrelvir	Stiripentol	3	The serum concentration of Nirmatrelvir can be increased when it is combined with Stiripentol.	No	No
Lansoprazole	Nirmatrelvir	20	The serum concentration of Nirmatrelvir can be decreased when it is combined with Lansoprazole.	No	No
Docetaxel	Nirmatrelvir	113	The risk or severity of adverse effects can be increased when Docetaxel is combined with Nirmatrelvir.	No	No
Nirmatrelvir	Sorbitol	113	The risk or severity of adverse effects can be increased when Nirmatrelvir is combined with Sorbitol.	No	No
Nirmatrelvir	Moxonidine	47	Nirmatrelvir may increase the antihypertensive activities of Moxonidine.	No	No
Nirmatrelvir	Sirolimus	113	The risk or severity of adverse effects can be increased when Nirmatrelvir is combined with Sirolimus.	Yes	No
Aceclofenac	Nirmatrelvir	113	The risk or severity of adverse effects can be increased when Aceclofenac is combined with Nirmatrelvir.	No	No
Nirmatrelvir	Doxycycline	89	The metabolism of Nirmatrelvir can be decreased when combined with Doxycycline.	No	No
Nirmatrelvir	Cholecalciferol	89	The metabolism of Nirmatrelvir can be decreased when combined with Cholecalciferol.	No	No
Temocillin	Nirmatrelvir	20	The serum concentration of Nirmatrelvir can be decreased when it is combined with Temocillin.	No	No
Nirmatrelvir	Pilocarpine	113	The risk or severity of adverse effects can be increased when Nirmatrelvir is combined with Pilocarpine.	No	No
Mometasone	Nirmatrelvir	20	The serum concentration of Nirmatrelvir can be decreased when it is combined with Mometasone.	Yes	No
Nirmatrelvir	Olmesartan	47	Nirmatrelvir may increase the antihypertensive activities of Olmesartan.	No	No
Olmesartan	Nirmatrelvir	113	The risk or severity of adverse effects can be increased when Olmesartan is combined with Nirmatrelvir.	No	No
Pimecrolimus	Nirmatrelvir	113	The risk or severity of adverse effects can be increased when Pimecrolimus is combined with Nirmatrelvir.	No	No
Nirmatrelvir	Sultamicillin	3	The serum concentration of Nirmatrelvir can be increased when it is combined with Sultamicillin.	No	No
Nirmatrelvir	Acitretin	113	The risk or severity of adverse effects can be increased when Nirmatrelvir is combined with Acitretin.	No	No
Olodaterol	Nirmatrelvir	89	The metabolism of Olodaterol can be decreased when combined with Nirmatrelvir.	No	No
Nirmatrelvir	Sulfapyridine	89	The metabolism of Nirmatrelvir can be decreased when combined with Sulfapyridine.	No	No
Sulfapyridine	Nirmatrelvir	58	Nirmatrelvir may increase the hypoglycemic activities of Sulfapyridine.	No	No
Nirmatrelvir	Ursodeoxycholic acid	113	The risk or severity of adverse effects can be increased when Nirmatrelvir is combined with Ursodeoxycholic acid.	No	No
Cladribine	Nirmatrelvir	113	The risk or severity of adverse effects can be increased when Cladribine is combined with Nirmatrelvir.	No	No
Naloxegol	Nirmatrelvir	3	The serum concentration of Naloxegol can be increased when it is combined with Nirmatrelvir.	No	No
Estazolam	Nirmatrelvir	3	The serum concentration of Estazolam can be increased when it is combined with Nirmatrelvir.	No	Yes
Nirmatrelvir	Topiramate	89	The metabolism of Nirmatrelvir can be decreased when combined with Topiramate.	No	No
Nirmatrelvir	Brivudine	89	The metabolism of Nirmatrelvir can be decreased when combined with Brivudine.	No	No
Rabeprazole	Nirmatrelvir	20	The serum concentration of Nirmatrelvir can be decreased when it is combined with Rabeprazole.	No	No
Eprosartan	Nirmatrelvir	113	The risk or severity of adverse effects can be increased when Eprosartan is combined with Nirmatrelvir.	No	No
Cilostazol	Nirmatrelvir	3	The serum concentration of Cilostazol can be increased when it is combined with Nirmatrelvir.	No	No
Nirmatrelvir	Sparfloxacin	58	Sparfloxacin may increase the hypoglycemic activities of Nirmatrelvir.	No	No
Nirmatrelvir	Fingolimod	43	Nirmatrelvir may increase the immunosuppressive activities of Fingolimod.	No	No
Nirmatrelvir	Aprepitant	3	The serum concentration of Nirmatrelvir can be increased when it is combined with Aprepitant.	No	No
Aprepitant	Nirmatrelvir	104	The metabolism of Nirmatrelvir can be increased when combined with Aprepitant.	No	No
Nirmatrelvir	Lumefantrine	89	The metabolism of Nirmatrelvir can be decreased when combined with Lumefantrine.	No	No
Lumefantrine	Nirmatrelvir	53	Nirmatrelvir may increase the QTc-prolonging activities of Lumefantrine.	No	No
Nirmatrelvir	Adefovir dipivoxil	89	The metabolism of Nirmatrelvir can be decreased when combined with Adefovir dipivoxil.	No	No
Ammonium chloride	Nirmatrelvir	20	The serum concentration of Nirmatrelvir can be decreased when it is combined with Ammonium chloride.	No	No
Fluocinolone acetonide	Nirmatrelvir	20	The serum concentration of Nirmatrelvir can be decreased when it is combined with Fluocinolone acetonide.	No	No
Dirithromycin	Nirmatrelvir	53	Nirmatrelvir may increase the QTc-prolonging activities of Dirithromycin.	No	No
Nirmatrelvir	Spironolactone	113	The risk or severity of adverse effects can be increased when Nirmatrelvir is combined with Spironolactone.	No	No
Nirmatrelvir	Sulfamethoxazole	89	The metabolism of Nirmatrelvir can be decreased when combined with Sulfamethoxazole.	No	No
Alclometasone	Nirmatrelvir	20	The serum concentration of Nirmatrelvir can be decreased when it is combined with Alclometasone.	No	No
Meclofenamic acid	Nirmatrelvir	113	The risk or severity of adverse effects can be increased when Meclofenamic acid is combined with Nirmatrelvir.	No	No
Levonordefrin	Nirmatrelvir	21	Nirmatrelvir may increase the hypertensive activities of Levonordefrin.	No	No
Nirmatrelvir	Minoxidil	47	Nirmatrelvir may increase the antihypertensive activities of Minoxidil.	No	No
Minoxidil	Nirmatrelvir	75	Minoxidil may increase the hypotensive activities of Nirmatrelvir.	No	No
Nirmatrelvir	Trapidil	80	Trapidil may increase the anticoagulant activities of Nirmatrelvir.	No	No
Hydroxychloroquine	Nirmatrelvir	20	The serum concentration of Nirmatrelvir can be decreased when it is combined with Hydroxychloroquine.	No	No
Deutetrabenazine	Nirmatrelvir	53	Nirmatrelvir may increase the QTc-prolonging activities of Deutetrabenazine.	No	No
Cloxazolam	Nirmatrelvir	3	The serum concentration of Cloxazolam can be increased when it is combined with Nirmatrelvir.	No	No
Megestrol acetate	Nirmatrelvir	74	The therapeutic efficacy of Nirmatrelvir can be decreased when used in combination with Megestrol acetate.	No	No
Nirmatrelvir	Apixaban	3	The serum concentration of Nirmatrelvir can be increased when it is combined with Apixaban.	No	No
Amitriptylinoxide	Nirmatrelvir	3	The serum concentration of Amitriptylinoxide can be increased when it is combined with Nirmatrelvir.	No	No
Methohexital	Nirmatrelvir	75	Methohexital may increase the hypotensive activities of Nirmatrelvir.	No	No
Nirmatrelvir	Dapagliflozin	113	The risk or severity of adverse effects can be increased when Nirmatrelvir is combined with Dapagliflozin.	No	No
Quinidine	Nirmatrelvir	53	Nirmatrelvir may increase the QTc-prolonging activities of Quinidine.	Yes	Yes
Nirmatrelvir	Fusidic acid	3	The serum concentration of Nirmatrelvir can be increased when it is combined with Fusidic acid.	No	Yes
Tafluprost	Nirmatrelvir	75	Tafluprost may increase the hypotensive activities of Nirmatrelvir.	No	No
Brigatinib	Nirmatrelvir	20	The serum concentration of Nirmatrelvir can be decreased when it is combined with Brigatinib.	No	No
Nirmatrelvir	Cyclizine	113	The risk or severity of adverse effects can be increased when Nirmatrelvir is combined with Cyclizine.	No	No
Phenelzine	Nirmatrelvir	75	Phenelzine may increase the hypotensive activities of Nirmatrelvir.	No	No
Nirmatrelvir	Etonogestrel	20	The serum concentration of Etonogestrel can be decreased when it is combined with Nirmatrelvir.	No	No
Etonogestrel	Nirmatrelvir	74	The therapeutic efficacy of Nirmatrelvir can be decreased when used in combination with Etonogestrel.	No	No
Ticarcillin	Nirmatrelvir	20	The serum concentration of Nirmatrelvir can be decreased when it is combined with Ticarcillin.	No	No
Nirmatrelvir	Cyproheptadine	113	The risk or severity of adverse effects can be increased when Nirmatrelvir is combined with Cyproheptadine.	No	No
Esomeprazole	Nirmatrelvir	20	The serum concentration of Nirmatrelvir can be decreased when it is combined with Esomeprazole.	No	No
Nirmatrelvir	Ketoconazole	3	The serum concentration of Nirmatrelvir can be increased when it is combined with Ketoconazole.	Yes	Yes
Nirmatrelvir	Barnidipine	47	Nirmatrelvir may increase the antihypertensive activities of Barnidipine.	No	No
Ergometrine	Nirmatrelvir	3	The serum concentration of Ergometrine can be increased when it is combined with Nirmatrelvir.	No	No
Nirmatrelvir	Nortriptyline	75	Nirmatrelvir may increase the hypotensive activities of Nortriptyline.	No	2
Nortriptyline	Nirmatrelvir	3	The serum concentration of Nortriptyline can be increased when it is combined with Nirmatrelvir.	No	2
Quinine	Nirmatrelvir	53	Nirmatrelvir may increase the QTc-prolonging activities of Quinine.	No	No
Nirmatrelvir	Ospemifene	113	The risk or severity of adverse effects can be increased when Nirmatrelvir is combined with Ospemifene.	No	No
Latanoprostene bunod	Nirmatrelvir	75	Latanoprostene bunod may increase the hypotensive activities of Nirmatrelvir.	No	No
Alprazolam	Nirmatrelvir	3	The serum concentration of Alprazolam can be increased when it is combined with Nirmatrelvir.	No	Yes
Medrogestone	Nirmatrelvir	74	The therapeutic efficacy of Nirmatrelvir can be decreased when used in combination with Medrogestone.	No	No
Granisetron	Nirmatrelvir	53	Nirmatrelvir may increase the QTc-prolonging activities of Granisetron.	No	No
Sulindac	Nirmatrelvir	113	The risk or severity of adverse effects can be increased when Sulindac is combined with Nirmatrelvir.	No	No
Nirmatrelvir	Papaverine	113	The risk or severity of adverse effects can be increased when Nirmatrelvir is combined with Papaverine.	No	No
Nirmatrelvir	Prazosin	75	Nirmatrelvir may increase the hypotensive activities of Prazosin.	No	No
Nirmatrelvir	Diethylstilbestrol	20	The serum concentration of Diethylstilbestrol can be decreased when it is combined with Nirmatrelvir.	No	No
Nirmatrelvir	Glutethimide	113	The risk or severity of adverse effects can be increased when Nirmatrelvir is combined with Glutethimide.	No	No
Nintedanib	Nirmatrelvir	3	The serum concentration of Nintedanib can be increased when it is combined with Nirmatrelvir.	No	No
Nirmatrelvir	Dihydroergotamine	89	The metabolism of Nirmatrelvir can be decreased when combined with Dihydroergotamine.	Yes	Yes
Dihydroergotamine	Nirmatrelvir	3	The serum concentration of Dihydroergotamine can be increased when it is combined with Nirmatrelvir.	Yes	Yes
Nirmatrelvir	Levomilnacipran	113	The risk or severity of adverse effects can be increased when Nirmatrelvir is combined with Levomilnacipran.	No	No
Levomilnacipran	Nirmatrelvir	103	Levomilnacipran may increase the tachycardic activities of Nirmatrelvir.	No	No
Edetic acid	Nirmatrelvir	80	Nirmatrelvir may increase the anticoagulant activities of Edetic acid.	No	No
Salicylamide	Nirmatrelvir	113	The risk or severity of adverse effects can be increased when Salicylamide is combined with Nirmatrelvir.	No	No
Phenprocoumon	Nirmatrelvir	80	Nirmatrelvir may increase the anticoagulant activities of Phenprocoumon.	No	No
Phenobarbital	Nirmatrelvir	104	The metabolism of Nirmatrelvir can be increased when combined with Phenobarbital.	Yes	Yes
Triethylenetetramine	Nirmatrelvir	20	The serum concentration of Nirmatrelvir can be decreased when it is combined with Triethylenetetramine.	No	No
Acetylsalicylic acid	Nirmatrelvir	74	The therapeutic efficacy of Nirmatrelvir can be decreased when used in combination with Acetylsalicylic acid.	No	No
Estriol	Nirmatrelvir	20	The serum concentration of Nirmatrelvir can be decreased when it is combined with Estriol.	No	No
Nirmatrelvir	Bethanechol	113	The risk or severity of adverse effects can be increased when Nirmatrelvir is combined with Bethanechol.	No	No
Nirmatrelvir	Etynodiol	20	The serum concentration of Etynodiol can be decreased when it is combined with Nirmatrelvir.	No	No
Procyclidine	Nirmatrelvir	113	The risk or severity of adverse effects can be increased when Procyclidine is combined with Nirmatrelvir.	No	No
Nirmatrelvir	Tadalafil	113	The risk or severity of adverse effects can be increased when Nirmatrelvir is combined with Tadalafil.	No	Yes
Nepafenac	Nirmatrelvir	113	The risk or severity of adverse effects can be increased when Nepafenac is combined with Nirmatrelvir.	No	No
Barium sulfate	Nirmatrelvir	20	The serum concentration of Nirmatrelvir can be decreased when it is combined with Barium sulfate.	No	No
Nirmatrelvir	Clioquinol	3	The serum concentration of Nirmatrelvir can be increased when it is combined with Clioquinol.	No	No
Degarelix	Nirmatrelvir	53	Nirmatrelvir may increase the QTc-prolonging activities of Degarelix.	No	No
Sodium hydroxide	Nirmatrelvir	20	The serum concentration of Nirmatrelvir can be decreased when it is combined with Sodium hydroxide.	No	No
Nirmatrelvir	Gestodene	20	The serum concentration of Gestodene can be decreased when it is combined with Nirmatrelvir.	No	No
Valsartan	Nirmatrelvir	113	The risk or severity of adverse effects can be increased when Valsartan is combined with Nirmatrelvir.	No	No
Isocarboxazid	Nirmatrelvir	75	Isocarboxazid may increase the hypotensive activities of Nirmatrelvir.	No	No
Pergolide	Nirmatrelvir	113	The risk or severity of adverse effects can be increased when Pergolide is combined with Nirmatrelvir.	No	No
Nirmatrelvir	Ticlopidine	89	The metabolism of Nirmatrelvir can be decreased when combined with Ticlopidine.	No	No
Nirmatrelvir	Paclitaxel	113	The risk or severity of adverse effects can be increased when Nirmatrelvir is combined with Paclitaxel.	No	No
Paclitaxel	Nirmatrelvir	113	The risk or severity of adverse effects can be increased when Paclitaxel is combined with Nirmatrelvir.	No	No
Nirmatrelvir	Isavuconazole	3	The serum concentration of Nirmatrelvir can be increased when it is combined with Isavuconazole.	No	No
Warfarin	Nirmatrelvir	80	Nirmatrelvir may increase the anticoagulant activities of Warfarin.	Yes	Yes
Nirmatrelvir	Metformin	74	The therapeutic efficacy of Metformin can be decreased when used in combination with Nirmatrelvir.	No	No
Nirmatrelvir	Eliglustat	89	The metabolism of Nirmatrelvir can be decreased when combined with Eliglustat.	No	No
Eliglustat	Nirmatrelvir	53	Nirmatrelvir may increase the QTc-prolonging activities of Eliglustat.	No	No
Nirmatrelvir	Lynestrenol	20	The serum concentration of Lynestrenol can be decreased when it is combined with Nirmatrelvir.	No	No
Histrelin	Nirmatrelvir	53	Nirmatrelvir may increase the QTc-prolonging activities of Histrelin.	No	No
Nirmatrelvir	Icosapent ethyl	80	Icosapent ethyl may increase the anticoagulant activities of Nirmatrelvir.	No	No
Nirmatrelvir	Guaifenesin	113	The risk or severity of adverse effects can be increased when Nirmatrelvir is combined with Guaifenesin.	No	No
Nirmatrelvir	Nefazodone	3	The serum concentration of Nirmatrelvir can be increased when it is combined with Nefazodone.	No	No
Nefazodone	Nirmatrelvir	3	The serum concentration of Nefazodone can be increased when it is combined with Nirmatrelvir.	No	No
Nirmatrelvir	Ranolazine	89	The metabolism of Nirmatrelvir can be decreased when combined with Ranolazine.	Yes	Yes
Ranolazine	Nirmatrelvir	3	The serum concentration of Ranolazine can be increased when it is combined with Nirmatrelvir.	Yes	Yes
Nabumetone	Nirmatrelvir	113	The risk or severity of adverse effects can be increased when Nabumetone is combined with Nirmatrelvir.	No	No
Nirmatrelvir	Olaparib	89	The metabolism of Nirmatrelvir can be decreased when combined with Olaparib.	No	No
Levothyroxine	Nirmatrelvir	20	The serum concentration of Nirmatrelvir can be decreased when it is combined with Levothyroxine.	No	Yes
Nirmatrelvir	Pipotiazine	113	The risk or severity of adverse effects can be increased when Nirmatrelvir is combined with Pipotiazine.	No	No
Nirmatrelvir	Methocarbamol	113	The risk or severity of adverse effects can be increased when Nirmatrelvir is combined with Methocarbamol.	No	No
Nirmatrelvir	Ketoprofen	80	Ketoprofen may increase the anticoagulant activities of Nirmatrelvir.	No	No
Ketoprofen	Nirmatrelvir	113	The risk or severity of adverse effects can be increased when Ketoprofen is combined with Nirmatrelvir.	No	No
Travoprost	Nirmatrelvir	75	Travoprost may increase the hypotensive activities of Nirmatrelvir.	No	No
Niflumic acid	Nirmatrelvir	113	The risk or severity of adverse effects can be increased when Niflumic acid is combined with Nirmatrelvir.	No	No
Pentamidine	Nirmatrelvir	53	Nirmatrelvir may increase the QTc-prolonging activities of Pentamidine.	No	No
Nirmatrelvir	Argatroban	3	The serum concentration of Nirmatrelvir can be increased when it is combined with Argatroban.	No	No
Argatroban	Nirmatrelvir	80	Nirmatrelvir may increase the anticoagulant activities of Argatroban.	No	No
Nirmatrelvir	Enoxacin	58	Enoxacin may increase the hypoglycemic activities of Nirmatrelvir.	No	No
Enoxacin	Nirmatrelvir	53	Nirmatrelvir may increase the QTc-prolonging activities of Enoxacin.	No	No
Lovastatin	Nirmatrelvir	3	The serum concentration of Lovastatin can be increased when it is combined with Nirmatrelvir.	Yes	No
Nirmatrelvir	Irbesartan	47	Nirmatrelvir may increase the antihypertensive activities of Irbesartan.	No	No
Irbesartan	Nirmatrelvir	113	The risk or severity of adverse effects can be increased when Irbesartan is combined with Nirmatrelvir.	No	No
Ofloxacin	Nirmatrelvir	53	Nirmatrelvir may increase the QTc-prolonging activities of Ofloxacin.	No	No
Bosentan	Nirmatrelvir	20	The serum concentration of Nirmatrelvir can be decreased when it is combined with Bosentan.	Yes	Yes
Nirmatrelvir	Olanzapine	75	Nirmatrelvir may increase the hypotensive activities of Olanzapine.	No	No
Strontium ranelate	Nirmatrelvir	20	The serum concentration of Nirmatrelvir can be decreased when it is combined with Strontium ranelate.	No	No
Pitolisant	Nirmatrelvir	20	The serum concentration of Nirmatrelvir can be decreased when it is combined with Pitolisant.	No	No
Triflusal	Nirmatrelvir	80	Nirmatrelvir may increase the anticoagulant activities of Triflusal.	No	No
Isoflurane	Nirmatrelvir	113	The risk or severity of adverse effects can be increased when Isoflurane is combined with Nirmatrelvir.	No	No
Nirmatrelvir	Phenoxybenzamine	75	Nirmatrelvir may increase the hypotensive activities of Phenoxybenzamine.	No	No
Nirmatrelvir	Armodafinil	89	The metabolism of Nirmatrelvir can be decreased when combined with Armodafinil.	No	No
Desflurane	Nirmatrelvir	113	The risk or severity of adverse effects can be increased when Desflurane is combined with Nirmatrelvir.	No	No
Nirmatrelvir	Tramadol	74	The therapeutic efficacy of Tramadol can be decreased when used in combination with Nirmatrelvir.	No	No
Nirmatrelvir	Dyphylline	20	The serum concentration of Dyphylline can be decreased when it is combined with Nirmatrelvir.	No	No
Potassium hydroxide	Nirmatrelvir	20	The serum concentration of Nirmatrelvir can be decreased when it is combined with Potassium hydroxide.	No	No
Nirmatrelvir	Cefaclor	3	The serum concentration of Nirmatrelvir can be increased when it is combined with Cefaclor.	No	No
Acemetacin	Nirmatrelvir	74	The therapeutic efficacy of Nirmatrelvir can be decreased when used in combination with Acemetacin.	No	No
Nirmatrelvir	Dexmethylphenidate	60	Dexmethylphenidate may decrease the antihypertensive activities of Nirmatrelvir.	No	No
Nirmatrelvir	Lactulose	74	The therapeutic efficacy of Lactulose can be decreased when used in combination with Nirmatrelvir.	No	No
Lactulose	Nirmatrelvir	20	The serum concentration of Nirmatrelvir can be decreased when it is combined with Lactulose.	No	No
Cabergoline	Nirmatrelvir	3	The serum concentration of Cabergoline can be increased when it is combined with Nirmatrelvir.	No	No
Nirmatrelvir	Isosorbide	113	The risk or severity of adverse effects can be increased when Nirmatrelvir is combined with Isosorbide.	No	No
Nirmatrelvir	Tirofiban	80	Tirofiban may increase the anticoagulant activities of Nirmatrelvir.	No	No
Protriptyline	Nirmatrelvir	3	The serum concentration of Protriptyline can be increased when it is combined with Nirmatrelvir.	No	No
Nirmatrelvir	Mifamurtide	74	The therapeutic efficacy of Mifamurtide can be decreased when used in combination with Nirmatrelvir.	No	No
Valrubicin	Nirmatrelvir	3	The serum concentration of Valrubicin can be increased when it is combined with Nirmatrelvir.	No	No
Clofarabine	Nirmatrelvir	113	The risk or severity of adverse effects can be increased when Clofarabine is combined with Nirmatrelvir.	No	No
Nirmatrelvir	Topiroxostat	89	The metabolism of Nirmatrelvir can be decreased when combined with Topiroxostat.	No	No
Tetrabenazine	Nirmatrelvir	53	Nirmatrelvir may increase the QTc-prolonging activities of Tetrabenazine.	No	No
Nirmatrelvir	Bictegravir	3	The serum concentration of Nirmatrelvir can be increased when it is combined with Bictegravir.	Yes	No
Nirmatrelvir	Cycloserine	113	The risk or severity of adverse effects can be increased when Nirmatrelvir is combined with Cycloserine.	No	No
Roxatidine acetate	Nirmatrelvir	20	The serum concentration of Nirmatrelvir can be decreased when it is combined with Roxatidine acetate.	No	No
Nirmatrelvir	Doconexent	80	Doconexent may increase the anticoagulant activities of Nirmatrelvir.	No	No
Potassium carbonate	Nirmatrelvir	20	The serum concentration of Nirmatrelvir can be decreased when it is combined with Potassium carbonate.	No	No
Folic acid	Nirmatrelvir	20	The serum concentration of Nirmatrelvir can be decreased when it is combined with Folic acid.	No	No
Nirmatrelvir	Morniflumate	113	The risk or severity of adverse effects can be increased when Nirmatrelvir is combined with Morniflumate.	No	No
Nabilone	Nirmatrelvir	113	The risk or severity of adverse effects can be increased when Nabilone is combined with Nirmatrelvir.	No	No
Salicylic acid	Nirmatrelvir	74	The therapeutic efficacy of Nirmatrelvir can be decreased when used in combination with Salicylic acid.	No	No
Fluocinonide	Nirmatrelvir	20	The serum concentration of Nirmatrelvir can be decreased when it is combined with Fluocinonide.	No	No
Nirmatrelvir	Pomalidomide	113	The risk or severity of adverse effects can be increased when Nirmatrelvir is combined with Pomalidomide.	No	No
Trofosfamide	Nirmatrelvir	35	Trofosfamide may increase the cardiotoxic activities of Nirmatrelvir.	No	No
Nirmatrelvir	Estradiol	20	The serum concentration of Estradiol can be decreased when it is combined with Nirmatrelvir.	No	No
Fluticasone	Nirmatrelvir	20	The serum concentration of Nirmatrelvir can be decreased when it is combined with Fluticasone.	Yes	No
Procaine	Nirmatrelvir	75	Procaine may increase the hypotensive activities of Nirmatrelvir.	No	No
Nirmatrelvir	Posaconazole	3	The serum concentration of Nirmatrelvir can be increased when it is combined with Posaconazole.	No	No
Ziprasidone	Nirmatrelvir	53	Nirmatrelvir may increase the QTc-prolonging activities of Ziprasidone.	No	No
Amitriptyline	Nirmatrelvir	3	The serum concentration of Amitriptyline can be increased when it is combined with Nirmatrelvir.	No	2
Nirmatrelvir	Butorphanol	113	The risk or severity of adverse effects can be increased when Nirmatrelvir is combined with Butorphanol.	No	No
Butorphanol	Nirmatrelvir	113	The risk or severity of adverse effects can be increased when Butorphanol is combined with Nirmatrelvir.	No	No
Nirmatrelvir	Losartan	47	Nirmatrelvir may increase the antihypertensive activities of Losartan.	No	No
Losartan	Nirmatrelvir	113	The risk or severity of adverse effects can be increased when Losartan is combined with Nirmatrelvir.	No	No
Acrivastine	Nirmatrelvir	113	The risk or severity of adverse effects can be increased when Acrivastine is combined with Nirmatrelvir.	No	No
Nirmatrelvir	Obeticholic acid	113	The risk or severity of adverse effects can be increased when Nirmatrelvir is combined with Obeticholic acid.	No	No
Nirmatrelvir	Ropinirole	89	The metabolism of Nirmatrelvir can be decreased when combined with Ropinirole.	No	No
Benperidol	Nirmatrelvir	53	Nirmatrelvir may increase the QTc-prolonging activities of Benperidol.	No	No
Rufinamide	Nirmatrelvir	113	The risk or severity of adverse effects can be increased when Rufinamide is combined with Nirmatrelvir.	No	No
Nirmatrelvir	Metyrosine	47	Nirmatrelvir may increase the antihypertensive activities of Metyrosine.	No	No
Nirmatrelvir	Dasatinib	3	The serum concentration of Nirmatrelvir can be increased when it is combined with Dasatinib.	Yes	Yes
Vandetanib	Nirmatrelvir	53	Nirmatrelvir may increase the QTc-prolonging activities of Vandetanib.	No	No
Nirmatrelvir	Acetazolamide	113	The risk or severity of adverse effects can be increased when Nirmatrelvir is combined with Acetazolamide.	No	No
Nirmatrelvir	Pentetreotide	53	Pentetreotide may increase the QTc-prolonging activities of Nirmatrelvir.	No	No
Pentetreotide	Nirmatrelvir	53	Nirmatrelvir may increase the QTc-prolonging activities of Pentetreotide.	No	No
Nirmatrelvir	Rilmenidine	47	Nirmatrelvir may increase the antihypertensive activities of Rilmenidine.	No	No
Rilmenidine	Nirmatrelvir	75	Rilmenidine may increase the hypotensive activities of Nirmatrelvir.	No	No
Nirmatrelvir	Estradiol valerate	20	The serum concentration of Estradiol valerate can be decreased when it is combined with Nirmatrelvir.	No	No
Nirmatrelvir	Pivampicillin	3	The serum concentration of Nirmatrelvir can be increased when it is combined with Pivampicillin.	No	No
Pitavastatin	Nirmatrelvir	3	The serum concentration of Pitavastatin can be increased when it is combined with Nirmatrelvir.	No	No
Nirmatrelvir	Gabapentin enacarbil	113	The risk or severity of adverse effects can be increased when Nirmatrelvir is combined with Gabapentin enacarbil.	No	No
Nirmatrelvir	Capsaicin	89	The metabolism of Nirmatrelvir can be decreased when combined with Capsaicin.	No	No
Isotretinoin	Nirmatrelvir	113	The risk or severity of adverse effects can be increased when Isotretinoin is combined with Nirmatrelvir.	No	No
Bopindolol	Nirmatrelvir	49	Bopindolol may decrease the bronchodilatory activities of Nirmatrelvir.	No	No
Nirmatrelvir	Desogestrel	20	The serum concentration of Desogestrel can be decreased when it is combined with Nirmatrelvir.	No	No
Desogestrel	Nirmatrelvir	74	The therapeutic efficacy of Nirmatrelvir can be decreased when used in combination with Desogestrel.	No	No
Nirmatrelvir	Ciprofibrate	24	The risk or severity of myopathy, rhabdomyolysis, and myoglobinuria can be increased when Nirmatrelvir is combined with Ciprofibrate.	No	No
Nirmatrelvir	Glecaprevir	3	The serum concentration of Nirmatrelvir can be increased when it is combined with Glecaprevir.	Yes	No
Clonixin	Nirmatrelvir	113	The risk or severity of adverse effects can be increased when Clonixin is combined with Nirmatrelvir.	No	No
Nirmatrelvir	Ergocalciferol	89	The metabolism of Nirmatrelvir can be decreased when combined with Ergocalciferol.	No	No
Nirmatrelvir	Voriconazole	3	The serum concentration of Nirmatrelvir can be increased when it is combined with Voriconazole.	Yes	Yes
Nirmatrelvir	Bortezomib	89	The metabolism of Nirmatrelvir can be decreased when combined with Bortezomib.	No	No
Bortezomib	Nirmatrelvir	113	The risk or severity of adverse effects can be increased when Bortezomib is combined with Nirmatrelvir.	No	No
Carglumic acid	Nirmatrelvir	20	The serum concentration of Nirmatrelvir can be decreased when it is combined with Carglumic acid.	No	No
Liothyronine	Nirmatrelvir	20	The serum concentration of Nirmatrelvir can be decreased when it is combined with Liothyronine.	No	No
Nirmatrelvir	Iobenguane	74	The therapeutic efficacy of Iobenguane can be decreased when used in combination with Nirmatrelvir.	No	No
Sodium sulfate	Nirmatrelvir	20	The serum concentration of Nirmatrelvir can be decreased when it is combined with Sodium sulfate.	No	No
Rifabutin	Nirmatrelvir	104	The metabolism of Nirmatrelvir can be increased when combined with Rifabutin.	Yes	Yes
Nirmatrelvir	Lacidipine	75	Nirmatrelvir may increase the hypotensive activities of Lacidipine.	No	No
Simvastatin	Nirmatrelvir	3	The serum concentration of Simvastatin can be increased when it is combined with Nirmatrelvir.	Yes	Yes
Ramipril	Nirmatrelvir	75	Ramipril may increase the hypotensive activities of Nirmatrelvir.	No	No
Nirmatrelvir	Calcitriol	89	The metabolism of Nirmatrelvir can be decreased when combined with Calcitriol.	No	No
Fluocortolone	Nirmatrelvir	20	The serum concentration of Nirmatrelvir can be decreased when it is combined with Fluocortolone.	No	No
Nirmatrelvir	Micafungin	3	The serum concentration of Nirmatrelvir can be increased when it is combined with Micafungin.	No	No
Telithromycin	Nirmatrelvir	53	Nirmatrelvir may increase the QTc-prolonging activities of Telithromycin.	No	No
Molsidomine	Nirmatrelvir	75	Molsidomine may increase the hypotensive activities of Nirmatrelvir.	No	No
Nirmatrelvir	Riociguat	75	Nirmatrelvir may increase the hypotensive activities of Riociguat.	No	Yes
Riociguat	Nirmatrelvir	3	The serum concentration of Riociguat can be increased when it is combined with Nirmatrelvir.	No	Yes
Nirmatrelvir	Oxazepam	113	The risk or severity of adverse effects can be increased when Nirmatrelvir is combined with Oxazepam.	No	No
[truncated: 447 more rows]
