# Supplementary material for: Computational prediction of interactions between Paxlovid and prescription drugs
Source: Proc Natl Acad Sci U S A. 2023 Mar 13;120(12):e2221857120. doi: 10.1073/pnas.2221857120 (PMC10041137; doi:10.1073/pnas.2221857120)
Supplement: Supplementary file 5 — Dataset 04 (XLSX) [file pnas.2221857120.sd04.xlsx]

## Sheet: Dataset S4
Dataset S4. Alternative drugs for each prescription drug predicted to interact with nirmatrelvir and/or ritonavir.
Prescription drug	Paxlovid component	Mechanism of action	No. of alternative drugs	Alternative drugs
cefaclor	Nirmatrelvir	bacterial cell wall synthesis inhibitor	54	nafcillin;dicloxacillin;cefprozil;cefonicid;hetacillin;amdinocillin;cefotaxime;oxacillin;cefoxitin;oxiconazole;cefdinir;oritavancin;piperacillin;cefamandole;teicoplanin;loracarbef;cefpirome;cefozopran;mezlocillin;cefepime;cephalexin;bacitracin;ceftazidime;cefazolin;cefpodoxime;cefuroxime;pivmecillinam;cefmenoxime;bacampicillin;ceftriaxone;daptomycin;aztreonam;cefoperazone;cefradine;cefpiramide;am…
pivampicillin	Nirmatrelvir	bacterial cell wall synthesis inhibitor	54	nafcillin;dicloxacillin;cefprozil;cefonicid;hetacillin;amdinocillin;cefotaxime;oxacillin;cefoxitin;oxiconazole;cefdinir;oritavancin;piperacillin;cefamandole;teicoplanin;loracarbef;cefpirome;cefozopran;mezlocillin;cefepime;cephalexin;bacitracin;ceftazidime;cefazolin;cefpodoxime;cefuroxime;pivmecillinam;cefmenoxime;bacampicillin;ceftriaxone;daptomycin;aztreonam;cefoperazone;cefradine;cefpiramide;am…
azlocillin	Nirmatrelvir	bacterial cell wall synthesis inhibitor	54	nafcillin;dicloxacillin;cefprozil;cefonicid;hetacillin;amdinocillin;cefotaxime;oxacillin;cefoxitin;oxiconazole;cefdinir;oritavancin;piperacillin;cefamandole;teicoplanin;loracarbef;cefpirome;cefozopran;mezlocillin;cefepime;cephalexin;bacitracin;ceftazidime;cefazolin;cefpodoxime;cefuroxime;pivmecillinam;cefmenoxime;bacampicillin;ceftriaxone;daptomycin;aztreonam;cefoperazone;cefradine;cefpiramide;am…
flucloxacillin	Nirmatrelvir	bacterial cell wall synthesis inhibitor	54	nafcillin;dicloxacillin;cefprozil;cefonicid;hetacillin;amdinocillin;cefotaxime;oxacillin;cefoxitin;oxiconazole;cefdinir;oritavancin;piperacillin;cefamandole;teicoplanin;loracarbef;cefpirome;cefozopran;mezlocillin;cefepime;cephalexin;bacitracin;ceftazidime;cefazolin;cefpodoxime;cefuroxime;pivmecillinam;cefmenoxime;bacampicillin;ceftriaxone;daptomycin;aztreonam;cefoperazone;cefradine;cefpiramide;am…
carbenicillin	Nirmatrelvir	bacterial cell wall synthesis inhibitor	54	nafcillin;dicloxacillin;cefprozil;cefonicid;hetacillin;amdinocillin;cefotaxime;oxacillin;cefoxitin;oxiconazole;cefdinir;oritavancin;piperacillin;cefamandole;teicoplanin;loracarbef;cefpirome;cefozopran;mezlocillin;cefepime;cephalexin;bacitracin;ceftazidime;cefazolin;cefpodoxime;cefuroxime;pivmecillinam;cefmenoxime;bacampicillin;ceftriaxone;daptomycin;aztreonam;cefoperazone;cefradine;cefpiramide;am…
cloxacillin	Nirmatrelvir	bacterial cell wall synthesis inhibitor	54	nafcillin;dicloxacillin;cefprozil;cefonicid;hetacillin;amdinocillin;cefotaxime;oxacillin;cefoxitin;oxiconazole;cefdinir;oritavancin;piperacillin;cefamandole;teicoplanin;loracarbef;cefpirome;cefozopran;mezlocillin;cefepime;cephalexin;bacitracin;ceftazidime;cefazolin;cefpodoxime;cefuroxime;pivmecillinam;cefmenoxime;bacampicillin;ceftriaxone;daptomycin;aztreonam;cefoperazone;cefradine;cefpiramide;am…
delamanid	Nirmatrelvir	bacterial cell wall synthesis inhibitor	54	nafcillin;dicloxacillin;cefprozil;cefonicid;hetacillin;amdinocillin;cefotaxime;oxacillin;cefoxitin;oxiconazole;cefdinir;oritavancin;piperacillin;cefamandole;teicoplanin;loracarbef;cefpirome;cefozopran;mezlocillin;cefepime;cephalexin;bacitracin;ceftazidime;cefazolin;cefpodoxime;cefuroxime;pivmecillinam;cefmenoxime;bacampicillin;ceftriaxone;daptomycin;aztreonam;cefoperazone;cefradine;cefpiramide;am…
doxepin	Nirmatrelvir	histamine receptor antagonist	40	nizatidine;buclizine;bilastine;chloropyramine;astemizole;desloratadine;pheniramine;cimetidine;clofedanol;ranitidine;methapyrilene;lafutidine;diphenhydramine;chlorcyclizine;famotidine;promethazine;phenindamine;chlorphenoxamine;emedastine;epinastine;brompheniramine;triprolidine;trimethobenzamide;dexchlorpheniramine;loratadine;tripelennamine;levocabastine;mizolastine;ebastine;cetirizine;nedocromil;c…
pitolisant	Nirmatrelvir	histamine receptor antagonist	40	nizatidine;buclizine;bilastine;chloropyramine;astemizole;desloratadine;pheniramine;cimetidine;clofedanol;ranitidine;methapyrilene;lafutidine;diphenhydramine;chlorcyclizine;famotidine;promethazine;phenindamine;chlorphenoxamine;emedastine;epinastine;brompheniramine;triprolidine;trimethobenzamide;dexchlorpheniramine;loratadine;tripelennamine;levocabastine;mizolastine;ebastine;cetirizine;nedocromil;c…
doxylamine	Nirmatrelvir	histamine receptor antagonist	40	nizatidine;buclizine;bilastine;chloropyramine;astemizole;desloratadine;pheniramine;cimetidine;clofedanol;ranitidine;methapyrilene;lafutidine;diphenhydramine;chlorcyclizine;famotidine;promethazine;phenindamine;chlorphenoxamine;emedastine;epinastine;brompheniramine;triprolidine;trimethobenzamide;dexchlorpheniramine;loratadine;tripelennamine;levocabastine;mizolastine;ebastine;cetirizine;nedocromil;c…
terfenadine	Nirmatrelvir	histamine receptor antagonist	40	nizatidine;buclizine;bilastine;chloropyramine;astemizole;desloratadine;pheniramine;cimetidine;clofedanol;ranitidine;methapyrilene;lafutidine;diphenhydramine;chlorcyclizine;famotidine;promethazine;phenindamine;chlorphenoxamine;emedastine;epinastine;brompheniramine;triprolidine;trimethobenzamide;dexchlorpheniramine;loratadine;tripelennamine;levocabastine;mizolastine;ebastine;cetirizine;nedocromil;c…
clemastine	Nirmatrelvir	histamine receptor antagonist	40	nizatidine;buclizine;bilastine;chloropyramine;astemizole;desloratadine;pheniramine;cimetidine;clofedanol;ranitidine;methapyrilene;lafutidine;diphenhydramine;chlorcyclizine;famotidine;promethazine;phenindamine;chlorphenoxamine;emedastine;epinastine;brompheniramine;triprolidine;trimethobenzamide;dexchlorpheniramine;loratadine;tripelennamine;levocabastine;mizolastine;ebastine;cetirizine;nedocromil;c…
cyproheptadine	Nirmatrelvir	histamine receptor antagonist	40	nizatidine;buclizine;bilastine;chloropyramine;astemizole;desloratadine;pheniramine;cimetidine;clofedanol;ranitidine;methapyrilene;lafutidine;diphenhydramine;chlorcyclizine;famotidine;promethazine;phenindamine;chlorphenoxamine;emedastine;epinastine;brompheniramine;triprolidine;trimethobenzamide;dexchlorpheniramine;loratadine;tripelennamine;levocabastine;mizolastine;ebastine;cetirizine;nedocromil;c…
fexofenadine	Nirmatrelvir	histamine receptor antagonist	40	nizatidine;buclizine;bilastine;chloropyramine;astemizole;desloratadine;pheniramine;cimetidine;clofedanol;ranitidine;methapyrilene;lafutidine;diphenhydramine;chlorcyclizine;famotidine;promethazine;phenindamine;chlorphenoxamine;emedastine;epinastine;brompheniramine;triprolidine;trimethobenzamide;dexchlorpheniramine;loratadine;tripelennamine;levocabastine;mizolastine;ebastine;cetirizine;nedocromil;c…
acrivastine	Nirmatrelvir	histamine receptor antagonist	40	nizatidine;buclizine;bilastine;chloropyramine;astemizole;desloratadine;pheniramine;cimetidine;clofedanol;ranitidine;methapyrilene;lafutidine;diphenhydramine;chlorcyclizine;famotidine;promethazine;phenindamine;chlorphenoxamine;emedastine;epinastine;brompheniramine;triprolidine;trimethobenzamide;dexchlorpheniramine;loratadine;tripelennamine;levocabastine;mizolastine;ebastine;cetirizine;nedocromil;c…
olopatadine	Nirmatrelvir	histamine receptor antagonist	40	nizatidine;buclizine;bilastine;chloropyramine;astemizole;desloratadine;pheniramine;cimetidine;clofedanol;ranitidine;methapyrilene;lafutidine;diphenhydramine;chlorcyclizine;famotidine;promethazine;phenindamine;chlorphenoxamine;emedastine;epinastine;brompheniramine;triprolidine;trimethobenzamide;dexchlorpheniramine;loratadine;tripelennamine;levocabastine;mizolastine;ebastine;cetirizine;nedocromil;c…
fesoterodine	Nirmatrelvir	acetylcholine receptor antagonist	32	eperisone;tropicamide;hyoscyamine;tubocurarine;cyclopentolate;homatropine;atropine;methantheline;cimetropium;orphenadrine;trospium;tiotropium;tridihexethyl;umeclidinium;fenoverine;atracurium;pirenzepine;tolterodine;clidinium;metixene;ipratropium;aclidinium;mecamylamine;scopolamine;sulbutiamine;mepenzolate;mebeverine;biperiden;propantheline;oxybutynin;otilonium;methscopolamine
methoxamine	Nirmatrelvir	adrenergic receptor agonist	32	naphazoline;ephedrine;synephrine;xamoterol;salmeterol;mirabegron;oxymetazoline;metaraminol;procaterol;isoxsuprine;phenylephrine;fenoterol;etilefrine;ritodrine;norepinephrine;terbutaline;dobutamine;vilanterol;clenbuterol;indacaterol;formoterol;lofexidine;isoprenaline;adrafinil;hexoprenaline;dexmedetomidine;midodrine;tizanidine;bambuterol;tulobuterol;apraclonidine;mephentermine
brimonidine	Nirmatrelvir	adrenergic receptor agonist	32	naphazoline;ephedrine;synephrine;xamoterol;salmeterol;mirabegron;oxymetazoline;metaraminol;procaterol;isoxsuprine;phenylephrine;fenoterol;etilefrine;ritodrine;norepinephrine;terbutaline;dobutamine;vilanterol;clenbuterol;indacaterol;formoterol;lofexidine;isoprenaline;adrafinil;hexoprenaline;dexmedetomidine;midodrine;tizanidine;bambuterol;tulobuterol;apraclonidine;mephentermine
xylometazoline	Nirmatrelvir	adrenergic receptor agonist	32	naphazoline;ephedrine;synephrine;xamoterol;salmeterol;mirabegron;oxymetazoline;metaraminol;procaterol;isoxsuprine;phenylephrine;fenoterol;etilefrine;ritodrine;norepinephrine;terbutaline;dobutamine;vilanterol;clenbuterol;indacaterol;formoterol;lofexidine;isoprenaline;adrafinil;hexoprenaline;dexmedetomidine;midodrine;tizanidine;bambuterol;tulobuterol;apraclonidine;mephentermine
guanfacine	Nirmatrelvir	adrenergic receptor agonist	32	naphazoline;ephedrine;synephrine;xamoterol;salmeterol;mirabegron;oxymetazoline;metaraminol;procaterol;isoxsuprine;phenylephrine;fenoterol;etilefrine;ritodrine;norepinephrine;terbutaline;dobutamine;vilanterol;clenbuterol;indacaterol;formoterol;lofexidine;isoprenaline;adrafinil;hexoprenaline;dexmedetomidine;midodrine;tizanidine;bambuterol;tulobuterol;apraclonidine;mephentermine
clonidine	Nirmatrelvir	adrenergic receptor agonist	32	naphazoline;ephedrine;synephrine;xamoterol;salmeterol;mirabegron;oxymetazoline;metaraminol;procaterol;isoxsuprine;phenylephrine;fenoterol;etilefrine;ritodrine;norepinephrine;terbutaline;dobutamine;vilanterol;clenbuterol;indacaterol;formoterol;lofexidine;isoprenaline;adrafinil;hexoprenaline;dexmedetomidine;midodrine;tizanidine;bambuterol;tulobuterol;apraclonidine;mephentermine
rocuronium	Nirmatrelvir	acetylcholine receptor antagonist	32	eperisone;tropicamide;hyoscyamine;tubocurarine;cyclopentolate;homatropine;atropine;methantheline;cimetropium;orphenadrine;trospium;tiotropium;tridihexethyl;umeclidinium;fenoverine;atracurium;pirenzepine;tolterodine;clidinium;metixene;ipratropium;aclidinium;mecamylamine;scopolamine;sulbutiamine;mepenzolate;mebeverine;biperiden;propantheline;oxybutynin;otilonium;methscopolamine
cisatracurium	Nirmatrelvir	acetylcholine receptor antagonist	32	eperisone;tropicamide;hyoscyamine;tubocurarine;cyclopentolate;homatropine;atropine;methantheline;cimetropium;orphenadrine;trospium;tiotropium;tridihexethyl;umeclidinium;fenoverine;atracurium;pirenzepine;tolterodine;clidinium;metixene;ipratropium;aclidinium;mecamylamine;scopolamine;sulbutiamine;mepenzolate;mebeverine;biperiden;propantheline;oxybutynin;otilonium;methscopolamine
vecuronium	Nirmatrelvir	acetylcholine receptor antagonist	32	eperisone;tropicamide;hyoscyamine;tubocurarine;cyclopentolate;homatropine;atropine;methantheline;cimetropium;orphenadrine;trospium;tiotropium;tridihexethyl;umeclidinium;fenoverine;atracurium;pirenzepine;tolterodine;clidinium;metixene;ipratropium;aclidinium;mecamylamine;scopolamine;sulbutiamine;mepenzolate;mebeverine;biperiden;propantheline;oxybutynin;otilonium;methscopolamine
mivacurium	Nirmatrelvir	acetylcholine receptor antagonist	32	eperisone;tropicamide;hyoscyamine;tubocurarine;cyclopentolate;homatropine;atropine;methantheline;cimetropium;orphenadrine;trospium;tiotropium;tridihexethyl;umeclidinium;fenoverine;atracurium;pirenzepine;tolterodine;clidinium;metixene;ipratropium;aclidinium;mecamylamine;scopolamine;sulbutiamine;mepenzolate;mebeverine;biperiden;propantheline;oxybutynin;otilonium;methscopolamine
propiverine	Nirmatrelvir	acetylcholine receptor antagonist	32	eperisone;tropicamide;hyoscyamine;tubocurarine;cyclopentolate;homatropine;atropine;methantheline;cimetropium;orphenadrine;trospium;tiotropium;tridihexethyl;umeclidinium;fenoverine;atracurium;pirenzepine;tolterodine;clidinium;metixene;ipratropium;aclidinium;mecamylamine;scopolamine;sulbutiamine;mepenzolate;mebeverine;biperiden;propantheline;oxybutynin;otilonium;methscopolamine
darifenacin	Nirmatrelvir	acetylcholine receptor antagonist	32	eperisone;tropicamide;hyoscyamine;tubocurarine;cyclopentolate;homatropine;atropine;methantheline;cimetropium;orphenadrine;trospium;tiotropium;tridihexethyl;umeclidinium;fenoverine;atracurium;pirenzepine;tolterodine;clidinium;metixene;ipratropium;aclidinium;mecamylamine;scopolamine;sulbutiamine;mepenzolate;mebeverine;biperiden;propantheline;oxybutynin;otilonium;methscopolamine
pancuronium	Nirmatrelvir	acetylcholine receptor antagonist	32	eperisone;tropicamide;hyoscyamine;tubocurarine;cyclopentolate;homatropine;atropine;methantheline;cimetropium;orphenadrine;trospium;tiotropium;tridihexethyl;umeclidinium;fenoverine;atracurium;pirenzepine;tolterodine;clidinium;metixene;ipratropium;aclidinium;mecamylamine;scopolamine;sulbutiamine;mepenzolate;mebeverine;biperiden;propantheline;oxybutynin;otilonium;methscopolamine
procyclidine	Nirmatrelvir	acetylcholine receptor antagonist	32	eperisone;tropicamide;hyoscyamine;tubocurarine;cyclopentolate;homatropine;atropine;methantheline;cimetropium;orphenadrine;trospium;tiotropium;tridihexethyl;umeclidinium;fenoverine;atracurium;pirenzepine;tolterodine;clidinium;metixene;ipratropium;aclidinium;mecamylamine;scopolamine;sulbutiamine;mepenzolate;mebeverine;biperiden;propantheline;oxybutynin;otilonium;methscopolamine
trihexyphenidyl	Nirmatrelvir	acetylcholine receptor antagonist	32	eperisone;tropicamide;hyoscyamine;tubocurarine;cyclopentolate;homatropine;atropine;methantheline;cimetropium;orphenadrine;trospium;tiotropium;tridihexethyl;umeclidinium;fenoverine;atracurium;pirenzepine;tolterodine;clidinium;metixene;ipratropium;aclidinium;mecamylamine;scopolamine;sulbutiamine;mepenzolate;mebeverine;biperiden;propantheline;oxybutynin;otilonium;methscopolamine
flavoxate	Nirmatrelvir	acetylcholine receptor antagonist	32	eperisone;tropicamide;hyoscyamine;tubocurarine;cyclopentolate;homatropine;atropine;methantheline;cimetropium;orphenadrine;trospium;tiotropium;tridihexethyl;umeclidinium;fenoverine;atracurium;pirenzepine;tolterodine;clidinium;metixene;ipratropium;aclidinium;mecamylamine;scopolamine;sulbutiamine;mepenzolate;mebeverine;biperiden;propantheline;oxybutynin;otilonium;methscopolamine
ergotamine	Nirmatrelvir	adrenergic receptor antagonist	31	celiprolol;vincamine;pindolol;tolazoline;acebutolol;labetalol;nebivolol;cloranolol;timolol;reboxetine;indoramin;dapiprazole;bevantolol;levobunolol;oxprenolol;bupranolol;carvedilol;practolol;esmolol;bisoprolol;propranolol;moxisylyte;carteolol;penbutolol;talinolol;urapidil;metipranolol;metoprolol;alprenolol;betaxolol;nadolol
silodosin	Nirmatrelvir	adrenergic receptor antagonist	31	celiprolol;vincamine;pindolol;tolazoline;acebutolol;labetalol;nebivolol;cloranolol;timolol;reboxetine;indoramin;dapiprazole;bevantolol;levobunolol;oxprenolol;bupranolol;carvedilol;practolol;esmolol;bisoprolol;propranolol;moxisylyte;carteolol;penbutolol;talinolol;urapidil;metipranolol;metoprolol;alprenolol;betaxolol;nadolol
alfuzosin	Nirmatrelvir	adrenergic receptor antagonist	31	celiprolol;vincamine;pindolol;tolazoline;acebutolol;labetalol;nebivolol;cloranolol;timolol;reboxetine;indoramin;dapiprazole;bevantolol;levobunolol;oxprenolol;bupranolol;carvedilol;practolol;esmolol;bisoprolol;propranolol;moxisylyte;carteolol;penbutolol;talinolol;urapidil;metipranolol;metoprolol;alprenolol;betaxolol;nadolol
bopindolol	Nirmatrelvir	adrenergic receptor antagonist	31	celiprolol;vincamine;pindolol;tolazoline;acebutolol;labetalol;nebivolol;cloranolol;timolol;reboxetine;indoramin;dapiprazole;bevantolol;levobunolol;oxprenolol;bupranolol;carvedilol;practolol;esmolol;bisoprolol;propranolol;moxisylyte;carteolol;penbutolol;talinolol;urapidil;metipranolol;metoprolol;alprenolol;betaxolol;nadolol
dronedarone	Nirmatrelvir	adrenergic receptor antagonist	31	celiprolol;vincamine;pindolol;tolazoline;acebutolol;labetalol;nebivolol;cloranolol;timolol;reboxetine;indoramin;dapiprazole;bevantolol;levobunolol;oxprenolol;bupranolol;carvedilol;practolol;esmolol;bisoprolol;propranolol;moxisylyte;carteolol;penbutolol;talinolol;urapidil;metipranolol;metoprolol;alprenolol;betaxolol;nadolol
sotalol	Nirmatrelvir	adrenergic receptor antagonist	31	celiprolol;vincamine;pindolol;tolazoline;acebutolol;labetalol;nebivolol;cloranolol;timolol;reboxetine;indoramin;dapiprazole;bevantolol;levobunolol;oxprenolol;bupranolol;carvedilol;practolol;esmolol;bisoprolol;propranolol;moxisylyte;carteolol;penbutolol;talinolol;urapidil;metipranolol;metoprolol;alprenolol;betaxolol;nadolol
yohimbine	Nirmatrelvir	adrenergic receptor antagonist	31	celiprolol;vincamine;pindolol;tolazoline;acebutolol;labetalol;nebivolol;cloranolol;timolol;reboxetine;indoramin;dapiprazole;bevantolol;levobunolol;oxprenolol;bupranolol;carvedilol;practolol;esmolol;bisoprolol;propranolol;moxisylyte;carteolol;penbutolol;talinolol;urapidil;metipranolol;metoprolol;alprenolol;betaxolol;nadolol
tamsulosin	Nirmatrelvir	adrenergic receptor antagonist	31	celiprolol;vincamine;pindolol;tolazoline;acebutolol;labetalol;nebivolol;cloranolol;timolol;reboxetine;indoramin;dapiprazole;bevantolol;levobunolol;oxprenolol;bupranolol;carvedilol;practolol;esmolol;bisoprolol;propranolol;moxisylyte;carteolol;penbutolol;talinolol;urapidil;metipranolol;metoprolol;alprenolol;betaxolol;nadolol
prazosin	Nirmatrelvir	adrenergic receptor antagonist	31	celiprolol;vincamine;pindolol;tolazoline;acebutolol;labetalol;nebivolol;cloranolol;timolol;reboxetine;indoramin;dapiprazole;bevantolol;levobunolol;oxprenolol;bupranolol;carvedilol;practolol;esmolol;bisoprolol;propranolol;moxisylyte;carteolol;penbutolol;talinolol;urapidil;metipranolol;metoprolol;alprenolol;betaxolol;nadolol
phenoxybenzamine	Nirmatrelvir	adrenergic receptor antagonist	31	celiprolol;vincamine;pindolol;tolazoline;acebutolol;labetalol;nebivolol;cloranolol;timolol;reboxetine;indoramin;dapiprazole;bevantolol;levobunolol;oxprenolol;bupranolol;carvedilol;practolol;esmolol;bisoprolol;propranolol;moxisylyte;carteolol;penbutolol;talinolol;urapidil;metipranolol;metoprolol;alprenolol;betaxolol;nadolol
phentolamine	Nirmatrelvir	adrenergic receptor antagonist	31	celiprolol;vincamine;pindolol;tolazoline;acebutolol;labetalol;nebivolol;cloranolol;timolol;reboxetine;indoramin;dapiprazole;bevantolol;levobunolol;oxprenolol;bupranolol;carvedilol;practolol;esmolol;bisoprolol;propranolol;moxisylyte;carteolol;penbutolol;talinolol;urapidil;metipranolol;metoprolol;alprenolol;betaxolol;nadolol
doxazosin	Nirmatrelvir	adrenergic receptor antagonist	31	celiprolol;vincamine;pindolol;tolazoline;acebutolol;labetalol;nebivolol;cloranolol;timolol;reboxetine;indoramin;dapiprazole;bevantolol;levobunolol;oxprenolol;bupranolol;carvedilol;practolol;esmolol;bisoprolol;propranolol;moxisylyte;carteolol;penbutolol;talinolol;urapidil;metipranolol;metoprolol;alprenolol;betaxolol;nadolol
terazosin	Nirmatrelvir	adrenergic receptor antagonist	31	celiprolol;vincamine;pindolol;tolazoline;acebutolol;labetalol;nebivolol;cloranolol;timolol;reboxetine;indoramin;dapiprazole;bevantolol;levobunolol;oxprenolol;bupranolol;carvedilol;practolol;esmolol;bisoprolol;propranolol;moxisylyte;carteolol;penbutolol;talinolol;urapidil;metipranolol;metoprolol;alprenolol;betaxolol;nadolol
nicergoline	Nirmatrelvir	adrenergic receptor antagonist	31	celiprolol;vincamine;pindolol;tolazoline;acebutolol;labetalol;nebivolol;cloranolol;timolol;reboxetine;indoramin;dapiprazole;bevantolol;levobunolol;oxprenolol;bupranolol;carvedilol;practolol;esmolol;bisoprolol;propranolol;moxisylyte;carteolol;penbutolol;talinolol;urapidil;metipranolol;metoprolol;alprenolol;betaxolol;nadolol
acemetacin	Nirmatrelvir	cyclooxygenase inhibitor	25	nefopam;balsalazide;fentiazac;azapropazone;parecoxib;valdecoxib;lornoxicam;alclofenac;pranoprofen;phenacetin;sulfasalazine;nimesulide;piroxicam;etodolac;olsalazine;naproxen;etoricoxib;droxicam;tenoxicam;oxyphenbutazone;ibuprofen;indomethacin;meloxicam;rofecoxib;propacetamol
ketoprofen	Nirmatrelvir	cyclooxygenase inhibitor	25	nefopam;balsalazide;fentiazac;azapropazone;parecoxib;valdecoxib;lornoxicam;alclofenac;pranoprofen;phenacetin;sulfasalazine;nimesulide;piroxicam;etodolac;olsalazine;naproxen;etoricoxib;droxicam;tenoxicam;oxyphenbutazone;ibuprofen;indomethacin;meloxicam;rofecoxib;propacetamol
ketorolac	Nirmatrelvir	cyclooxygenase inhibitor	25	nefopam;balsalazide;fentiazac;azapropazone;parecoxib;valdecoxib;lornoxicam;alclofenac;pranoprofen;phenacetin;sulfasalazine;nimesulide;piroxicam;etodolac;olsalazine;naproxen;etoricoxib;droxicam;tenoxicam;oxyphenbutazone;ibuprofen;indomethacin;meloxicam;rofecoxib;propacetamol
fenbufen	Nirmatrelvir	cyclooxygenase inhibitor	25	nefopam;balsalazide;fentiazac;azapropazone;parecoxib;valdecoxib;lornoxicam;alclofenac;pranoprofen;phenacetin;sulfasalazine;nimesulide;piroxicam;etodolac;olsalazine;naproxen;etoricoxib;droxicam;tenoxicam;oxyphenbutazone;ibuprofen;indomethacin;meloxicam;rofecoxib;propacetamol
felbinac	Nirmatrelvir	cyclooxygenase inhibitor	25	nefopam;balsalazide;fentiazac;azapropazone;parecoxib;valdecoxib;lornoxicam;alclofenac;pranoprofen;phenacetin;sulfasalazine;nimesulide;piroxicam;etodolac;olsalazine;naproxen;etoricoxib;droxicam;tenoxicam;oxyphenbutazone;ibuprofen;indomethacin;meloxicam;rofecoxib;propacetamol
oxaprozin	Nirmatrelvir	cyclooxygenase inhibitor	25	nefopam;balsalazide;fentiazac;azapropazone;parecoxib;valdecoxib;lornoxicam;alclofenac;pranoprofen;phenacetin;sulfasalazine;nimesulide;piroxicam;etodolac;olsalazine;naproxen;etoricoxib;droxicam;tenoxicam;oxyphenbutazone;ibuprofen;indomethacin;meloxicam;rofecoxib;propacetamol
celecoxib	Nirmatrelvir	cyclooxygenase inhibitor	25	nefopam;balsalazide;fentiazac;azapropazone;parecoxib;valdecoxib;lornoxicam;alclofenac;pranoprofen;phenacetin;sulfasalazine;nimesulide;piroxicam;etodolac;olsalazine;naproxen;etoricoxib;droxicam;tenoxicam;oxyphenbutazone;ibuprofen;indomethacin;meloxicam;rofecoxib;propacetamol
floctafenine	Nirmatrelvir	cyclooxygenase inhibitor	25	nefopam;balsalazide;fentiazac;azapropazone;parecoxib;valdecoxib;lornoxicam;alclofenac;pranoprofen;phenacetin;sulfasalazine;nimesulide;piroxicam;etodolac;olsalazine;naproxen;etoricoxib;droxicam;tenoxicam;oxyphenbutazone;ibuprofen;indomethacin;meloxicam;rofecoxib;propacetamol
bufexamac	Nirmatrelvir	cyclooxygenase inhibitor	25	nefopam;balsalazide;fentiazac;azapropazone;parecoxib;valdecoxib;lornoxicam;alclofenac;pranoprofen;phenacetin;sulfasalazine;nimesulide;piroxicam;etodolac;olsalazine;naproxen;etoricoxib;droxicam;tenoxicam;oxyphenbutazone;ibuprofen;indomethacin;meloxicam;rofecoxib;propacetamol
sulindac	Nirmatrelvir	cyclooxygenase inhibitor	25	nefopam;balsalazide;fentiazac;azapropazone;parecoxib;valdecoxib;lornoxicam;alclofenac;pranoprofen;phenacetin;sulfasalazine;nimesulide;piroxicam;etodolac;olsalazine;naproxen;etoricoxib;droxicam;tenoxicam;oxyphenbutazone;ibuprofen;indomethacin;meloxicam;rofecoxib;propacetamol
nepafenac	Nirmatrelvir	cyclooxygenase inhibitor	25	nefopam;balsalazide;fentiazac;azapropazone;parecoxib;valdecoxib;lornoxicam;alclofenac;pranoprofen;phenacetin;sulfasalazine;nimesulide;piroxicam;etodolac;olsalazine;naproxen;etoricoxib;droxicam;tenoxicam;oxyphenbutazone;ibuprofen;indomethacin;meloxicam;rofecoxib;propacetamol
nabumetone	Nirmatrelvir	cyclooxygenase inhibitor	25	nefopam;balsalazide;fentiazac;azapropazone;parecoxib;valdecoxib;lornoxicam;alclofenac;pranoprofen;phenacetin;sulfasalazine;nimesulide;piroxicam;etodolac;olsalazine;naproxen;etoricoxib;droxicam;tenoxicam;oxyphenbutazone;ibuprofen;indomethacin;meloxicam;rofecoxib;propacetamol
suprofen	Nirmatrelvir	cyclooxygenase inhibitor	25	nefopam;balsalazide;fentiazac;azapropazone;parecoxib;valdecoxib;lornoxicam;alclofenac;pranoprofen;phenacetin;sulfasalazine;nimesulide;piroxicam;etodolac;olsalazine;naproxen;etoricoxib;droxicam;tenoxicam;oxyphenbutazone;ibuprofen;indomethacin;meloxicam;rofecoxib;propacetamol
etofenamate	Nirmatrelvir	cyclooxygenase inhibitor	25	nefopam;balsalazide;fentiazac;azapropazone;parecoxib;valdecoxib;lornoxicam;alclofenac;pranoprofen;phenacetin;sulfasalazine;nimesulide;piroxicam;etodolac;olsalazine;naproxen;etoricoxib;droxicam;tenoxicam;oxyphenbutazone;ibuprofen;indomethacin;meloxicam;rofecoxib;propacetamol
bromfenac	Nirmatrelvir	cyclooxygenase inhibitor	25	nefopam;balsalazide;fentiazac;azapropazone;parecoxib;valdecoxib;lornoxicam;alclofenac;pranoprofen;phenacetin;sulfasalazine;nimesulide;piroxicam;etodolac;olsalazine;naproxen;etoricoxib;droxicam;tenoxicam;oxyphenbutazone;ibuprofen;indomethacin;meloxicam;rofecoxib;propacetamol
diclofenac	Nirmatrelvir	cyclooxygenase inhibitor	25	nefopam;balsalazide;fentiazac;azapropazone;parecoxib;valdecoxib;lornoxicam;alclofenac;pranoprofen;phenacetin;sulfasalazine;nimesulide;piroxicam;etodolac;olsalazine;naproxen;etoricoxib;droxicam;tenoxicam;oxyphenbutazone;ibuprofen;indomethacin;meloxicam;rofecoxib;propacetamol
lumiracoxib	Nirmatrelvir	cyclooxygenase inhibitor	25	nefopam;balsalazide;fentiazac;azapropazone;parecoxib;valdecoxib;lornoxicam;alclofenac;pranoprofen;phenacetin;sulfasalazine;nimesulide;piroxicam;etodolac;olsalazine;naproxen;etoricoxib;droxicam;tenoxicam;oxyphenbutazone;ibuprofen;indomethacin;meloxicam;rofecoxib;propacetamol
tolmetin	Nirmatrelvir	cyclooxygenase inhibitor	25	nefopam;balsalazide;fentiazac;azapropazone;parecoxib;valdecoxib;lornoxicam;alclofenac;pranoprofen;phenacetin;sulfasalazine;nimesulide;piroxicam;etodolac;olsalazine;naproxen;etoricoxib;droxicam;tenoxicam;oxyphenbutazone;ibuprofen;indomethacin;meloxicam;rofecoxib;propacetamol
benperidol	Nirmatrelvir	dopamine receptor antagonist	23	bromopride;trifluoperazine;acepromazine;remoxipride;thiothixene;mesoridazine;molindone;fluphenazine;alizapride;triflupromazine;tiapride;thiethylperazine;amisulpride;perphenazine;thioproperazine;sulpiride;prochlorperazine;cariprazine;fluspirilene;pipamperone;chlorprothixene;itopride;acetophenazine
zuclopenthixol	Nirmatrelvir	dopamine receptor antagonist	23	bromopride;trifluoperazine;acepromazine;remoxipride;thiothixene;mesoridazine;molindone;fluphenazine;alizapride;triflupromazine;tiapride;thiethylperazine;amisulpride;perphenazine;thioproperazine;sulpiride;prochlorperazine;cariprazine;fluspirilene;pipamperone;chlorprothixene;itopride;acetophenazine
thioridazine	Nirmatrelvir	dopamine receptor antagonist	23	bromopride;trifluoperazine;acepromazine;remoxipride;thiothixene;mesoridazine;molindone;fluphenazine;alizapride;triflupromazine;tiapride;thiethylperazine;amisulpride;perphenazine;thioproperazine;sulpiride;prochlorperazine;cariprazine;fluspirilene;pipamperone;chlorprothixene;itopride;acetophenazine
flupentixol	Nirmatrelvir	dopamine receptor antagonist	23	bromopride;trifluoperazine;acepromazine;remoxipride;thiothixene;mesoridazine;molindone;fluphenazine;alizapride;triflupromazine;tiapride;thiethylperazine;amisulpride;perphenazine;thioproperazine;sulpiride;prochlorperazine;cariprazine;fluspirilene;pipamperone;chlorprothixene;itopride;acetophenazine
droperidol	Nirmatrelvir	dopamine receptor antagonist	23	bromopride;trifluoperazine;acepromazine;remoxipride;thiothixene;mesoridazine;molindone;fluphenazine;alizapride;triflupromazine;tiapride;thiethylperazine;amisulpride;perphenazine;thioproperazine;sulpiride;prochlorperazine;cariprazine;fluspirilene;pipamperone;chlorprothixene;itopride;acetophenazine
domperidone	Nirmatrelvir	dopamine receptor antagonist	23	bromopride;trifluoperazine;acepromazine;remoxipride;thiothixene;mesoridazine;molindone;fluphenazine;alizapride;triflupromazine;tiapride;thiethylperazine;amisulpride;perphenazine;thioproperazine;sulpiride;prochlorperazine;cariprazine;fluspirilene;pipamperone;chlorprothixene;itopride;acetophenazine
haloperidol	Nirmatrelvir	dopamine receptor antagonist	23	bromopride;trifluoperazine;acepromazine;remoxipride;thiothixene;mesoridazine;molindone;fluphenazine;alizapride;triflupromazine;tiapride;thiethylperazine;amisulpride;perphenazine;thioproperazine;sulpiride;prochlorperazine;cariprazine;fluspirilene;pipamperone;chlorprothixene;itopride;acetophenazine
promazine	Nirmatrelvir	dopamine receptor antagonist	23	bromopride;trifluoperazine;acepromazine;remoxipride;thiothixene;mesoridazine;molindone;fluphenazine;alizapride;triflupromazine;tiapride;thiethylperazine;amisulpride;perphenazine;thioproperazine;sulpiride;prochlorperazine;cariprazine;fluspirilene;pipamperone;chlorprothixene;itopride;acetophenazine
pimozide	Nirmatrelvir	dopamine receptor antagonist	23	bromopride;trifluoperazine;acepromazine;remoxipride;thiothixene;mesoridazine;molindone;fluphenazine;alizapride;triflupromazine;tiapride;thiethylperazine;amisulpride;perphenazine;thioproperazine;sulpiride;prochlorperazine;cariprazine;fluspirilene;pipamperone;chlorprothixene;itopride;acetophenazine
bromperidol	Nirmatrelvir	dopamine receptor antagonist	23	bromopride;trifluoperazine;acepromazine;remoxipride;thiothixene;mesoridazine;molindone;fluphenazine;alizapride;triflupromazine;tiapride;thiethylperazine;amisulpride;perphenazine;thioproperazine;sulpiride;prochlorperazine;cariprazine;fluspirilene;pipamperone;chlorprothixene;itopride;acetophenazine
chlorpromazine	Nirmatrelvir	dopamine receptor antagonist	23	bromopride;trifluoperazine;acepromazine;remoxipride;thiothixene;mesoridazine;molindone;fluphenazine;alizapride;triflupromazine;tiapride;thiethylperazine;amisulpride;perphenazine;thioproperazine;sulpiride;prochlorperazine;cariprazine;fluspirilene;pipamperone;chlorprothixene;itopride;acetophenazine
pipotiazine	Nirmatrelvir	dopamine receptor antagonist	23	bromopride;trifluoperazine;acepromazine;remoxipride;thiothixene;mesoridazine;molindone;fluphenazine;alizapride;triflupromazine;tiapride;thiethylperazine;amisulpride;perphenazine;thioproperazine;sulpiride;prochlorperazine;cariprazine;fluspirilene;pipamperone;chlorprothixene;itopride;acetophenazine
nifedipine	Nirmatrelvir	calcium channel blocker	17	verapamil;nicardipine;manidipine;dantrolene;bepridil;nilvadipine;etafenone;isradipine;cyclandelate;felodipine;flunarizine;prenylamine;fendiline;nisoldipine;lercanidipine;gabapentin;levetiracetam
nitrendipine	Nirmatrelvir	calcium channel blocker	17	verapamil;nicardipine;manidipine;dantrolene;bepridil;nilvadipine;etafenone;isradipine;cyclandelate;felodipine;flunarizine;prenylamine;fendiline;nisoldipine;lercanidipine;gabapentin;levetiracetam
barnidipine	Nirmatrelvir	calcium channel blocker	17	verapamil;nicardipine;manidipine;dantrolene;bepridil;nilvadipine;etafenone;isradipine;cyclandelate;felodipine;flunarizine;prenylamine;fendiline;nisoldipine;lercanidipine;gabapentin;levetiracetam
benidipine	Nirmatrelvir	calcium channel blocker	17	verapamil;nicardipine;manidipine;dantrolene;bepridil;nilvadipine;etafenone;isradipine;cyclandelate;felodipine;flunarizine;prenylamine;fendiline;nisoldipine;lercanidipine;gabapentin;levetiracetam
lacidipine	Nirmatrelvir	calcium channel blocker	17	verapamil;nicardipine;manidipine;dantrolene;bepridil;nilvadipine;etafenone;isradipine;cyclandelate;felodipine;flunarizine;prenylamine;fendiline;nisoldipine;lercanidipine;gabapentin;levetiracetam
amlodipine	Nirmatrelvir	calcium channel blocker	17	verapamil;nicardipine;manidipine;dantrolene;bepridil;nilvadipine;etafenone;isradipine;cyclandelate;felodipine;flunarizine;prenylamine;fendiline;nisoldipine;lercanidipine;gabapentin;levetiracetam
nimodipine	Nirmatrelvir	calcium channel blocker	17	verapamil;nicardipine;manidipine;dantrolene;bepridil;nilvadipine;etafenone;isradipine;cyclandelate;felodipine;flunarizine;prenylamine;fendiline;nisoldipine;lercanidipine;gabapentin;levetiracetam
diltiazem	Nirmatrelvir	calcium channel blocker	17	verapamil;nicardipine;manidipine;dantrolene;bepridil;nilvadipine;etafenone;isradipine;cyclandelate;felodipine;flunarizine;prenylamine;fendiline;nisoldipine;lercanidipine;gabapentin;levetiracetam
cilnidipine	Nirmatrelvir	calcium channel blocker	17	verapamil;nicardipine;manidipine;dantrolene;bepridil;nilvadipine;etafenone;isradipine;cyclandelate;felodipine;flunarizine;prenylamine;fendiline;nisoldipine;lercanidipine;gabapentin;levetiracetam
topotecan	Nirmatrelvir	topoisomerase inhibitor	15	etoposide;teniposide;aclarubicin;amrubicin;idarubicin;pazufloxacin;irinotecan;mitoxantrone;amsacrine;epirubicin;flumequine;garenoxacin;doxorubicin;pixantrone;rosoxacin
pirarubicin	Nirmatrelvir	topoisomerase inhibitor	15	etoposide;teniposide;aclarubicin;amrubicin;idarubicin;pazufloxacin;irinotecan;mitoxantrone;amsacrine;epirubicin;flumequine;garenoxacin;doxorubicin;pixantrone;rosoxacin
enoxacin	Nirmatrelvir	topoisomerase inhibitor	15	etoposide;teniposide;aclarubicin;amrubicin;idarubicin;pazufloxacin;irinotecan;mitoxantrone;amsacrine;epirubicin;flumequine;garenoxacin;doxorubicin;pixantrone;rosoxacin
fleroxacin	Nirmatrelvir	topoisomerase inhibitor	15	etoposide;teniposide;aclarubicin;amrubicin;idarubicin;pazufloxacin;irinotecan;mitoxantrone;amsacrine;epirubicin;flumequine;garenoxacin;doxorubicin;pixantrone;rosoxacin
cinoxacin	Nirmatrelvir	topoisomerase inhibitor	15	etoposide;teniposide;aclarubicin;amrubicin;idarubicin;pazufloxacin;irinotecan;mitoxantrone;amsacrine;epirubicin;flumequine;garenoxacin;doxorubicin;pixantrone;rosoxacin
tobramycin	Nirmatrelvir	bacterial 30S ribosomal subunit inhibitor	13	streptomycin;rolitetracycline;dihydrostreptomycin;tigecycline;neomycin;lincomycin;paromomycin;kanamycin;demeclocycline;chlorzoxazone;ribostamycin;spectinomycin;amikacin
minocycline	Nirmatrelvir	bacterial 30S ribosomal subunit inhibitor	13	streptomycin;rolitetracycline;dihydrostreptomycin;tigecycline;neomycin;lincomycin;paromomycin;kanamycin;demeclocycline;chlorzoxazone;ribostamycin;spectinomycin;amikacin
tetracycline	Nirmatrelvir	bacterial 30S ribosomal subunit inhibitor	13	streptomycin;rolitetracycline;dihydrostreptomycin;tigecycline;neomycin;lincomycin;paromomycin;kanamycin;demeclocycline;chlorzoxazone;ribostamycin;spectinomycin;amikacin
oxytetracycline	Nirmatrelvir	bacterial 30S ribosomal subunit inhibitor	13	streptomycin;rolitetracycline;dihydrostreptomycin;tigecycline;neomycin;lincomycin;paromomycin;kanamycin;demeclocycline;chlorzoxazone;ribostamycin;spectinomycin;amikacin
cilostazol	Nirmatrelvir	phosphodiesterase inhibitor	12	avanafil;apremilast;theobromine;vardenafil;dipyridamole;amrinone;drotaverine;moxaverine;resorcinol;enoximone;udenafil;pentoxifylline
sildenafil	Nirmatrelvir	phosphodiesterase inhibitor	12	avanafil;apremilast;theobromine;vardenafil;dipyridamole;amrinone;drotaverine;moxaverine;resorcinol;enoximone;udenafil;pentoxifylline
roflumilast	Nirmatrelvir	phosphodiesterase inhibitor	12	avanafil;apremilast;theobromine;vardenafil;dipyridamole;amrinone;drotaverine;moxaverine;resorcinol;enoximone;udenafil;pentoxifylline
anagrelide	Nirmatrelvir	phosphodiesterase inhibitor	12	avanafil;apremilast;theobromine;vardenafil;dipyridamole;amrinone;drotaverine;moxaverine;resorcinol;enoximone;udenafil;pentoxifylline
milrinone	Nirmatrelvir	phosphodiesterase inhibitor	12	avanafil;apremilast;theobromine;vardenafil;dipyridamole;amrinone;drotaverine;moxaverine;resorcinol;enoximone;udenafil;pentoxifylline
papaverine	Nirmatrelvir	phosphodiesterase inhibitor	12	avanafil;apremilast;theobromine;vardenafil;dipyridamole;amrinone;drotaverine;moxaverine;resorcinol;enoximone;udenafil;pentoxifylline
tadalafil	Nirmatrelvir	phosphodiesterase inhibitor	12	avanafil;apremilast;theobromine;vardenafil;dipyridamole;amrinone;drotaverine;moxaverine;resorcinol;enoximone;udenafil;pentoxifylline
ranolazine	Nirmatrelvir	sodium channel blocker	11	tocainide;bupivacaine;triamterene;ambroxol;phenacemide;fosphenytoin;benzethonium;benzocaine;ajmaline;dyclonine;ropivacaine
mometasone	Nirmatrelvir	glucocorticoid receptor agonist	11	amcinonide;piretanide;hydrocortisone;medrysone;rimexolone;desonide;flumethasone;ciclesonide;budesonide;halcinonide;difluprednate
fluocinonide	Nirmatrelvir	glucocorticoid receptor agonist	11	amcinonide;piretanide;hydrocortisone;medrysone;rimexolone;desonide;flumethasone;ciclesonide;budesonide;halcinonide;difluprednate
triamcinolone	Nirmatrelvir	glucocorticoid receptor agonist	11	amcinonide;piretanide;hydrocortisone;medrysone;rimexolone;desonide;flumethasone;ciclesonide;budesonide;halcinonide;difluprednate
fluorometholone	Nirmatrelvir	glucocorticoid receptor agonist	11	amcinonide;piretanide;hydrocortisone;medrysone;rimexolone;desonide;flumethasone;ciclesonide;budesonide;halcinonide;difluprednate
oxcarbazepine	Nirmatrelvir	sodium channel blocker	11	tocainide;bupivacaine;triamterene;ambroxol;phenacemide;fosphenytoin;benzethonium;benzocaine;ajmaline;dyclonine;ropivacaine
dexamethasone	Nirmatrelvir	glucocorticoid receptor agonist	11	amcinonide;piretanide;hydrocortisone;medrysone;rimexolone;desonide;flumethasone;ciclesonide;budesonide;halcinonide;difluprednate
prednisolone	Nirmatrelvir	glucocorticoid receptor agonist	11	amcinonide;piretanide;hydrocortisone;medrysone;rimexolone;desonide;flumethasone;ciclesonide;budesonide;halcinonide;difluprednate
prednisone	Nirmatrelvir	glucocorticoid receptor agonist	11	amcinonide;piretanide;hydrocortisone;medrysone;rimexolone;desonide;flumethasone;ciclesonide;budesonide;halcinonide;difluprednate
artesunate	Nirmatrelvir	DNA synthesis inhibitor	11	suramin;artemisinin;benznidazole;lomustine;methoxsalen;altretamine;trioxsalen;valganciclovir;treosulfan;bleomycin;anthralin
deflazacort	Nirmatrelvir	glucocorticoid receptor agonist	11	amcinonide;piretanide;hydrocortisone;medrysone;rimexolone;desonide;flumethasone;ciclesonide;budesonide;halcinonide;difluprednate
methylprednisolone	Nirmatrelvir	glucocorticoid receptor agonist	11	amcinonide;piretanide;hydrocortisone;medrysone;rimexolone;desonide;flumethasone;ciclesonide;budesonide;halcinonide;difluprednate
betamethasone	Nirmatrelvir	glucocorticoid receptor agonist	11	amcinonide;piretanide;hydrocortisone;medrysone;rimexolone;desonide;flumethasone;ciclesonide;budesonide;halcinonide;difluprednate
desoximetasone	Nirmatrelvir	glucocorticoid receptor agonist	11	amcinonide;piretanide;hydrocortisone;medrysone;rimexolone;desonide;flumethasone;ciclesonide;budesonide;halcinonide;difluprednate
quinidine	Nirmatrelvir	sodium channel blocker	11	tocainide;bupivacaine;triamterene;ambroxol;phenacemide;fosphenytoin;benzethonium;benzocaine;ajmaline;dyclonine;ropivacaine
flecainide	Nirmatrelvir	sodium channel blocker	11	tocainide;bupivacaine;triamterene;ambroxol;phenacemide;fosphenytoin;benzethonium;benzocaine;ajmaline;dyclonine;ropivacaine
disopyramide	Nirmatrelvir	sodium channel blocker	11	tocainide;bupivacaine;triamterene;ambroxol;phenacemide;fosphenytoin;benzethonium;benzocaine;ajmaline;dyclonine;ropivacaine
procainamide	Nirmatrelvir	sodium channel blocker	11	tocainide;bupivacaine;triamterene;ambroxol;phenacemide;fosphenytoin;benzethonium;benzocaine;ajmaline;dyclonine;ropivacaine
ramipril	Nirmatrelvir	angiotensin converting enzyme inhibitor	11	lisinopril;temocapril;cilazapril;trandolapril;quinapril;moexipril;imidapril;enalapril;captopril;deserpidine;fosinopril
chloroprocaine	Nirmatrelvir	sodium channel blocker	11	tocainide;bupivacaine;triamterene;ambroxol;phenacemide;fosphenytoin;benzethonium;benzocaine;ajmaline;dyclonine;ropivacaine
perindopril	Nirmatrelvir	angiotensin converting enzyme inhibitor	11	lisinopril;temocapril;cilazapril;trandolapril;quinapril;moexipril;imidapril;enalapril;captopril;deserpidine;fosinopril
benazepril	Nirmatrelvir	angiotensin converting enzyme inhibitor	11	lisinopril;temocapril;cilazapril;trandolapril;quinapril;moexipril;imidapril;enalapril;captopril;deserpidine;fosinopril
mexiletine	Nirmatrelvir	sodium channel blocker	11	tocainide;bupivacaine;triamterene;ambroxol;phenacemide;fosphenytoin;benzethonium;benzocaine;ajmaline;dyclonine;ropivacaine
rifabutin	Nirmatrelvir	protein synthesis inhibitor	11	etretinate;netilmicin;clindamycin;troleandomycin;midecamycin;methacycline;sisomicin;diloxanide;chlortetracycline;retapamulin;capreomycin
cinchocaine	Nirmatrelvir	sodium channel blocker	11	tocainide;bupivacaine;triamterene;ambroxol;phenacemide;fosphenytoin;benzethonium;benzocaine;ajmaline;dyclonine;ropivacaine
amiloride	Nirmatrelvir	sodium channel blocker	11	tocainide;bupivacaine;triamterene;ambroxol;phenacemide;fosphenytoin;benzethonium;benzocaine;ajmaline;dyclonine;ropivacaine
dihydroergotamine	Nirmatrelvir	serotonin receptor agonist	10	xaliproden;zolmitriptan;sumatriptan;rizatriptan;almotriptan;buspirone;l-lysine;eletriptan;naratriptan;frovatriptan
prucalopride	Nirmatrelvir	serotonin receptor agonist	10	xaliproden;zolmitriptan;sumatriptan;rizatriptan;almotriptan;buspirone;l-lysine;eletriptan;naratriptan;frovatriptan
cisapride	Nirmatrelvir	serotonin receptor agonist	10	xaliproden;zolmitriptan;sumatriptan;rizatriptan;almotriptan;buspirone;l-lysine;eletriptan;naratriptan;frovatriptan
flibanserin	Nirmatrelvir	serotonin receptor agonist	10	xaliproden;zolmitriptan;sumatriptan;rizatriptan;almotriptan;buspirone;l-lysine;eletriptan;naratriptan;frovatriptan
cabergoline	Nirmatrelvir	dopamine receptor agonist	9	etilevodopa;lisuride;rotigotine;quinagolide;fenoldopam;amineptine;dopamine;piribedil;bromocriptine
ropinirole	Nirmatrelvir	dopamine receptor agonist	9	etilevodopa;lisuride;rotigotine;quinagolide;fenoldopam;amineptine;dopamine;piribedil;bromocriptine
pergolide	Nirmatrelvir	dopamine receptor agonist	9	etilevodopa;lisuride;rotigotine;quinagolide;fenoldopam;amineptine;dopamine;piribedil;bromocriptine
pramipexole	Nirmatrelvir	dopamine receptor agonist	9	etilevodopa;lisuride;rotigotine;quinagolide;fenoldopam;amineptine;dopamine;piribedil;bromocriptine
hexetidine	Nirmatrelvir	local anesthetic	7	oxybuprocaine;prilocaine;polidocanol;benzonatate;phenazopyridine;hexylresorcinol;articaine
efavirenz	Nirmatrelvir	HIV protease inhibitor	7	ritonavir;saquinavir;lopinavir;darunavir;amprenavir;atazanavir;indinavir
tipranavir	Nirmatrelvir	HIV protease inhibitor	7	ritonavir;saquinavir;lopinavir;darunavir;amprenavir;atazanavir;indinavir
cyclophosphamide	Nirmatrelvir	DNA alkylating agent	7	satraplatin;temozolomide;nimustine;estramustine;dacarbazine;pipobroman;semustine
trofosfamide	Nirmatrelvir	DNA alkylating agent	7	satraplatin;temozolomide;nimustine;estramustine;dacarbazine;pipobroman;semustine
ifosfamide	Nirmatrelvir	DNA alkylating agent	7	satraplatin;temozolomide;nimustine;estramustine;dacarbazine;pipobroman;semustine
metolazone	Nirmatrelvir	carbonic anhydrase inhibitor	7	chlorthalidone;sulfanilamide;brinzolamide;dorzolamide;benzthiazide;diclofenamide;mafenide
ziprasidone	Nirmatrelvir	dopamine receptor antagonist, serotonin receptor antagonist	7	metoclopramide;loxapine;lurasidone;zotepine;methylergometrine;asenapine;clozapine
quetiapine	Nirmatrelvir	dopamine receptor antagonist, serotonin receptor antagonist	7	metoclopramide;loxapine;lurasidone;zotepine;methylergometrine;asenapine;clozapine
iloperidone	Nirmatrelvir	dopamine receptor antagonist, serotonin receptor antagonist	7	metoclopramide;loxapine;lurasidone;zotepine;methylergometrine;asenapine;clozapine
paliperidone	Nirmatrelvir	dopamine receptor antagonist, serotonin receptor antagonist	7	metoclopramide;loxapine;lurasidone;zotepine;methylergometrine;asenapine;clozapine
olanzapine	Nirmatrelvir	dopamine receptor antagonist, serotonin receptor antagonist	7	metoclopramide;loxapine;lurasidone;zotepine;methylergometrine;asenapine;clozapine
risperidone	Nirmatrelvir	dopamine receptor antagonist, serotonin receptor antagonist	7	metoclopramide;loxapine;lurasidone;zotepine;methylergometrine;asenapine;clozapine
nelfinavir	Nirmatrelvir	HIV protease inhibitor	7	ritonavir;saquinavir;lopinavir;darunavir;amprenavir;atazanavir;indinavir
fosamprenavir	Nirmatrelvir	HIV protease inhibitor	7	ritonavir;saquinavir;lopinavir;darunavir;amprenavir;atazanavir;indinavir
pyrimethamine	Nirmatrelvir	dihydrofolate reductase inhibitor	7	iclaprim;sulfameter;pralatrexate;trimethoprim;proguanil;trimetrexate;methotrexate
methazolamide	Nirmatrelvir	carbonic anhydrase inhibitor	7	chlorthalidone;sulfanilamide;brinzolamide;dorzolamide;benzthiazide;diclofenamide;mafenide
paclitaxel	Nirmatrelvir	tubulin polymerization inhibitor	7	mebendazole;vindesine;vinorelbine;flubendazole;albendazole;griseofulvin;vincristine
acetazolamide	Nirmatrelvir	carbonic anhydrase inhibitor	7	chlorthalidone;sulfanilamide;brinzolamide;dorzolamide;benzthiazide;diclofenamide;mafenide
sertindole	Nirmatrelvir	dopamine receptor antagonist, serotonin receptor antagonist	7	metoclopramide;loxapine;lurasidone;zotepine;methylergometrine;asenapine;clozapine
melperone	Nirmatrelvir	dopamine receptor antagonist, serotonin receptor antagonist	7	metoclopramide;loxapine;lurasidone;zotepine;methylergometrine;asenapine;clozapine
docetaxel	Nirmatrelvir	tubulin polymerization inhibitor	7	mebendazole;vindesine;vinorelbine;flubendazole;albendazole;griseofulvin;vincristine
paritaprevir	Nirmatrelvir	HCV inhibitor	6	boceprevir;telaprevir;simeprevir;ledipasvir;daclatasvir;sofosbuvir
dasabuvir	Nirmatrelvir	HCV inhibitor	6	boceprevir;telaprevir;simeprevir;ledipasvir;daclatasvir;sofosbuvir
asunaprevir	Nirmatrelvir	HCV inhibitor	6	boceprevir;telaprevir;simeprevir;ledipasvir;daclatasvir;sofosbuvir
ombitasvir	Nirmatrelvir	HCV inhibitor	6	boceprevir;telaprevir;simeprevir;ledipasvir;daclatasvir;sofosbuvir
pefloxacin	Nirmatrelvir	bacterial DNA gyrase inhibitor	6	sitafloxacin;prulifloxacin;nadifloxacin;rufloxacin;trovafloxacin;besifloxacin
dirithromycin	Nirmatrelvir	bacterial 50S ribosomal subunit inhibitor	6	chloramphenicol;lymecycline;josamycin;spiramycin;thiamphenicol;linezolid
granisetron	Nirmatrelvir	serotonin receptor antagonist	6	methysergide;ketanserin;cyamemazine;palonosetron;pizotifen;alaproclate
ofloxacin	Nirmatrelvir	bacterial DNA gyrase inhibitor	6	sitafloxacin;prulifloxacin;nadifloxacin;rufloxacin;trovafloxacin;besifloxacin
lomefloxacin	Nirmatrelvir	bacterial DNA gyrase inhibitor	6	sitafloxacin;prulifloxacin;nadifloxacin;rufloxacin;trovafloxacin;besifloxacin
gemifloxacin	Nirmatrelvir	bacterial DNA gyrase inhibitor	6	sitafloxacin;prulifloxacin;nadifloxacin;rufloxacin;trovafloxacin;besifloxacin
dolasetron	Nirmatrelvir	serotonin receptor antagonist	6	methysergide;ketanserin;cyamemazine;palonosetron;pizotifen;alaproclate
tropisetron	Nirmatrelvir	serotonin receptor antagonist	6	methysergide;ketanserin;cyamemazine;palonosetron;pizotifen;alaproclate
roxithromycin	Nirmatrelvir	bacterial 50S ribosomal subunit inhibitor	6	chloramphenicol;lymecycline;josamycin;spiramycin;thiamphenicol;linezolid
norfloxacin	Nirmatrelvir	bacterial DNA gyrase inhibitor	6	sitafloxacin;prulifloxacin;nadifloxacin;rufloxacin;trovafloxacin;besifloxacin
levofloxacin	Nirmatrelvir	bacterial DNA gyrase inhibitor	6	sitafloxacin;prulifloxacin;nadifloxacin;rufloxacin;trovafloxacin;besifloxacin
clarithromycin	Nirmatrelvir	bacterial 50S ribosomal subunit inhibitor	6	chloramphenicol;lymecycline;josamycin;spiramycin;thiamphenicol;linezolid
ondansetron	Nirmatrelvir	serotonin receptor antagonist	6	methysergide;ketanserin;cyamemazine;palonosetron;pizotifen;alaproclate
moxifloxacin	Nirmatrelvir	bacterial DNA gyrase inhibitor	6	sitafloxacin;prulifloxacin;nadifloxacin;rufloxacin;trovafloxacin;besifloxacin
gatifloxacin	Nirmatrelvir	bacterial DNA gyrase inhibitor	6	sitafloxacin;prulifloxacin;nadifloxacin;rufloxacin;trovafloxacin;besifloxacin
azithromycin	Nirmatrelvir	bacterial 50S ribosomal subunit inhibitor	6	chloramphenicol;lymecycline;josamycin;spiramycin;thiamphenicol;linezolid
ciprofloxacin	Nirmatrelvir	bacterial DNA gyrase inhibitor	6	sitafloxacin;prulifloxacin;nadifloxacin;rufloxacin;trovafloxacin;besifloxacin
sparfloxacin	Nirmatrelvir	bacterial DNA gyrase inhibitor	6	sitafloxacin;prulifloxacin;nadifloxacin;rufloxacin;trovafloxacin;besifloxacin
mianserin	Nirmatrelvir	serotonin receptor antagonist	6	methysergide;ketanserin;cyamemazine;palonosetron;pizotifen;alaproclate
alosetron	Nirmatrelvir	serotonin receptor antagonist	6	methysergide;ketanserin;cyamemazine;palonosetron;pizotifen;alaproclate
sorbitol	Nirmatrelvir	mucolytic agent	6	stepronin;bromhexine;letosteine;acetylcysteine;eprazinone;erdosteine
ciclopirox	Nirmatrelvir	membrane integrity inhibitor	5	miltefosine;octenidine;amorolfine;chlorhexidine;sevoflurane
naloxegol	Nirmatrelvir	opioid receptor antagonist	5	methylnaltrexone;alvimopan;naltrexone;nalmefene;naloxone
saxagliptin	Nirmatrelvir	dipeptidyl peptidase inhibitor	5	sitagliptin;gemigliptin;alogliptin;vildagliptin;linagliptin
fluoxetine	Nirmatrelvir	selective serotonin reuptake inhibitor (SSRI)	5	escitalopram;zimelidine;citalopram;sertraline;dapoxetine
ibutilide	Nirmatrelvir	potassium channel blocker	5	vernakalant;amifampridine;doxapram;dalfampridine;amiodarone
dofetilide	Nirmatrelvir	potassium channel blocker	5	vernakalant;amifampridine;doxapram;dalfampridine;amiodarone
phenelzine	Nirmatrelvir	monoamine oxidase inhibitor	5	toloxatone;selegiline;hymecromone;pargyline;nialamide
isocarboxazid	Nirmatrelvir	monoamine oxidase inhibitor	5	toloxatone;selegiline;hymecromone;pargyline;nialamide
thiamylal	Nirmatrelvir	glutamate receptor antagonist	5	felbamate;flupirtine;amantadine;acamprosate;memantine
procarbazine	Nirmatrelvir	monoamine oxidase inhibitor	5	toloxatone;selegiline;hymecromone;pargyline;nialamide
rasagiline	Nirmatrelvir	monoamine oxidase inhibitor	5	toloxatone;selegiline;hymecromone;pargyline;nialamide
moclobemide	Nirmatrelvir	monoamine oxidase inhibitor	5	toloxatone;selegiline;hymecromone;pargyline;nialamide
paroxetine	Nirmatrelvir	selective serotonin reuptake inhibitor (SSRI)	5	escitalopram;zimelidine;citalopram;sertraline;dapoxetine
nicotine	Nirmatrelvir	acetylcholine receptor agonist	5	levamisole;piracetam;acetylcholine;varenicline;cevimeline
fluvoxamine	Nirmatrelvir	selective serotonin reuptake inhibitor (SSRI)	5	escitalopram;zimelidine;citalopram;sertraline;dapoxetine
tranylcypromine	Nirmatrelvir	monoamine oxidase inhibitor	5	toloxatone;selegiline;hymecromone;pargyline;nialamide
pilocarpine	Nirmatrelvir	acetylcholine receptor agonist	5	levamisole;piracetam;acetylcholine;varenicline;cevimeline
bethanechol	Nirmatrelvir	acetylcholine receptor agonist	5	levamisole;piracetam;acetylcholine;varenicline;cevimeline
tetracaine	Nirmatrelvir	membrane integrity inhibitor	5	miltefosine;octenidine;amorolfine;chlorhexidine;sevoflurane
halothane	Nirmatrelvir	glutamate receptor antagonist	5	felbamate;flupirtine;amantadine;acamprosate;memantine
itraconazole	Nirmatrelvir	cytochrome P450 inhibitor	4	cobicistat;flunisolide;eplerenone;metyrapone
clioquinol	Nirmatrelvir	chelating agent	4	oxyquinoline;deferiprone;dimercaprol;deferasirox
isavuconazole	Nirmatrelvir	cytochrome P450 inhibitor	4	cobicistat;flunisolide;eplerenone;metyrapone
voriconazole	Nirmatrelvir	cytochrome P450 inhibitor	4	cobicistat;flunisolide;eplerenone;metyrapone
ciprofibrate	Nirmatrelvir	PPAR receptor agonist	4	bezafibrate;clofibrate;etofibrate;fenofibrate
sulfapyridine	Nirmatrelvir	PABA antagonist	4	sulfametopyrazine;sulfacetamide;sulfamoxole;sulfamethazine
travoprost	Nirmatrelvir	prostanoid receptor agonist	4	misoprostol;alprostadil;treprostinil;dinoprostone
latanoprost	Nirmatrelvir	prostanoid receptor agonist	4	misoprostol;alprostadil;treprostinil;dinoprostone
bimatoprost	Nirmatrelvir	prostanoid receptor agonist	4	misoprostol;alprostadil;treprostinil;dinoprostone
sulfamethoxazole	Nirmatrelvir	PABA antagonist	4	sulfametopyrazine;sulfacetamide;sulfamoxole;sulfamethazine
ticlopidine	Nirmatrelvir	purinergic receptor antagonist	4	clopidogrel;prasugrel;ticagrelor;cangrelor
thiotepa	Nirmatrelvir	cytochrome P450 inhibitor	4	cobicistat;flunisolide;eplerenone;metyrapone
ketoconazole	Nirmatrelvir	sterol demethylase inhibitor	3	sertaconazole;tioconazole;sulconazole
posaconazole	Nirmatrelvir	sterol demethylase inhibitor	3	sertaconazole;tioconazole;sulconazole
fluconazole	Nirmatrelvir	sterol demethylase inhibitor	3	sertaconazole;tioconazole;sulconazole
bifonazole	Nirmatrelvir	sterol demethylase inhibitor	3	sertaconazole;tioconazole;sulconazole
luliconazole	Nirmatrelvir	sterol demethylase inhibitor	3	sertaconazole;tioconazole;sulconazole
terconazole	Nirmatrelvir	sterol demethylase inhibitor	3	sertaconazole;tioconazole;sulconazole
colchicine	Nirmatrelvir	microtubule inhibitor	3	triclabendazole;vinflunine;eribulin
digoxin	Nirmatrelvir	ATPase inhibitor	3	pantoprazole;ouabain;bedaquiline
digitoxin	Nirmatrelvir	ATPase inhibitor	3	pantoprazole;ouabain;bedaquiline
didanosine	Nirmatrelvir	nucleoside reverse transcriptase inhibitor	3	emtricitabine;lamivudine;zalcitabine
zidovudine	Nirmatrelvir	nucleoside reverse transcriptase inhibitor	3	emtricitabine;lamivudine;zalcitabine
abacavir	Nirmatrelvir	nucleoside reverse transcriptase inhibitor	3	emtricitabine;lamivudine;zalcitabine
omeprazole	Nirmatrelvir	ATPase inhibitor	3	pantoprazole;ouabain;bedaquiline
lansoprazole	Nirmatrelvir	ATPase inhibitor	3	pantoprazole;ouabain;bedaquiline
hydroxychloroquine	Nirmatrelvir	antimalarial agent	3	chloroquine;pyronaridine;halofantrine
esomeprazole	Nirmatrelvir	ATPase inhibitor	3	pantoprazole;ouabain;bedaquiline
bosentan	Nirmatrelvir	endothelin receptor antagonist	3	ambrisentan;macitentan;sitaxentan
dexlansoprazole	Nirmatrelvir	ATPase inhibitor	3	pantoprazole;ouabain;bedaquiline
artemether	Nirmatrelvir	antimalarial agent	3	chloroquine;pyronaridine;halofantrine
lumefantrine	Nirmatrelvir	antimalarial agent	3	chloroquine;pyronaridine;halofantrine
leuprolide	Nirmatrelvir	gonadotropin releasing factor hormone receptor agonist	3	gonadorelin;triptorelin;buserelin
glimepiride	Nirmatrelvir	insulin secretagogue	3	mitiglinide;nateglinide;repaglinide
calcitriol	Nirmatrelvir	vitamin D receptor agonist	3	paricalcitol;calcipotriol;tacalcitol
alfacalcidol	Nirmatrelvir	vitamin D receptor agonist	3	paricalcitol;calcipotriol;tacalcitol
doxercalciferol	Nirmatrelvir	vitamin D receptor agonist	3	paricalcitol;calcipotriol;tacalcitol
acitretin	Nirmatrelvir	retinoid receptor agonist	3	bexarotene;tazarotene;adapalene
methocarbamol	Nirmatrelvir	muscle relaxant	3	alverine;chlorphenesin;mephenesin
clofarabine	Nirmatrelvir	ribonucleotide reductase inhibitor	3	gemcitabine;cytarabine;hydroxyurea
isotretinoin	Nirmatrelvir	retinoid receptor agonist	3	bexarotene;tazarotene;adapalene
cabazitaxel	Nirmatrelvir	microtubule inhibitor	3	triclabendazole;vinflunine;eribulin
fludarabine	Nirmatrelvir	ribonucleotide reductase inhibitor	3	gemcitabine;cytarabine;hydroxyurea
panobinostat	Nirmatrelvir	HDAC inhibitor	2	romidepsin;vorinostat
etizolam	Nirmatrelvir	benzodiazepine receptor agonist	2	piperazine;ivermectin
etonogestrel	Nirmatrelvir	progesterone receptor agonist	2	dienogest;progesterone
diethylstilbestrol	Nirmatrelvir	estrogen receptor agonist	2	promestriene;dienestrol
estradiol	Nirmatrelvir	estrogen receptor agonist	2	promestriene;dienestrol
desogestrel	Nirmatrelvir	progesterone receptor agonist	2	dienogest;progesterone
norgestimate	Nirmatrelvir	progesterone receptor agonist	2	dienogest;progesterone
norgestrel	Nirmatrelvir	progesterone receptor agonist	2	dienogest;progesterone
estriol	Nirmatrelvir	estrogen receptor agonist	2	promestriene;dienestrol
lactulose	Nirmatrelvir	laxative	2	bisacodyl;docusate
amoxicillin	Nirmatrelvir	penicillin binding protein inhibitor	2	ceforanide;benzylpenicillin
acetohexamide	Nirmatrelvir	ATP channel blocker	2	chlorpropamide;tolbutamide
sulfadiazine	Nirmatrelvir	bacterial antifolate	2	dapsone;sulfamethizole
tolazamide	Nirmatrelvir	ATP channel blocker	2	chlorpropamide;tolbutamide
dydrogesterone	Nirmatrelvir	progesterone receptor agonist	2	dienogest;progesterone
diflunisal	Nirmatrelvir	prostanoid receptor antagonist	2	benzydamine;seratrodast
furazolidone	Nirmatrelvir	bacterial DNA inhibitor	2	nimorazole;methenamine
thiopental	Nirmatrelvir	GABA receptor antagonist	2	primidone;thiocolchicoside
sulfamerazine	Nirmatrelvir	bacterial antifolate	2	dapsone;sulfamethizole
terbinafine	Nirmatrelvir	fungal squalene epoxidase inhibitor	2	tolnaftate;butenafine
rifapentine	Nirmatrelvir	RNA polymerase inhibitor	2	fidaxomicin;dactinomycin
trimebutine	Nirmatrelvir	opioid receptor agonist	2	loperamide;nalfurafine
spironolactone	Nirmatrelvir	mineralocorticoid receptor antagonist	2	drospirenone;canrenone
ospemifene	Nirmatrelvir	selective estrogen receptor modulator (SERM)	2	bazedoxifene;lasofoxifene
propofol	Nirmatrelvir	benzodiazepine receptor agonist	2	piperazine;ivermectin
naftifine	Nirmatrelvir	fungal squalene epoxidase inhibitor	2	tolnaftate;butenafine
baclofen	Nirmatrelvir	benzodiazepine receptor agonist	2	piperazine;ivermectin
aceclofenac	Nirmatrelvir	prostanoid receptor antagonist	2	benzydamine;seratrodast
rufinamide	Nirmatrelvir	voltage-gated sodium channel blocker	2	tolperisone;aprindine
belinostat	Nirmatrelvir	HDAC inhibitor	2	romidepsin;vorinostat
stiripentol	Nirmatrelvir	GABA uptake inhibitor	1	tiagabine
apixaban	Nirmatrelvir	coagulation factor inhibitor	1	fondaparinux
argatroban	Nirmatrelvir	thrombin inhibitor	1	vorapaxar
probenecid	Nirmatrelvir	uricosuric blocker	1	sulfinpyrazone
ceritinib	Nirmatrelvir	ALK tyrosine kinase receptor inhibitor	1	crizotinib
tolvaptan	Nirmatrelvir	vasopressin receptor antagonist	1	conivaptan
rilpivirine	Nirmatrelvir	non-nucleoside reverse transcriptase inhibitor	1	nevirapine
dyphylline	Nirmatrelvir	adenosine receptor antagonist, phosphodiesterase inhibitor	1	caffeine
delavirdine	Nirmatrelvir	non-nucleoside reverse transcriptase inhibitor	1	nevirapine
etravirine	Nirmatrelvir	non-nucleoside reverse transcriptase inhibitor	1	nevirapine
ticarcillin	Nirmatrelvir	lactamase inhibitor	1	faropenem
dabrafenib	Nirmatrelvir	RAF inhibitor	1	vemurafenib
tofacitinib	Nirmatrelvir	JAK inhibitor	1	ruxolitinib
olmesartan	Nirmatrelvir	angiotensin receptor antagonist	1	candesartan
irbesartan	Nirmatrelvir	angiotensin receptor antagonist	1	candesartan
losartan	Nirmatrelvir	angiotensin receptor antagonist	1	candesartan
chlorothiazide	Nirmatrelvir	diuretic	1	furosemide
hydroflumethiazide	Nirmatrelvir	sodium/potassium/chloride transporter inhibitor	1	bendroflumethiazide
diazoxide	Nirmatrelvir	potassium channel activator	1	hexachlorophene
trichlormethiazide	Nirmatrelvir	chloride channel blocker	1	benzbromarone
abarelix	Nirmatrelvir	gonadotropin releasing factor hormone receptor antagonist	1	cetrorelix
degarelix	Nirmatrelvir	gonadotropin releasing factor hormone receptor antagonist	1	cetrorelix
eliglustat	Nirmatrelvir	glycosyl transferase inhibitor	1	miglustat
erythromycin	Nirmatrelvir	NFkB pathway inhibitor	1	auranofin
empagliflozin	Nirmatrelvir	sodium/glucose cotransporter inhibitor	1	canagliflozin
metformin	Nirmatrelvir	insulin sensitizer	1	inositol
gestrinone	Nirmatrelvir	progesterone receptor antagonist	1	ulipristal
telmisartan	Nirmatrelvir	angiotensin receptor antagonist	1	candesartan
terlipressin	Nirmatrelvir	vasopressin receptor agonist	1	vasopressin
rivaroxaban	Nirmatrelvir	coagulation factor inhibitor	1	fondaparinux
bivalirudin	Nirmatrelvir	thrombin inhibitor	1	vorapaxar
cinacalcet	Nirmatrelvir	calcium channel activator	1	cinepazide
dapagliflozin	Nirmatrelvir	sodium/glucose cotransporter inhibitor	1	canagliflozin
cyclizine	Nirmatrelvir	histamine receptor modulator	1	amlexanox
pomalidomide	Nirmatrelvir	angiogenesis inhibitor, tumor necrosis factor production inhibitor	1	roquinimex
tolcapone	Nirmatrelvir	catechol O methyltransferase inhibitor	1	entacapone
cladribine	Nirmatrelvir	adenosine deaminase inhibitor, ribonucleotide reductase inhibitor	1	pentostatin
eprosartan	Nirmatrelvir	angiotensin receptor antagonist	1	candesartan
valsartan	Nirmatrelvir	angiotensin receptor antagonist	1	candesartan
carbetocin	Nirmatrelvir	oxytocin receptor agonist	1	oxytocin
enflurane	Nirmatrelvir	membrane permeability inhibitor	1	methoxyflurane
fimasartan	Nirmatrelvir	angiotensin receptor antagonist	1	candesartan
phenylbutazone	Nirmatrelvir	cyclooxygenase inhibitor, prostanoid receptor antagonist	1	indoprofen
teriflunomide	Nirmatrelvir	dihydroorotate dehydrogenase inhibitor	0
sultamicillin	Nirmatrelvir	antibacterial	0
aprepitant	Nirmatrelvir	tachykinin antagonist	0
nefazodone	Nirmatrelvir	adrenergic inhibitor, norepinephrine reuptake inhibitor, serotonin receptor antagonist, serotonin reuptake inhibitor	0
dasatinib	Nirmatrelvir	Bcr-Abl kinase inhibitor, ephrin inhibitor, KIT inhibitor, PDGFR tyrosine kinase receptor inhibitor, SRC inhibitor, tyrosine kinase inhibitor	0
micafungin	Nirmatrelvir	fungal 1,3-beta-D-glucan synthase inhibitor	0
anidulafungin	Nirmatrelvir	fungal 1,3-beta-D-glucan synthase inhibitor	0
eltrombopag	Nirmatrelvir	thrombopoietin receptor agonist	0
ivacaftor	Nirmatrelvir	CFTR channel potentiator	0
mifepristone	Nirmatrelvir	glucocorticoid receptor antagonist, progesterone receptor antagonist	0
palbociclib	Nirmatrelvir	CDK inhibitor	0
desipramine	Nirmatrelvir	tricyclic antidepressant	0
nortriptyline	Nirmatrelvir	tricyclic antidepressant	0
nintedanib	Nirmatrelvir	FGFR inhibitor, PDGFR tyrosine kinase receptor inhibitor, VEGFR inhibitor	0
lovastatin	Nirmatrelvir	HMGCR inhibitor	0
protriptyline	Nirmatrelvir	tricyclic antidepressant	0
valrubicin	Nirmatrelvir	DNA inhibitor, topoisomerase inhibitor	0
amitriptyline	Nirmatrelvir	norepinephrine inhibitor, norepinephrine reuptake inhibitor, serotonin receptor antagonist, serotonin–norepinephrine reuptake inhibitor (SNRI)	0
pitavastatin	Nirmatrelvir	HMGCR inhibitor	0
simvastatin	Nirmatrelvir	HMGCR inhibitor	0
riociguat	Nirmatrelvir	guanylate cyclase stimulant	0
imipramine	Nirmatrelvir	norepinephrine reputake inhibitor, serotonin reuptake inhibitor	0
pravastatin	Nirmatrelvir	HMGCR inhibitor	0
sonidegib	Nirmatrelvir	smoothened receptor antagonist	0
rosuvastatin	Nirmatrelvir	HMGCR inhibitor	0
maprotiline	Nirmatrelvir	norepinephrine reputake inhibitor, tricyclic antidepressant	0
tianeptine	Nirmatrelvir	selective serotonin reuptake enhancer (SSRE)	0
trimipramine	Nirmatrelvir	norepinephrine reputake inhibitor, tricyclic antidepressant	0
clomipramine	Nirmatrelvir	serotonin transporter (SERT) inhibitor	0
fluvastatin	Nirmatrelvir	HMGCR inhibitor	0
amoxapine	Nirmatrelvir	norepinephrine reputake inhibitor	0
bosutinib	Nirmatrelvir	Abl kinase inhibitor, Bcr-Abl kinase inhibitor, SRC inhibitor	0
deslanoside	Nirmatrelvir	Na/K-ATPase inhibitor	0
gestodene	Nirmatrelvir	contraceptive agent	0
lynestrenol	Nirmatrelvir	progestogen hormone	0
levonorgestrel	Nirmatrelvir	estrogen receptor agonist, glucocorticoid receptor antagonist, progesterone receptor agonist, progesterone receptor antagonist	0
sugammadex	Nirmatrelvir	neuromuscular blockade reversal agent	0
rabeprazole	Nirmatrelvir	ATPase inhibitor, gastrin inhibitor	0
levothyroxine	Nirmatrelvir	thyroid hormone stimulant	0
liothyronine	Nirmatrelvir	thyroid hormone stimulant	0
reserpine	Nirmatrelvir	vesicular monoamine transporter inhibitor	0
estrone	Nirmatrelvir	estrogen receptor agonist, estrogenic hormone	0
orlistat	Nirmatrelvir	lipase inhibitor	0
mitotane	Nirmatrelvir	antineoplastic agent	0
fingolimod	Nirmatrelvir	immunosuppressant, sphingosine 1-phosphate receptor agonist	0
moxonidine	Nirmatrelvir	imidazoline receptor agonist	0
minoxidil	Nirmatrelvir	KATP activator, Kir6 channel (KATP) activator, vasodilator	0
rilmenidine	Nirmatrelvir	adrenergic receptor agonist, imidazoline receptor agonist	0
hydralazine	Nirmatrelvir	vasodilator	0
torasemide	Nirmatrelvir	electrolyte reabsorption inhibitor, thromboxane receptor antagonist	0
quinine	Nirmatrelvir	hemozoin biocrystallization inhibitor	0
pentamidine	Nirmatrelvir	anti-pneumocystis agent	0
tetrabenazine	Nirmatrelvir	vesicular monoamine transporter inhibitor	0
vandetanib	Nirmatrelvir	EGFR inhibitor, RET tyrosine kinase inhibitor, VEGFR inhibitor	0
telithromycin	Nirmatrelvir	bacterial 30S ribosomal subunit inhibitor, bacterial 50S ribosomal subunit inhibitor	0
propafenone	Nirmatrelvir	antiarrhythmic	0
nilotinib	Nirmatrelvir	Abl kinase inhibitor, Bcr-Abl kinase inhibitor	0
duloxetine	Nirmatrelvir	norepinephrine reuptake inhibitor, serotonin–norepinephrine reuptake inhibitor (SNRI)	0
levodopa	Nirmatrelvir	dopamine precursor	0
gliquidone	Nirmatrelvir	sulfonylurea	0
glipizide	Nirmatrelvir	sulfonylurea	0
glyburide	Nirmatrelvir	ATP channel blocker, insulin secretagogue, sulfonylurea	0
glucosamine	Nirmatrelvir	glycosylated protein precursor	0
pyrantel	Nirmatrelvir	acetylcholine receptor agonist, nicotinic receptor agonist	0
iobenguane	Nirmatrelvir	antineoplastic agent	0
miglitol	Nirmatrelvir	glucosidase inhibitor	0
cysteamine	Nirmatrelvir	tissue transglutaminase inhibitor	0
voglibose	Nirmatrelvir	glucosidase inhibitor	0
acarbose	Nirmatrelvir	glucosidase inhibitor	0
niacin	Nirmatrelvir	NAD precursor, vitamin B	0
mesalazine	Nirmatrelvir	cyclooxygenase inhibitor, lipoxygenase inhibitor, prostanoid receptor antagonist	0
prednicarbate	Nirmatrelvir	phospholipase activator	0
amifostine	Nirmatrelvir	reducing agent	0
tafluprost	Nirmatrelvir	prostaglandin inhibitor	0
procaine	Nirmatrelvir	HMGCR inhibitor	0
molsidomine	Nirmatrelvir	guanylate cyclase stimulant	0
nicorandil	Nirmatrelvir	nitric oxide donor, potassium channel activator	0
trapidil	Nirmatrelvir	PDGFR tyrosine kinase receptor inhibitor	0
tirofiban	Nirmatrelvir	platelet aggregation inhibitor, structural glycoprotein antagonist	0
fenoprofen	Nirmatrelvir	prostaglandin inhibitor	0
ibudilast	Nirmatrelvir	leukotriene receptor antagonist, phosphodiesterase inhibitor	0
pirfenidone	Nirmatrelvir	TGF beta receptor inhibitor	0
ifenprodil	Nirmatrelvir	adrenergic receptor antagonist, glutamate receptor antagonist	0
phenprocoumon	Nirmatrelvir	vitamin K antagonist	0
warfarin	Nirmatrelvir	vitamin K antagonist	0
triflusal	Nirmatrelvir	cyclooxygenase inhibitor, platelet aggregation inhibitor, thromboxane synthase inhibitor	0
phenindione	Nirmatrelvir	vitamin K antagonist	0
acenocoumarol	Nirmatrelvir	vitamin K antagonist	0
acipimox	Nirmatrelvir	cholesterol inhibitor	0
metamizole	Nirmatrelvir	cyclooxygenase inhibitor, opioid receptor agonist	0
doxycycline	Nirmatrelvir	bacterial 30S ribosomal subunit inhibitor, metalloproteinase inhibitor	0
topiramate	Nirmatrelvir	carbonic anhydrase inhibitor, glutamate receptor antagonist, kainate receptor antagonist	0
olaparib	Nirmatrelvir	PARP inhibitor	0
capsaicin	Nirmatrelvir	TRPV agonist	0
ergocalciferol	Nirmatrelvir	vitamin analog	0
bortezomib	Nirmatrelvir	NFkB pathway inhibitor, proteasome inhibitor	0
masitinib	Nirmatrelvir	KIT inhibitor, PDGFR tyrosine kinase receptor inhibitor, SRC inhibitor	0
atomoxetine	Nirmatrelvir	norepinephrine transporter inhibitor	0
idoxuridine	Nirmatrelvir	DNA directed DNA polymerase inhibitor, DNA synthesis inhibitor	0
capecitabine	Nirmatrelvir	DNA synthesis inhibitor, thymidylate synthase inhibitor	0
venlafaxine	Nirmatrelvir	adrenergic inhibitor, norepinephrine reuptake inhibitor, serotonin–norepinephrine reuptake inhibitor (SNRI)	0
dihydrotachysterol	Nirmatrelvir	vitamin analog	0
clotrimazole	Nirmatrelvir	cytochrome P450 inhibitor, imidazoline receptor ligand	0
imatinib	Nirmatrelvir	Bcr-Abl kinase inhibitor, KIT inhibitor, PDGFR tyrosine kinase receptor inhibitor	0
carbamazepine	Nirmatrelvir	carboxamide antiepileptic	0
trimethadione	Nirmatrelvir	oxazolidine antiepileptic	0
tacrolimus	Nirmatrelvir	calcineurin inhibitor	0
atorvastatin	Nirmatrelvir	HMGCR inhibitor	0
everolimus	Nirmatrelvir	mTOR inhibitor	0
sirolimus	Nirmatrelvir	mTOR inhibitor	0
guaifenesin	Nirmatrelvir	expectorant	0
morniflumate	Nirmatrelvir	anti-inflammatory agent	0
thalidomide	Nirmatrelvir	tumor necrosis factor production inhibitor	0
leflunomide	Nirmatrelvir	dihydroorotate dehydrogenase inhibitor, PDGFR tyrosine kinase receptor inhibitor	0
temsirolimus	Nirmatrelvir	mTOR inhibitor	0
mercaptopurine	Nirmatrelvir	immunosuppressant, protein synthesis inhibitor, purine antagonist	0
lenalidomide	Nirmatrelvir	anticancer agent	0
vigabatrin	Nirmatrelvir	GABA aminotransferase inhibitor	0
atosiban	Nirmatrelvir	oxytocin receptor antagonist	0
pimecrolimus	Nirmatrelvir	calcineurin inhibitor	0
salicylamide	Nirmatrelvir	analgesic agent	0
isoflurane	Nirmatrelvir	inhaled anaesthetic	0
sacubitril	Nirmatrelvir	neprilysin inhibitor	0
levosimendan	Nirmatrelvir	calcium sensitizer	0
vancomycin	Ritonavir	bacterial cell wall synthesis inhibitor	38	carbenicillin;dicloxacillin;nafcillin;cefonicid;hetacillin;amdinocillin;cefotaxime;oxacillin;cefoxitin;cefdinir;piperacillin;flucloxacillin;teicoplanin;azlocillin;cefpirome;cefozopran;mezlocillin;cefepime;bacitracin;ceftazidime;cefazolin;pivmecillinam;aztreonam;cefradine;cloxacillin;cefpiramide;ampicillin;fosfomycin;doripenem;meropenem;cefotiam;biapenem;ethambutol;butoconazole;cefmetazole;ceftibu…
cefixime	Ritonavir	bacterial cell wall synthesis inhibitor	38	carbenicillin;dicloxacillin;nafcillin;cefonicid;hetacillin;amdinocillin;cefotaxime;oxacillin;cefoxitin;cefdinir;piperacillin;flucloxacillin;teicoplanin;azlocillin;cefpirome;cefozopran;mezlocillin;cefepime;bacitracin;ceftazidime;cefazolin;pivmecillinam;aztreonam;cefradine;cloxacillin;cefpiramide;ampicillin;fosfomycin;doripenem;meropenem;cefotiam;biapenem;ethambutol;butoconazole;cefmetazole;ceftibu…
ceftriaxone	Ritonavir	bacterial cell wall synthesis inhibitor	38	carbenicillin;dicloxacillin;nafcillin;cefonicid;hetacillin;amdinocillin;cefotaxime;oxacillin;cefoxitin;cefdinir;piperacillin;flucloxacillin;teicoplanin;azlocillin;cefpirome;cefozopran;mezlocillin;cefepime;bacitracin;ceftazidime;cefazolin;pivmecillinam;aztreonam;cefradine;cloxacillin;cefpiramide;ampicillin;fosfomycin;doripenem;meropenem;cefotiam;biapenem;ethambutol;butoconazole;cefmetazole;ceftibu…
imipenem	Ritonavir	bacterial cell wall synthesis inhibitor	38	carbenicillin;dicloxacillin;nafcillin;cefonicid;hetacillin;amdinocillin;cefotaxime;oxacillin;cefoxitin;cefdinir;piperacillin;flucloxacillin;teicoplanin;azlocillin;cefpirome;cefozopran;mezlocillin;cefepime;bacitracin;ceftazidime;cefazolin;pivmecillinam;aztreonam;cefradine;cloxacillin;cefpiramide;ampicillin;fosfomycin;doripenem;meropenem;cefotiam;biapenem;ethambutol;butoconazole;cefmetazole;ceftibu…
cefpodoxime	Ritonavir	bacterial cell wall synthesis inhibitor	38	carbenicillin;dicloxacillin;nafcillin;cefonicid;hetacillin;amdinocillin;cefotaxime;oxacillin;cefoxitin;cefdinir;piperacillin;flucloxacillin;teicoplanin;azlocillin;cefpirome;cefozopran;mezlocillin;cefepime;bacitracin;ceftazidime;cefazolin;pivmecillinam;aztreonam;cefradine;cloxacillin;cefpiramide;ampicillin;fosfomycin;doripenem;meropenem;cefotiam;biapenem;ethambutol;butoconazole;cefmetazole;ceftibu…
cefuroxime	Ritonavir	bacterial cell wall synthesis inhibitor	38	carbenicillin;dicloxacillin;nafcillin;cefonicid;hetacillin;amdinocillin;cefotaxime;oxacillin;cefoxitin;cefdinir;piperacillin;flucloxacillin;teicoplanin;azlocillin;cefpirome;cefozopran;mezlocillin;cefepime;bacitracin;ceftazidime;cefazolin;pivmecillinam;aztreonam;cefradine;cloxacillin;cefpiramide;ampicillin;fosfomycin;doripenem;meropenem;cefotiam;biapenem;ethambutol;butoconazole;cefmetazole;ceftibu…
cefmenoxime	Ritonavir	bacterial cell wall synthesis inhibitor	38	carbenicillin;dicloxacillin;nafcillin;cefonicid;hetacillin;amdinocillin;cefotaxime;oxacillin;cefoxitin;cefdinir;piperacillin;flucloxacillin;teicoplanin;azlocillin;cefpirome;cefozopran;mezlocillin;cefepime;bacitracin;ceftazidime;cefazolin;pivmecillinam;aztreonam;cefradine;cloxacillin;cefpiramide;ampicillin;fosfomycin;doripenem;meropenem;cefotiam;biapenem;ethambutol;butoconazole;cefmetazole;ceftibu…
delamanid	Ritonavir	bacterial cell wall synthesis inhibitor	38	carbenicillin;dicloxacillin;nafcillin;cefonicid;hetacillin;amdinocillin;cefotaxime;oxacillin;cefoxitin;cefdinir;piperacillin;flucloxacillin;teicoplanin;azlocillin;cefpirome;cefozopran;mezlocillin;cefepime;bacitracin;ceftazidime;cefazolin;pivmecillinam;aztreonam;cefradine;cloxacillin;cefpiramide;ampicillin;fosfomycin;doripenem;meropenem;cefotiam;biapenem;ethambutol;butoconazole;cefmetazole;ceftibu…
daptomycin	Ritonavir	bacterial cell wall synthesis inhibitor	38	carbenicillin;dicloxacillin;nafcillin;cefonicid;hetacillin;amdinocillin;cefotaxime;oxacillin;cefoxitin;cefdinir;piperacillin;flucloxacillin;teicoplanin;azlocillin;cefpirome;cefozopran;mezlocillin;cefepime;bacitracin;ceftazidime;cefazolin;pivmecillinam;aztreonam;cefradine;cloxacillin;cefpiramide;ampicillin;fosfomycin;doripenem;meropenem;cefotiam;biapenem;ethambutol;butoconazole;cefmetazole;ceftibu…
dalbavancin	Ritonavir	bacterial cell wall synthesis inhibitor	38	carbenicillin;dicloxacillin;nafcillin;cefonicid;hetacillin;amdinocillin;cefotaxime;oxacillin;cefoxitin;cefdinir;piperacillin;flucloxacillin;teicoplanin;azlocillin;cefpirome;cefozopran;mezlocillin;cefepime;bacitracin;ceftazidime;cefazolin;pivmecillinam;aztreonam;cefradine;cloxacillin;cefpiramide;ampicillin;fosfomycin;doripenem;meropenem;cefotiam;biapenem;ethambutol;butoconazole;cefmetazole;ceftibu…
cefoperazone	Ritonavir	bacterial cell wall synthesis inhibitor	38	carbenicillin;dicloxacillin;nafcillin;cefonicid;hetacillin;amdinocillin;cefotaxime;oxacillin;cefoxitin;cefdinir;piperacillin;flucloxacillin;teicoplanin;azlocillin;cefpirome;cefozopran;mezlocillin;cefepime;bacitracin;ceftazidime;cefazolin;pivmecillinam;aztreonam;cefradine;cloxacillin;cefpiramide;ampicillin;fosfomycin;doripenem;meropenem;cefotiam;biapenem;ethambutol;butoconazole;cefmetazole;ceftibu…
ertapenem	Ritonavir	bacterial cell wall synthesis inhibitor	38	carbenicillin;dicloxacillin;nafcillin;cefonicid;hetacillin;amdinocillin;cefotaxime;oxacillin;cefoxitin;cefdinir;piperacillin;flucloxacillin;teicoplanin;azlocillin;cefpirome;cefozopran;mezlocillin;cefepime;bacitracin;ceftazidime;cefazolin;pivmecillinam;aztreonam;cefradine;cloxacillin;cefpiramide;ampicillin;fosfomycin;doripenem;meropenem;cefotiam;biapenem;ethambutol;butoconazole;cefmetazole;ceftibu…
oritavancin	Ritonavir	bacterial cell wall synthesis inhibitor	38	carbenicillin;dicloxacillin;nafcillin;cefonicid;hetacillin;amdinocillin;cefotaxime;oxacillin;cefoxitin;cefdinir;piperacillin;flucloxacillin;teicoplanin;azlocillin;cefpirome;cefozopran;mezlocillin;cefepime;bacitracin;ceftazidime;cefazolin;pivmecillinam;aztreonam;cefradine;cloxacillin;cefpiramide;ampicillin;fosfomycin;doripenem;meropenem;cefotiam;biapenem;ethambutol;butoconazole;cefmetazole;ceftibu…
cefaclor	Ritonavir	bacterial cell wall synthesis inhibitor	38	carbenicillin;dicloxacillin;nafcillin;cefonicid;hetacillin;amdinocillin;cefotaxime;oxacillin;cefoxitin;cefdinir;piperacillin;flucloxacillin;teicoplanin;azlocillin;cefpirome;cefozopran;mezlocillin;cefepime;bacitracin;ceftazidime;cefazolin;pivmecillinam;aztreonam;cefradine;cloxacillin;cefpiramide;ampicillin;fosfomycin;doripenem;meropenem;cefotiam;biapenem;ethambutol;butoconazole;cefmetazole;ceftibu…
cefprozil	Ritonavir	bacterial cell wall synthesis inhibitor	38	carbenicillin;dicloxacillin;nafcillin;cefonicid;hetacillin;amdinocillin;cefotaxime;oxacillin;cefoxitin;cefdinir;piperacillin;flucloxacillin;teicoplanin;azlocillin;cefpirome;cefozopran;mezlocillin;cefepime;bacitracin;ceftazidime;cefazolin;pivmecillinam;aztreonam;cefradine;cloxacillin;cefpiramide;ampicillin;fosfomycin;doripenem;meropenem;cefotiam;biapenem;ethambutol;butoconazole;cefmetazole;ceftibu…
pivampicillin	Ritonavir	bacterial cell wall synthesis inhibitor	38	carbenicillin;dicloxacillin;nafcillin;cefonicid;hetacillin;amdinocillin;cefotaxime;oxacillin;cefoxitin;cefdinir;piperacillin;flucloxacillin;teicoplanin;azlocillin;cefpirome;cefozopran;mezlocillin;cefepime;bacitracin;ceftazidime;cefazolin;pivmecillinam;aztreonam;cefradine;cloxacillin;cefpiramide;ampicillin;fosfomycin;doripenem;meropenem;cefotiam;biapenem;ethambutol;butoconazole;cefmetazole;ceftibu…
bacampicillin	Ritonavir	bacterial cell wall synthesis inhibitor	38	carbenicillin;dicloxacillin;nafcillin;cefonicid;hetacillin;amdinocillin;cefotaxime;oxacillin;cefoxitin;cefdinir;piperacillin;flucloxacillin;teicoplanin;azlocillin;cefpirome;cefozopran;mezlocillin;cefepime;bacitracin;ceftazidime;cefazolin;pivmecillinam;aztreonam;cefradine;cloxacillin;cefpiramide;ampicillin;fosfomycin;doripenem;meropenem;cefotiam;biapenem;ethambutol;butoconazole;cefmetazole;ceftibu…
loracarbef	Ritonavir	bacterial cell wall synthesis inhibitor	38	carbenicillin;dicloxacillin;nafcillin;cefonicid;hetacillin;amdinocillin;cefotaxime;oxacillin;cefoxitin;cefdinir;piperacillin;flucloxacillin;teicoplanin;azlocillin;cefpirome;cefozopran;mezlocillin;cefepime;bacitracin;ceftazidime;cefazolin;pivmecillinam;aztreonam;cefradine;cloxacillin;cefpiramide;ampicillin;fosfomycin;doripenem;meropenem;cefotiam;biapenem;ethambutol;butoconazole;cefmetazole;ceftibu…
miconazole	Ritonavir	bacterial cell wall synthesis inhibitor	38	carbenicillin;dicloxacillin;nafcillin;cefonicid;hetacillin;amdinocillin;cefotaxime;oxacillin;cefoxitin;cefdinir;piperacillin;flucloxacillin;teicoplanin;azlocillin;cefpirome;cefozopran;mezlocillin;cefepime;bacitracin;ceftazidime;cefazolin;pivmecillinam;aztreonam;cefradine;cloxacillin;cefpiramide;ampicillin;fosfomycin;doripenem;meropenem;cefotiam;biapenem;ethambutol;butoconazole;cefmetazole;ceftibu…
cefadroxil	Ritonavir	bacterial cell wall synthesis inhibitor	38	carbenicillin;dicloxacillin;nafcillin;cefonicid;hetacillin;amdinocillin;cefotaxime;oxacillin;cefoxitin;cefdinir;piperacillin;flucloxacillin;teicoplanin;azlocillin;cefpirome;cefozopran;mezlocillin;cefepime;bacitracin;ceftazidime;cefazolin;pivmecillinam;aztreonam;cefradine;cloxacillin;cefpiramide;ampicillin;fosfomycin;doripenem;meropenem;cefotiam;biapenem;ethambutol;butoconazole;cefmetazole;ceftibu…
oxiconazole	Ritonavir	bacterial cell wall synthesis inhibitor	38	carbenicillin;dicloxacillin;nafcillin;cefonicid;hetacillin;amdinocillin;cefotaxime;oxacillin;cefoxitin;cefdinir;piperacillin;flucloxacillin;teicoplanin;azlocillin;cefpirome;cefozopran;mezlocillin;cefepime;bacitracin;ceftazidime;cefazolin;pivmecillinam;aztreonam;cefradine;cloxacillin;cefpiramide;ampicillin;fosfomycin;doripenem;meropenem;cefotiam;biapenem;ethambutol;butoconazole;cefmetazole;ceftibu…
cephalexin	Ritonavir	bacterial cell wall synthesis inhibitor	38	carbenicillin;dicloxacillin;nafcillin;cefonicid;hetacillin;amdinocillin;cefotaxime;oxacillin;cefoxitin;cefdinir;piperacillin;flucloxacillin;teicoplanin;azlocillin;cefpirome;cefozopran;mezlocillin;cefepime;bacitracin;ceftazidime;cefazolin;pivmecillinam;aztreonam;cefradine;cloxacillin;cefpiramide;ampicillin;fosfomycin;doripenem;meropenem;cefotiam;biapenem;ethambutol;butoconazole;cefmetazole;ceftibu…
cefamandole	Ritonavir	bacterial cell wall synthesis inhibitor	38	carbenicillin;dicloxacillin;nafcillin;cefonicid;hetacillin;amdinocillin;cefotaxime;oxacillin;cefoxitin;cefdinir;piperacillin;flucloxacillin;teicoplanin;azlocillin;cefpirome;cefozopran;mezlocillin;cefepime;bacitracin;ceftazidime;cefazolin;pivmecillinam;aztreonam;cefradine;cloxacillin;cefpiramide;ampicillin;fosfomycin;doripenem;meropenem;cefotiam;biapenem;ethambutol;butoconazole;cefmetazole;ceftibu…
sulbutiamine	Ritonavir	acetylcholine receptor antagonist	24	eperisone;tropicamide;vecuronium;tubocurarine;cyclopentolate;rocuronium;homatropine;methantheline;cimetropium;pancuronium;tridihexethyl;umeclidinium;fenoverine;atracurium;pirenzepine;tolterodine;metixene;cisatracurium;aclidinium;mivacurium;scopolamine;mepenzolate;propantheline;otilonium
mizolastine	Ritonavir	histamine receptor antagonist	24	bilastine;astemizole;cyproheptadine;desloratadine;ranitidine;cimetidine;clofedanol;chlorcyclizine;famotidine;doxepin;phenindamine;chlorphenoxamine;fexofenadine;trimethobenzamide;acrivastine;tripelennamine;levocabastine;ebastine;nedocromil;lodoxamide;chlorphenamine;mepyramine;terfenadine;oxatomide
oxybutynin	Ritonavir	acetylcholine receptor antagonist	24	eperisone;tropicamide;vecuronium;tubocurarine;cyclopentolate;rocuronium;homatropine;methantheline;cimetropium;pancuronium;tridihexethyl;umeclidinium;fenoverine;atracurium;pirenzepine;tolterodine;metixene;cisatracurium;aclidinium;mivacurium;scopolamine;mepenzolate;propantheline;otilonium
fesoterodine	Ritonavir	acetylcholine receptor antagonist	24	eperisone;tropicamide;vecuronium;tubocurarine;cyclopentolate;rocuronium;homatropine;methantheline;cimetropium;pancuronium;tridihexethyl;umeclidinium;fenoverine;atracurium;pirenzepine;tolterodine;metixene;cisatracurium;aclidinium;mivacurium;scopolamine;mepenzolate;propantheline;otilonium
nizatidine	Ritonavir	histamine receptor antagonist	24	bilastine;astemizole;cyproheptadine;desloratadine;ranitidine;cimetidine;clofedanol;chlorcyclizine;famotidine;doxepin;phenindamine;chlorphenoxamine;fexofenadine;trimethobenzamide;acrivastine;tripelennamine;levocabastine;ebastine;nedocromil;lodoxamide;chlorphenamine;mepyramine;terfenadine;oxatomide
propiverine	Ritonavir	acetylcholine receptor antagonist	24	eperisone;tropicamide;vecuronium;tubocurarine;cyclopentolate;rocuronium;homatropine;methantheline;cimetropium;pancuronium;tridihexethyl;umeclidinium;fenoverine;atracurium;pirenzepine;tolterodine;metixene;cisatracurium;aclidinium;mivacurium;scopolamine;mepenzolate;propantheline;otilonium
clidinium	Ritonavir	acetylcholine receptor antagonist	24	eperisone;tropicamide;vecuronium;tubocurarine;cyclopentolate;rocuronium;homatropine;methantheline;cimetropium;pancuronium;tridihexethyl;umeclidinium;fenoverine;atracurium;pirenzepine;tolterodine;metixene;cisatracurium;aclidinium;mivacurium;scopolamine;mepenzolate;propantheline;otilonium
methscopolamine	Ritonavir	acetylcholine receptor antagonist	24	eperisone;tropicamide;vecuronium;tubocurarine;cyclopentolate;rocuronium;homatropine;methantheline;cimetropium;pancuronium;tridihexethyl;umeclidinium;fenoverine;atracurium;pirenzepine;tolterodine;metixene;cisatracurium;aclidinium;mivacurium;scopolamine;mepenzolate;propantheline;otilonium
procyclidine	Ritonavir	acetylcholine receptor antagonist	24	eperisone;tropicamide;vecuronium;tubocurarine;cyclopentolate;rocuronium;homatropine;methantheline;cimetropium;pancuronium;tridihexethyl;umeclidinium;fenoverine;atracurium;pirenzepine;tolterodine;metixene;cisatracurium;aclidinium;mivacurium;scopolamine;mepenzolate;propantheline;otilonium
atropine	Ritonavir	acetylcholine receptor antagonist	24	eperisone;tropicamide;vecuronium;tubocurarine;cyclopentolate;rocuronium;homatropine;methantheline;cimetropium;pancuronium;tridihexethyl;umeclidinium;fenoverine;atracurium;pirenzepine;tolterodine;metixene;cisatracurium;aclidinium;mivacurium;scopolamine;mepenzolate;propantheline;otilonium
biperiden	Ritonavir	acetylcholine receptor antagonist	24	eperisone;tropicamide;vecuronium;tubocurarine;cyclopentolate;rocuronium;homatropine;methantheline;cimetropium;pancuronium;tridihexethyl;umeclidinium;fenoverine;atracurium;pirenzepine;tolterodine;metixene;cisatracurium;aclidinium;mivacurium;scopolamine;mepenzolate;propantheline;otilonium
hyoscyamine	Ritonavir	acetylcholine receptor antagonist	24	eperisone;tropicamide;vecuronium;tubocurarine;cyclopentolate;rocuronium;homatropine;methantheline;cimetropium;pancuronium;tridihexethyl;umeclidinium;fenoverine;atracurium;pirenzepine;tolterodine;metixene;cisatracurium;aclidinium;mivacurium;scopolamine;mepenzolate;propantheline;otilonium
trospium	Ritonavir	acetylcholine receptor antagonist	24	eperisone;tropicamide;vecuronium;tubocurarine;cyclopentolate;rocuronium;homatropine;methantheline;cimetropium;pancuronium;tridihexethyl;umeclidinium;fenoverine;atracurium;pirenzepine;tolterodine;metixene;cisatracurium;aclidinium;mivacurium;scopolamine;mepenzolate;propantheline;otilonium
trihexyphenidyl	Ritonavir	acetylcholine receptor antagonist	24	eperisone;tropicamide;vecuronium;tubocurarine;cyclopentolate;rocuronium;homatropine;methantheline;cimetropium;pancuronium;tridihexethyl;umeclidinium;fenoverine;atracurium;pirenzepine;tolterodine;metixene;cisatracurium;aclidinium;mivacurium;scopolamine;mepenzolate;propantheline;otilonium
ipratropium	Ritonavir	acetylcholine receptor antagonist	24	eperisone;tropicamide;vecuronium;tubocurarine;cyclopentolate;rocuronium;homatropine;methantheline;cimetropium;pancuronium;tridihexethyl;umeclidinium;fenoverine;atracurium;pirenzepine;tolterodine;metixene;cisatracurium;aclidinium;mivacurium;scopolamine;mepenzolate;propantheline;otilonium
mecamylamine	Ritonavir	acetylcholine receptor antagonist	24	eperisone;tropicamide;vecuronium;tubocurarine;cyclopentolate;rocuronium;homatropine;methantheline;cimetropium;pancuronium;tridihexethyl;umeclidinium;fenoverine;atracurium;pirenzepine;tolterodine;metixene;cisatracurium;aclidinium;mivacurium;scopolamine;mepenzolate;propantheline;otilonium
pitolisant	Ritonavir	histamine receptor antagonist	24	bilastine;astemizole;cyproheptadine;desloratadine;ranitidine;cimetidine;clofedanol;chlorcyclizine;famotidine;doxepin;phenindamine;chlorphenoxamine;fexofenadine;trimethobenzamide;acrivastine;tripelennamine;levocabastine;ebastine;nedocromil;lodoxamide;chlorphenamine;mepyramine;terfenadine;oxatomide
buclizine	Ritonavir	histamine receptor antagonist	24	bilastine;astemizole;cyproheptadine;desloratadine;ranitidine;cimetidine;clofedanol;chlorcyclizine;famotidine;doxepin;phenindamine;chlorphenoxamine;fexofenadine;trimethobenzamide;acrivastine;tripelennamine;levocabastine;ebastine;nedocromil;lodoxamide;chlorphenamine;mepyramine;terfenadine;oxatomide
clemastine	Ritonavir	histamine receptor antagonist	24	bilastine;astemizole;cyproheptadine;desloratadine;ranitidine;cimetidine;clofedanol;chlorcyclizine;famotidine;doxepin;phenindamine;chlorphenoxamine;fexofenadine;trimethobenzamide;acrivastine;tripelennamine;levocabastine;ebastine;nedocromil;lodoxamide;chlorphenamine;mepyramine;terfenadine;oxatomide
diphenhydramine	Ritonavir	histamine receptor antagonist	24	bilastine;astemizole;cyproheptadine;desloratadine;ranitidine;cimetidine;clofedanol;chlorcyclizine;famotidine;doxepin;phenindamine;chlorphenoxamine;fexofenadine;trimethobenzamide;acrivastine;tripelennamine;levocabastine;ebastine;nedocromil;lodoxamide;chlorphenamine;mepyramine;terfenadine;oxatomide
cetirizine	Ritonavir	histamine receptor antagonist	24	bilastine;astemizole;cyproheptadine;desloratadine;ranitidine;cimetidine;clofedanol;chlorcyclizine;famotidine;doxepin;phenindamine;chlorphenoxamine;fexofenadine;trimethobenzamide;acrivastine;tripelennamine;levocabastine;ebastine;nedocromil;lodoxamide;chlorphenamine;mepyramine;terfenadine;oxatomide
doxylamine	Ritonavir	histamine receptor antagonist	24	bilastine;astemizole;cyproheptadine;desloratadine;ranitidine;cimetidine;clofedanol;chlorcyclizine;famotidine;doxepin;phenindamine;chlorphenoxamine;fexofenadine;trimethobenzamide;acrivastine;tripelennamine;levocabastine;ebastine;nedocromil;lodoxamide;chlorphenamine;mepyramine;terfenadine;oxatomide
levocetirizine	Ritonavir	histamine receptor antagonist	24	bilastine;astemizole;cyproheptadine;desloratadine;ranitidine;cimetidine;clofedanol;chlorcyclizine;famotidine;doxepin;phenindamine;chlorphenoxamine;fexofenadine;trimethobenzamide;acrivastine;tripelennamine;levocabastine;ebastine;nedocromil;lodoxamide;chlorphenamine;mepyramine;terfenadine;oxatomide
triprolidine	Ritonavir	histamine receptor antagonist	24	bilastine;astemizole;cyproheptadine;desloratadine;ranitidine;cimetidine;clofedanol;chlorcyclizine;famotidine;doxepin;phenindamine;chlorphenoxamine;fexofenadine;trimethobenzamide;acrivastine;tripelennamine;levocabastine;ebastine;nedocromil;lodoxamide;chlorphenamine;mepyramine;terfenadine;oxatomide
methapyrilene	Ritonavir	histamine receptor antagonist	24	bilastine;astemizole;cyproheptadine;desloratadine;ranitidine;cimetidine;clofedanol;chlorcyclizine;famotidine;doxepin;phenindamine;chlorphenoxamine;fexofenadine;trimethobenzamide;acrivastine;tripelennamine;levocabastine;ebastine;nedocromil;lodoxamide;chlorphenamine;mepyramine;terfenadine;oxatomide
azatadine	Ritonavir	histamine receptor antagonist	24	bilastine;astemizole;cyproheptadine;desloratadine;ranitidine;cimetidine;clofedanol;chlorcyclizine;famotidine;doxepin;phenindamine;chlorphenoxamine;fexofenadine;trimethobenzamide;acrivastine;tripelennamine;levocabastine;ebastine;nedocromil;lodoxamide;chlorphenamine;mepyramine;terfenadine;oxatomide
brompheniramine	Ritonavir	histamine receptor antagonist	24	bilastine;astemizole;cyproheptadine;desloratadine;ranitidine;cimetidine;clofedanol;chlorcyclizine;famotidine;doxepin;phenindamine;chlorphenoxamine;fexofenadine;trimethobenzamide;acrivastine;tripelennamine;levocabastine;ebastine;nedocromil;lodoxamide;chlorphenamine;mepyramine;terfenadine;oxatomide
loratadine	Ritonavir	histamine receptor antagonist	24	bilastine;astemizole;cyproheptadine;desloratadine;ranitidine;cimetidine;clofedanol;chlorcyclizine;famotidine;doxepin;phenindamine;chlorphenoxamine;fexofenadine;trimethobenzamide;acrivastine;tripelennamine;levocabastine;ebastine;nedocromil;lodoxamide;chlorphenamine;mepyramine;terfenadine;oxatomide
epinastine	Ritonavir	histamine receptor antagonist	24	bilastine;astemizole;cyproheptadine;desloratadine;ranitidine;cimetidine;clofedanol;chlorcyclizine;famotidine;doxepin;phenindamine;chlorphenoxamine;fexofenadine;trimethobenzamide;acrivastine;tripelennamine;levocabastine;ebastine;nedocromil;lodoxamide;chlorphenamine;mepyramine;terfenadine;oxatomide
emedastine	Ritonavir	histamine receptor antagonist	24	bilastine;astemizole;cyproheptadine;desloratadine;ranitidine;cimetidine;clofedanol;chlorcyclizine;famotidine;doxepin;phenindamine;chlorphenoxamine;fexofenadine;trimethobenzamide;acrivastine;tripelennamine;levocabastine;ebastine;nedocromil;lodoxamide;chlorphenamine;mepyramine;terfenadine;oxatomide
tiotropium	Ritonavir	acetylcholine receptor antagonist	24	eperisone;tropicamide;vecuronium;tubocurarine;cyclopentolate;rocuronium;homatropine;methantheline;cimetropium;pancuronium;tridihexethyl;umeclidinium;fenoverine;atracurium;pirenzepine;tolterodine;metixene;cisatracurium;aclidinium;mivacurium;scopolamine;mepenzolate;propantheline;otilonium
pheniramine	Ritonavir	histamine receptor antagonist	24	bilastine;astemizole;cyproheptadine;desloratadine;ranitidine;cimetidine;clofedanol;chlorcyclizine;famotidine;doxepin;phenindamine;chlorphenoxamine;fexofenadine;trimethobenzamide;acrivastine;tripelennamine;levocabastine;ebastine;nedocromil;lodoxamide;chlorphenamine;mepyramine;terfenadine;oxatomide
promethazine	Ritonavir	histamine receptor antagonist	24	bilastine;astemizole;cyproheptadine;desloratadine;ranitidine;cimetidine;clofedanol;chlorcyclizine;famotidine;doxepin;phenindamine;chlorphenoxamine;fexofenadine;trimethobenzamide;acrivastine;tripelennamine;levocabastine;ebastine;nedocromil;lodoxamide;chlorphenamine;mepyramine;terfenadine;oxatomide
chloropyramine	Ritonavir	histamine receptor antagonist	24	bilastine;astemizole;cyproheptadine;desloratadine;ranitidine;cimetidine;clofedanol;chlorcyclizine;famotidine;doxepin;phenindamine;chlorphenoxamine;fexofenadine;trimethobenzamide;acrivastine;tripelennamine;levocabastine;ebastine;nedocromil;lodoxamide;chlorphenamine;mepyramine;terfenadine;oxatomide
darifenacin	Ritonavir	acetylcholine receptor antagonist	24	eperisone;tropicamide;vecuronium;tubocurarine;cyclopentolate;rocuronium;homatropine;methantheline;cimetropium;pancuronium;tridihexethyl;umeclidinium;fenoverine;atracurium;pirenzepine;tolterodine;metixene;cisatracurium;aclidinium;mivacurium;scopolamine;mepenzolate;propantheline;otilonium
carbinoxamine	Ritonavir	histamine receptor antagonist	24	bilastine;astemizole;cyproheptadine;desloratadine;ranitidine;cimetidine;clofedanol;chlorcyclizine;famotidine;doxepin;phenindamine;chlorphenoxamine;fexofenadine;trimethobenzamide;acrivastine;tripelennamine;levocabastine;ebastine;nedocromil;lodoxamide;chlorphenamine;mepyramine;terfenadine;oxatomide
olopatadine	Ritonavir	histamine receptor antagonist	24	bilastine;astemizole;cyproheptadine;desloratadine;ranitidine;cimetidine;clofedanol;chlorcyclizine;famotidine;doxepin;phenindamine;chlorphenoxamine;fexofenadine;trimethobenzamide;acrivastine;tripelennamine;levocabastine;ebastine;nedocromil;lodoxamide;chlorphenamine;mepyramine;terfenadine;oxatomide
mebeverine	Ritonavir	acetylcholine receptor antagonist	24	eperisone;tropicamide;vecuronium;tubocurarine;cyclopentolate;rocuronium;homatropine;methantheline;cimetropium;pancuronium;tridihexethyl;umeclidinium;fenoverine;atracurium;pirenzepine;tolterodine;metixene;cisatracurium;aclidinium;mivacurium;scopolamine;mepenzolate;propantheline;otilonium
azelastine	Ritonavir	histamine receptor antagonist	24	bilastine;astemizole;cyproheptadine;desloratadine;ranitidine;cimetidine;clofedanol;chlorcyclizine;famotidine;doxepin;phenindamine;chlorphenoxamine;fexofenadine;trimethobenzamide;acrivastine;tripelennamine;levocabastine;ebastine;nedocromil;lodoxamide;chlorphenamine;mepyramine;terfenadine;oxatomide
dexchlorpheniramine	Ritonavir	histamine receptor antagonist	24	bilastine;astemizole;cyproheptadine;desloratadine;ranitidine;cimetidine;clofedanol;chlorcyclizine;famotidine;doxepin;phenindamine;chlorphenoxamine;fexofenadine;trimethobenzamide;acrivastine;tripelennamine;levocabastine;ebastine;nedocromil;lodoxamide;chlorphenamine;mepyramine;terfenadine;oxatomide
alcaftadine	Ritonavir	histamine receptor antagonist	24	bilastine;astemizole;cyproheptadine;desloratadine;ranitidine;cimetidine;clofedanol;chlorcyclizine;famotidine;doxepin;phenindamine;chlorphenoxamine;fexofenadine;trimethobenzamide;acrivastine;tripelennamine;levocabastine;ebastine;nedocromil;lodoxamide;chlorphenamine;mepyramine;terfenadine;oxatomide
flavoxate	Ritonavir	acetylcholine receptor antagonist	24	eperisone;tropicamide;vecuronium;tubocurarine;cyclopentolate;rocuronium;homatropine;methantheline;cimetropium;pancuronium;tridihexethyl;umeclidinium;fenoverine;atracurium;pirenzepine;tolterodine;metixene;cisatracurium;aclidinium;mivacurium;scopolamine;mepenzolate;propantheline;otilonium
orphenadrine	Ritonavir	acetylcholine receptor antagonist	24	eperisone;tropicamide;vecuronium;tubocurarine;cyclopentolate;rocuronium;homatropine;methantheline;cimetropium;pancuronium;tridihexethyl;umeclidinium;fenoverine;atracurium;pirenzepine;tolterodine;metixene;cisatracurium;aclidinium;mivacurium;scopolamine;mepenzolate;propantheline;otilonium
lafutidine	Ritonavir	histamine receptor antagonist	24	bilastine;astemizole;cyproheptadine;desloratadine;ranitidine;cimetidine;clofedanol;chlorcyclizine;famotidine;doxepin;phenindamine;chlorphenoxamine;fexofenadine;trimethobenzamide;acrivastine;tripelennamine;levocabastine;ebastine;nedocromil;lodoxamide;chlorphenamine;mepyramine;terfenadine;oxatomide
brimonidine	Ritonavir	adrenergic receptor agonist	17	naphazoline;etilefrine;lofexidine;isoprenaline;synephrine;ritodrine;adrafinil;xylometazoline;hexoprenaline;dexmedetomidine;midodrine;procaterol;vilanterol;xamoterol;guanfacine;apraclonidine;oxymetazoline
silodosin	Ritonavir	adrenergic receptor antagonist	17	vincamine;phentolamine;esmolol;labetalol;moxisylyte;penbutolol;tamsulosin;cloranolol;terazosin;bopindolol;alprenolol;indoramin;practolol;dapiprazole;bevantolol;levobunolol;tolazoline
salmeterol	Ritonavir	adrenergic receptor agonist	17	naphazoline;etilefrine;lofexidine;isoprenaline;synephrine;ritodrine;adrafinil;xylometazoline;hexoprenaline;dexmedetomidine;midodrine;procaterol;vilanterol;xamoterol;guanfacine;apraclonidine;oxymetazoline
tizanidine	Ritonavir	adrenergic receptor agonist	17	naphazoline;etilefrine;lofexidine;isoprenaline;synephrine;ritodrine;adrafinil;xylometazoline;hexoprenaline;dexmedetomidine;midodrine;procaterol;vilanterol;xamoterol;guanfacine;apraclonidine;oxymetazoline
urapidil	Ritonavir	adrenergic receptor antagonist	17	vincamine;phentolamine;esmolol;labetalol;moxisylyte;penbutolol;tamsulosin;cloranolol;terazosin;bopindolol;alprenolol;indoramin;practolol;dapiprazole;bevantolol;levobunolol;tolazoline
alfuzosin	Ritonavir	adrenergic receptor antagonist	17	vincamine;phentolamine;esmolol;labetalol;moxisylyte;penbutolol;tamsulosin;cloranolol;terazosin;bopindolol;alprenolol;indoramin;practolol;dapiprazole;bevantolol;levobunolol;tolazoline
nebivolol	Ritonavir	adrenergic receptor antagonist	17	vincamine;phentolamine;esmolol;labetalol;moxisylyte;penbutolol;tamsulosin;cloranolol;terazosin;bopindolol;alprenolol;indoramin;practolol;dapiprazole;bevantolol;levobunolol;tolazoline
metoprolol	Ritonavir	adrenergic receptor antagonist	17	vincamine;phentolamine;esmolol;labetalol;moxisylyte;penbutolol;tamsulosin;cloranolol;terazosin;bopindolol;alprenolol;indoramin;practolol;dapiprazole;bevantolol;levobunolol;tolazoline
formoterol	Ritonavir	adrenergic receptor agonist	17	naphazoline;etilefrine;lofexidine;isoprenaline;synephrine;ritodrine;adrafinil;xylometazoline;hexoprenaline;dexmedetomidine;midodrine;procaterol;vilanterol;xamoterol;guanfacine;apraclonidine;oxymetazoline
indacaterol	Ritonavir	adrenergic receptor agonist	17	naphazoline;etilefrine;lofexidine;isoprenaline;synephrine;ritodrine;adrafinil;xylometazoline;hexoprenaline;dexmedetomidine;midodrine;procaterol;vilanterol;xamoterol;guanfacine;apraclonidine;oxymetazoline
terbutaline	Ritonavir	adrenergic receptor agonist	17	naphazoline;etilefrine;lofexidine;isoprenaline;synephrine;ritodrine;adrafinil;xylometazoline;hexoprenaline;dexmedetomidine;midodrine;procaterol;vilanterol;xamoterol;guanfacine;apraclonidine;oxymetazoline
sotalol	Ritonavir	adrenergic receptor antagonist	17	vincamine;phentolamine;esmolol;labetalol;moxisylyte;penbutolol;tamsulosin;cloranolol;terazosin;bopindolol;alprenolol;indoramin;practolol;dapiprazole;bevantolol;levobunolol;tolazoline
yohimbine	Ritonavir	adrenergic receptor antagonist	17	vincamine;phentolamine;esmolol;labetalol;moxisylyte;penbutolol;tamsulosin;cloranolol;terazosin;bopindolol;alprenolol;indoramin;practolol;dapiprazole;bevantolol;levobunolol;tolazoline
dronedarone	Ritonavir	adrenergic receptor antagonist	17	vincamine;phentolamine;esmolol;labetalol;moxisylyte;penbutolol;tamsulosin;cloranolol;terazosin;bopindolol;alprenolol;indoramin;practolol;dapiprazole;bevantolol;levobunolol;tolazoline
ergotamine	Ritonavir	adrenergic receptor antagonist	17	vincamine;phentolamine;esmolol;labetalol;moxisylyte;penbutolol;tamsulosin;cloranolol;terazosin;bopindolol;alprenolol;indoramin;practolol;dapiprazole;bevantolol;levobunolol;tolazoline
carvedilol	Ritonavir	adrenergic receptor antagonist	17	vincamine;phentolamine;esmolol;labetalol;moxisylyte;penbutolol;tamsulosin;cloranolol;terazosin;bopindolol;alprenolol;indoramin;practolol;dapiprazole;bevantolol;levobunolol;tolazoline
ephedrine	Ritonavir	adrenergic receptor agonist	17	naphazoline;etilefrine;lofexidine;isoprenaline;synephrine;ritodrine;adrafinil;xylometazoline;hexoprenaline;dexmedetomidine;midodrine;procaterol;vilanterol;xamoterol;guanfacine;apraclonidine;oxymetazoline
acebutolol	Ritonavir	adrenergic receptor antagonist	17	vincamine;phentolamine;esmolol;labetalol;moxisylyte;penbutolol;tamsulosin;cloranolol;terazosin;bopindolol;alprenolol;indoramin;practolol;dapiprazole;bevantolol;levobunolol;tolazoline
bisoprolol	Ritonavir	adrenergic receptor antagonist	17	vincamine;phentolamine;esmolol;labetalol;moxisylyte;penbutolol;tamsulosin;cloranolol;terazosin;bopindolol;alprenolol;indoramin;practolol;dapiprazole;bevantolol;levobunolol;tolazoline
reboxetine	Ritonavir	adrenergic receptor antagonist	17	vincamine;phentolamine;esmolol;labetalol;moxisylyte;penbutolol;tamsulosin;cloranolol;terazosin;bopindolol;alprenolol;indoramin;practolol;dapiprazole;bevantolol;levobunolol;tolazoline
norepinephrine	Ritonavir	adrenergic receptor agonist	17	naphazoline;etilefrine;lofexidine;isoprenaline;synephrine;ritodrine;adrafinil;xylometazoline;hexoprenaline;dexmedetomidine;midodrine;procaterol;vilanterol;xamoterol;guanfacine;apraclonidine;oxymetazoline
mephentermine	Ritonavir	adrenergic receptor agonist	17	naphazoline;etilefrine;lofexidine;isoprenaline;synephrine;ritodrine;adrafinil;xylometazoline;hexoprenaline;dexmedetomidine;midodrine;procaterol;vilanterol;xamoterol;guanfacine;apraclonidine;oxymetazoline
timolol	Ritonavir	adrenergic receptor antagonist	17	vincamine;phentolamine;esmolol;labetalol;moxisylyte;penbutolol;tamsulosin;cloranolol;terazosin;bopindolol;alprenolol;indoramin;practolol;dapiprazole;bevantolol;levobunolol;tolazoline
prazosin	Ritonavir	adrenergic receptor antagonist	17	vincamine;phentolamine;esmolol;labetalol;moxisylyte;penbutolol;tamsulosin;cloranolol;terazosin;bopindolol;alprenolol;indoramin;practolol;dapiprazole;bevantolol;levobunolol;tolazoline
betaxolol	Ritonavir	adrenergic receptor antagonist	17	vincamine;phentolamine;esmolol;labetalol;moxisylyte;penbutolol;tamsulosin;cloranolol;terazosin;bopindolol;alprenolol;indoramin;practolol;dapiprazole;bevantolol;levobunolol;tolazoline
phenoxybenzamine	Ritonavir	adrenergic receptor antagonist	17	vincamine;phentolamine;esmolol;labetalol;moxisylyte;penbutolol;tamsulosin;cloranolol;terazosin;bopindolol;alprenolol;indoramin;practolol;dapiprazole;bevantolol;levobunolol;tolazoline
talinolol	Ritonavir	adrenergic receptor antagonist	17	vincamine;phentolamine;esmolol;labetalol;moxisylyte;penbutolol;tamsulosin;cloranolol;terazosin;bopindolol;alprenolol;indoramin;practolol;dapiprazole;bevantolol;levobunolol;tolazoline
isoxsuprine	Ritonavir	adrenergic receptor agonist	17	naphazoline;etilefrine;lofexidine;isoprenaline;synephrine;ritodrine;adrafinil;xylometazoline;hexoprenaline;dexmedetomidine;midodrine;procaterol;vilanterol;xamoterol;guanfacine;apraclonidine;oxymetazoline
propranolol	Ritonavir	adrenergic receptor antagonist	17	vincamine;phentolamine;esmolol;labetalol;moxisylyte;penbutolol;tamsulosin;cloranolol;terazosin;bopindolol;alprenolol;indoramin;practolol;dapiprazole;bevantolol;levobunolol;tolazoline
phenylephrine	Ritonavir	adrenergic receptor agonist	17	naphazoline;etilefrine;lofexidine;isoprenaline;synephrine;ritodrine;adrafinil;xylometazoline;hexoprenaline;dexmedetomidine;midodrine;procaterol;vilanterol;xamoterol;guanfacine;apraclonidine;oxymetazoline
doxazosin	Ritonavir	adrenergic receptor antagonist	17	vincamine;phentolamine;esmolol;labetalol;moxisylyte;penbutolol;tamsulosin;cloranolol;terazosin;bopindolol;alprenolol;indoramin;practolol;dapiprazole;bevantolol;levobunolol;tolazoline
pindolol	Ritonavir	adrenergic receptor antagonist	17	vincamine;phentolamine;esmolol;labetalol;moxisylyte;penbutolol;tamsulosin;cloranolol;terazosin;bopindolol;alprenolol;indoramin;practolol;dapiprazole;bevantolol;levobunolol;tolazoline
methoxamine	Ritonavir	adrenergic receptor agonist	17	naphazoline;etilefrine;lofexidine;isoprenaline;synephrine;ritodrine;adrafinil;xylometazoline;hexoprenaline;dexmedetomidine;midodrine;procaterol;vilanterol;xamoterol;guanfacine;apraclonidine;oxymetazoline
carteolol	Ritonavir	adrenergic receptor antagonist	17	vincamine;phentolamine;esmolol;labetalol;moxisylyte;penbutolol;tamsulosin;cloranolol;terazosin;bopindolol;alprenolol;indoramin;practolol;dapiprazole;bevantolol;levobunolol;tolazoline
celiprolol	Ritonavir	adrenergic receptor antagonist	17	vincamine;phentolamine;esmolol;labetalol;moxisylyte;penbutolol;tamsulosin;cloranolol;terazosin;bopindolol;alprenolol;indoramin;practolol;dapiprazole;bevantolol;levobunolol;tolazoline
metaraminol	Ritonavir	adrenergic receptor agonist	17	naphazoline;etilefrine;lofexidine;isoprenaline;synephrine;ritodrine;adrafinil;xylometazoline;hexoprenaline;dexmedetomidine;midodrine;procaterol;vilanterol;xamoterol;guanfacine;apraclonidine;oxymetazoline
mirabegron	Ritonavir	adrenergic receptor agonist	17	naphazoline;etilefrine;lofexidine;isoprenaline;synephrine;ritodrine;adrafinil;xylometazoline;hexoprenaline;dexmedetomidine;midodrine;procaterol;vilanterol;xamoterol;guanfacine;apraclonidine;oxymetazoline
fenoterol	Ritonavir	adrenergic receptor agonist	17	naphazoline;etilefrine;lofexidine;isoprenaline;synephrine;ritodrine;adrafinil;xylometazoline;hexoprenaline;dexmedetomidine;midodrine;procaterol;vilanterol;xamoterol;guanfacine;apraclonidine;oxymetazoline
dobutamine	Ritonavir	adrenergic receptor agonist	17	naphazoline;etilefrine;lofexidine;isoprenaline;synephrine;ritodrine;adrafinil;xylometazoline;hexoprenaline;dexmedetomidine;midodrine;procaterol;vilanterol;xamoterol;guanfacine;apraclonidine;oxymetazoline
bambuterol	Ritonavir	adrenergic receptor agonist	17	naphazoline;etilefrine;lofexidine;isoprenaline;synephrine;ritodrine;adrafinil;xylometazoline;hexoprenaline;dexmedetomidine;midodrine;procaterol;vilanterol;xamoterol;guanfacine;apraclonidine;oxymetazoline
tulobuterol	Ritonavir	adrenergic receptor agonist	17	naphazoline;etilefrine;lofexidine;isoprenaline;synephrine;ritodrine;adrafinil;xylometazoline;hexoprenaline;dexmedetomidine;midodrine;procaterol;vilanterol;xamoterol;guanfacine;apraclonidine;oxymetazoline
clenbuterol	Ritonavir	adrenergic receptor agonist	17	naphazoline;etilefrine;lofexidine;isoprenaline;synephrine;ritodrine;adrafinil;xylometazoline;hexoprenaline;dexmedetomidine;midodrine;procaterol;vilanterol;xamoterol;guanfacine;apraclonidine;oxymetazoline
clonidine	Ritonavir	adrenergic receptor agonist	17	naphazoline;etilefrine;lofexidine;isoprenaline;synephrine;ritodrine;adrafinil;xylometazoline;hexoprenaline;dexmedetomidine;midodrine;procaterol;vilanterol;xamoterol;guanfacine;apraclonidine;oxymetazoline
bupranolol	Ritonavir	adrenergic receptor antagonist	17	vincamine;phentolamine;esmolol;labetalol;moxisylyte;penbutolol;tamsulosin;cloranolol;terazosin;bopindolol;alprenolol;indoramin;practolol;dapiprazole;bevantolol;levobunolol;tolazoline
metipranolol	Ritonavir	adrenergic receptor antagonist	17	vincamine;phentolamine;esmolol;labetalol;moxisylyte;penbutolol;tamsulosin;cloranolol;terazosin;bopindolol;alprenolol;indoramin;practolol;dapiprazole;bevantolol;levobunolol;tolazoline
oxprenolol	Ritonavir	adrenergic receptor antagonist	17	vincamine;phentolamine;esmolol;labetalol;moxisylyte;penbutolol;tamsulosin;cloranolol;terazosin;bopindolol;alprenolol;indoramin;practolol;dapiprazole;bevantolol;levobunolol;tolazoline
nadolol	Ritonavir	adrenergic receptor antagonist	17	vincamine;phentolamine;esmolol;labetalol;moxisylyte;penbutolol;tamsulosin;cloranolol;terazosin;bopindolol;alprenolol;indoramin;practolol;dapiprazole;bevantolol;levobunolol;tolazoline
nicergoline	Ritonavir	adrenergic receptor antagonist	17	vincamine;phentolamine;esmolol;labetalol;moxisylyte;penbutolol;tamsulosin;cloranolol;terazosin;bopindolol;alprenolol;indoramin;practolol;dapiprazole;bevantolol;levobunolol;tolazoline
ranolazine	Ritonavir	sodium channel blocker	15	procainamide;tocainide;bupivacaine;ropivacaine;triamterene;fosphenytoin;benzethonium;amiloride;benzocaine;ajmaline;disopyramide;dyclonine;chloroprocaine;oxcarbazepine;flecainide
quinidine	Ritonavir	sodium channel blocker	15	procainamide;tocainide;bupivacaine;ropivacaine;triamterene;fosphenytoin;benzethonium;amiloride;benzocaine;ajmaline;disopyramide;dyclonine;chloroprocaine;oxcarbazepine;flecainide
mexiletine	Ritonavir	sodium channel blocker	15	procainamide;tocainide;bupivacaine;ropivacaine;triamterene;fosphenytoin;benzethonium;amiloride;benzocaine;ajmaline;disopyramide;dyclonine;chloroprocaine;oxcarbazepine;flecainide
ambroxol	Ritonavir	sodium channel blocker	15	procainamide;tocainide;bupivacaine;ropivacaine;triamterene;fosphenytoin;benzethonium;amiloride;benzocaine;ajmaline;disopyramide;dyclonine;chloroprocaine;oxcarbazepine;flecainide
cinchocaine	Ritonavir	sodium channel blocker	15	procainamide;tocainide;bupivacaine;ropivacaine;triamterene;fosphenytoin;benzethonium;amiloride;benzocaine;ajmaline;disopyramide;dyclonine;chloroprocaine;oxcarbazepine;flecainide
phenacemide	Ritonavir	sodium channel blocker	15	procainamide;tocainide;bupivacaine;ropivacaine;triamterene;fosphenytoin;benzethonium;amiloride;benzocaine;ajmaline;disopyramide;dyclonine;chloroprocaine;oxcarbazepine;flecainide
zuclopenthixol	Ritonavir	dopamine receptor antagonist	14	sulpiride;mesoridazine;remoxipride;tiapride;fluspirilene;pipamperone;thioproperazine;bromperidol;triflupromazine;thiethylperazine;alizapride;itopride;acetophenazine;amisulpride
thioridazine	Ritonavir	dopamine receptor antagonist	14	sulpiride;mesoridazine;remoxipride;tiapride;fluspirilene;pipamperone;thioproperazine;bromperidol;triflupromazine;thiethylperazine;alizapride;itopride;acetophenazine;amisulpride
domperidone	Ritonavir	dopamine receptor antagonist	14	sulpiride;mesoridazine;remoxipride;tiapride;fluspirilene;pipamperone;thioproperazine;bromperidol;triflupromazine;thiethylperazine;alizapride;itopride;acetophenazine;amisulpride
pimozide	Ritonavir	dopamine receptor antagonist	14	sulpiride;mesoridazine;remoxipride;tiapride;fluspirilene;pipamperone;thioproperazine;bromperidol;triflupromazine;thiethylperazine;alizapride;itopride;acetophenazine;amisulpride
bromopride	Ritonavir	dopamine receptor antagonist	14	sulpiride;mesoridazine;remoxipride;tiapride;fluspirilene;pipamperone;thioproperazine;bromperidol;triflupromazine;thiethylperazine;alizapride;itopride;acetophenazine;amisulpride
benperidol	Ritonavir	dopamine receptor antagonist	14	sulpiride;mesoridazine;remoxipride;tiapride;fluspirilene;pipamperone;thioproperazine;bromperidol;triflupromazine;thiethylperazine;alizapride;itopride;acetophenazine;amisulpride
flupentixol	Ritonavir	dopamine receptor antagonist	14	sulpiride;mesoridazine;remoxipride;tiapride;fluspirilene;pipamperone;thioproperazine;bromperidol;triflupromazine;thiethylperazine;alizapride;itopride;acetophenazine;amisulpride
droperidol	Ritonavir	dopamine receptor antagonist	14	sulpiride;mesoridazine;remoxipride;tiapride;fluspirilene;pipamperone;thioproperazine;bromperidol;triflupromazine;thiethylperazine;alizapride;itopride;acetophenazine;amisulpride
promazine	Ritonavir	dopamine receptor antagonist	14	sulpiride;mesoridazine;remoxipride;tiapride;fluspirilene;pipamperone;thioproperazine;bromperidol;triflupromazine;thiethylperazine;alizapride;itopride;acetophenazine;amisulpride
chlorpromazine	Ritonavir	dopamine receptor antagonist	14	sulpiride;mesoridazine;remoxipride;tiapride;fluspirilene;pipamperone;thioproperazine;bromperidol;triflupromazine;thiethylperazine;alizapride;itopride;acetophenazine;amisulpride
molindone	Ritonavir	dopamine receptor antagonist	14	sulpiride;mesoridazine;remoxipride;tiapride;fluspirilene;pipamperone;thioproperazine;bromperidol;triflupromazine;thiethylperazine;alizapride;itopride;acetophenazine;amisulpride
thiothixene	Ritonavir	dopamine receptor antagonist	14	sulpiride;mesoridazine;remoxipride;tiapride;fluspirilene;pipamperone;thioproperazine;bromperidol;triflupromazine;thiethylperazine;alizapride;itopride;acetophenazine;amisulpride
pipotiazine	Ritonavir	dopamine receptor antagonist	14	sulpiride;mesoridazine;remoxipride;tiapride;fluspirilene;pipamperone;thioproperazine;bromperidol;triflupromazine;thiethylperazine;alizapride;itopride;acetophenazine;amisulpride
acepromazine	Ritonavir	dopamine receptor antagonist	14	sulpiride;mesoridazine;remoxipride;tiapride;fluspirilene;pipamperone;thioproperazine;bromperidol;triflupromazine;thiethylperazine;alizapride;itopride;acetophenazine;amisulpride
fluphenazine	Ritonavir	dopamine receptor antagonist	14	sulpiride;mesoridazine;remoxipride;tiapride;fluspirilene;pipamperone;thioproperazine;bromperidol;triflupromazine;thiethylperazine;alizapride;itopride;acetophenazine;amisulpride
chlorprothixene	Ritonavir	dopamine receptor antagonist	14	sulpiride;mesoridazine;remoxipride;tiapride;fluspirilene;pipamperone;thioproperazine;bromperidol;triflupromazine;thiethylperazine;alizapride;itopride;acetophenazine;amisulpride
trifluoperazine	Ritonavir	dopamine receptor antagonist	14	sulpiride;mesoridazine;remoxipride;tiapride;fluspirilene;pipamperone;thioproperazine;bromperidol;triflupromazine;thiethylperazine;alizapride;itopride;acetophenazine;amisulpride
cariprazine	Ritonavir	dopamine receptor antagonist	14	sulpiride;mesoridazine;remoxipride;tiapride;fluspirilene;pipamperone;thioproperazine;bromperidol;triflupromazine;thiethylperazine;alizapride;itopride;acetophenazine;amisulpride
perphenazine	Ritonavir	dopamine receptor antagonist	14	sulpiride;mesoridazine;remoxipride;tiapride;fluspirilene;pipamperone;thioproperazine;bromperidol;triflupromazine;thiethylperazine;alizapride;itopride;acetophenazine;amisulpride
prochlorperazine	Ritonavir	dopamine receptor antagonist	14	sulpiride;mesoridazine;remoxipride;tiapride;fluspirilene;pipamperone;thioproperazine;bromperidol;triflupromazine;thiethylperazine;alizapride;itopride;acetophenazine;amisulpride
haloperidol	Ritonavir	dopamine receptor antagonist	14	sulpiride;mesoridazine;remoxipride;tiapride;fluspirilene;pipamperone;thioproperazine;bromperidol;triflupromazine;thiethylperazine;alizapride;itopride;acetophenazine;amisulpride
celecoxib	Ritonavir	cyclooxygenase inhibitor	12	oxyphenbutazone;phenacetin;balsalazide;nepafenac;floctafenine;fentiazac;azapropazone;parecoxib;droxicam;propacetamol;alclofenac;etofenamate
nefopam	Ritonavir	cyclooxygenase inhibitor	12	oxyphenbutazone;phenacetin;balsalazide;nepafenac;floctafenine;fentiazac;azapropazone;parecoxib;droxicam;propacetamol;alclofenac;etofenamate
bufexamac	Ritonavir	cyclooxygenase inhibitor	12	oxyphenbutazone;phenacetin;balsalazide;nepafenac;floctafenine;fentiazac;azapropazone;parecoxib;droxicam;propacetamol;alclofenac;etofenamate
piroxicam	Ritonavir	cyclooxygenase inhibitor	12	oxyphenbutazone;phenacetin;balsalazide;nepafenac;floctafenine;fentiazac;azapropazone;parecoxib;droxicam;propacetamol;alclofenac;etofenamate
olsalazine	Ritonavir	cyclooxygenase inhibitor	12	oxyphenbutazone;phenacetin;balsalazide;nepafenac;floctafenine;fentiazac;azapropazone;parecoxib;droxicam;propacetamol;alclofenac;etofenamate
rofecoxib	Ritonavir	cyclooxygenase inhibitor	12	oxyphenbutazone;phenacetin;balsalazide;nepafenac;floctafenine;fentiazac;azapropazone;parecoxib;droxicam;propacetamol;alclofenac;etofenamate
tenoxicam	Ritonavir	cyclooxygenase inhibitor	12	oxyphenbutazone;phenacetin;balsalazide;nepafenac;floctafenine;fentiazac;azapropazone;parecoxib;droxicam;propacetamol;alclofenac;etofenamate
meloxicam	Ritonavir	cyclooxygenase inhibitor	12	oxyphenbutazone;phenacetin;balsalazide;nepafenac;floctafenine;fentiazac;azapropazone;parecoxib;droxicam;propacetamol;alclofenac;etofenamate
sulindac	Ritonavir	cyclooxygenase inhibitor	12	oxyphenbutazone;phenacetin;balsalazide;nepafenac;floctafenine;fentiazac;azapropazone;parecoxib;droxicam;propacetamol;alclofenac;etofenamate
nabumetone	Ritonavir	cyclooxygenase inhibitor	12	oxyphenbutazone;phenacetin;balsalazide;nepafenac;floctafenine;fentiazac;azapropazone;parecoxib;droxicam;propacetamol;alclofenac;etofenamate
ketoprofen	Ritonavir	cyclooxygenase inhibitor	12	oxyphenbutazone;phenacetin;balsalazide;nepafenac;floctafenine;fentiazac;azapropazone;parecoxib;droxicam;propacetamol;alclofenac;etofenamate
acemetacin	Ritonavir	cyclooxygenase inhibitor	12	oxyphenbutazone;phenacetin;balsalazide;nepafenac;floctafenine;fentiazac;azapropazone;parecoxib;droxicam;propacetamol;alclofenac;etofenamate
indomethacin	Ritonavir	cyclooxygenase inhibitor	12	oxyphenbutazone;phenacetin;balsalazide;nepafenac;floctafenine;fentiazac;azapropazone;parecoxib;droxicam;propacetamol;alclofenac;etofenamate
valdecoxib	Ritonavir	cyclooxygenase inhibitor	12	oxyphenbutazone;phenacetin;balsalazide;nepafenac;floctafenine;fentiazac;azapropazone;parecoxib;droxicam;propacetamol;alclofenac;etofenamate
ketorolac	Ritonavir	cyclooxygenase inhibitor	12	oxyphenbutazone;phenacetin;balsalazide;nepafenac;floctafenine;fentiazac;azapropazone;parecoxib;droxicam;propacetamol;alclofenac;etofenamate
suprofen	Ritonavir	cyclooxygenase inhibitor	12	oxyphenbutazone;phenacetin;balsalazide;nepafenac;floctafenine;fentiazac;azapropazone;parecoxib;droxicam;propacetamol;alclofenac;etofenamate
nimesulide	Ritonavir	cyclooxygenase inhibitor	12	oxyphenbutazone;phenacetin;balsalazide;nepafenac;floctafenine;fentiazac;azapropazone;parecoxib;droxicam;propacetamol;alclofenac;etofenamate
ibuprofen	Ritonavir	cyclooxygenase inhibitor	12	oxyphenbutazone;phenacetin;balsalazide;nepafenac;floctafenine;fentiazac;azapropazone;parecoxib;droxicam;propacetamol;alclofenac;etofenamate
etodolac	Ritonavir	cyclooxygenase inhibitor	12	oxyphenbutazone;phenacetin;balsalazide;nepafenac;floctafenine;fentiazac;azapropazone;parecoxib;droxicam;propacetamol;alclofenac;etofenamate
pranoprofen	Ritonavir	cyclooxygenase inhibitor	12	oxyphenbutazone;phenacetin;balsalazide;nepafenac;floctafenine;fentiazac;azapropazone;parecoxib;droxicam;propacetamol;alclofenac;etofenamate
bromfenac	Ritonavir	cyclooxygenase inhibitor	12	oxyphenbutazone;phenacetin;balsalazide;nepafenac;floctafenine;fentiazac;azapropazone;parecoxib;droxicam;propacetamol;alclofenac;etofenamate
naproxen	Ritonavir	cyclooxygenase inhibitor	12	oxyphenbutazone;phenacetin;balsalazide;nepafenac;floctafenine;fentiazac;azapropazone;parecoxib;droxicam;propacetamol;alclofenac;etofenamate
lornoxicam	Ritonavir	cyclooxygenase inhibitor	12	oxyphenbutazone;phenacetin;balsalazide;nepafenac;floctafenine;fentiazac;azapropazone;parecoxib;droxicam;propacetamol;alclofenac;etofenamate
sulfasalazine	Ritonavir	cyclooxygenase inhibitor	12	oxyphenbutazone;phenacetin;balsalazide;nepafenac;floctafenine;fentiazac;azapropazone;parecoxib;droxicam;propacetamol;alclofenac;etofenamate
fenbufen	Ritonavir	cyclooxygenase inhibitor	12	oxyphenbutazone;phenacetin;balsalazide;nepafenac;floctafenine;fentiazac;azapropazone;parecoxib;droxicam;propacetamol;alclofenac;etofenamate
felbinac	Ritonavir	cyclooxygenase inhibitor	12	oxyphenbutazone;phenacetin;balsalazide;nepafenac;floctafenine;fentiazac;azapropazone;parecoxib;droxicam;propacetamol;alclofenac;etofenamate
diclofenac	Ritonavir	cyclooxygenase inhibitor	12	oxyphenbutazone;phenacetin;balsalazide;nepafenac;floctafenine;fentiazac;azapropazone;parecoxib;droxicam;propacetamol;alclofenac;etofenamate
lumiracoxib	Ritonavir	cyclooxygenase inhibitor	12	oxyphenbutazone;phenacetin;balsalazide;nepafenac;floctafenine;fentiazac;azapropazone;parecoxib;droxicam;propacetamol;alclofenac;etofenamate
etoricoxib	Ritonavir	cyclooxygenase inhibitor	12	oxyphenbutazone;phenacetin;balsalazide;nepafenac;floctafenine;fentiazac;azapropazone;parecoxib;droxicam;propacetamol;alclofenac;etofenamate
tolmetin	Ritonavir	cyclooxygenase inhibitor	12	oxyphenbutazone;phenacetin;balsalazide;nepafenac;floctafenine;fentiazac;azapropazone;parecoxib;droxicam;propacetamol;alclofenac;etofenamate
oxaprozin	Ritonavir	cyclooxygenase inhibitor	12	oxyphenbutazone;phenacetin;balsalazide;nepafenac;floctafenine;fentiazac;azapropazone;parecoxib;droxicam;propacetamol;alclofenac;etofenamate
amikacin	Ritonavir	bacterial 30S ribosomal subunit inhibitor	10	streptomycin;rolitetracycline;dihydrostreptomycin;tigecycline;neomycin;minocycline;kanamycin;tobramycin;paromomycin;ribostamycin
demeclocycline	Ritonavir	bacterial 30S ribosomal subunit inhibitor	10	streptomycin;rolitetracycline;dihydrostreptomycin;tigecycline;neomycin;minocycline;kanamycin;tobramycin;paromomycin;ribostamycin
tetracycline	Ritonavir	bacterial 30S ribosomal subunit inhibitor	10	streptomycin;rolitetracycline;dihydrostreptomycin;tigecycline;neomycin;minocycline;kanamycin;tobramycin;paromomycin;ribostamycin
oxytetracycline	Ritonavir	bacterial 30S ribosomal subunit inhibitor	10	streptomycin;rolitetracycline;dihydrostreptomycin;tigecycline;neomycin;minocycline;kanamycin;tobramycin;paromomycin;ribostamycin
chlorzoxazone	Ritonavir	bacterial 30S ribosomal subunit inhibitor	10	streptomycin;rolitetracycline;dihydrostreptomycin;tigecycline;neomycin;minocycline;kanamycin;tobramycin;paromomycin;ribostamycin
spectinomycin	Ritonavir	bacterial 30S ribosomal subunit inhibitor	10	streptomycin;rolitetracycline;dihydrostreptomycin;tigecycline;neomycin;minocycline;kanamycin;tobramycin;paromomycin;ribostamycin
lincomycin	Ritonavir	bacterial 30S ribosomal subunit inhibitor	10	streptomycin;rolitetracycline;dihydrostreptomycin;tigecycline;neomycin;minocycline;kanamycin;tobramycin;paromomycin;ribostamycin
barnidipine	Ritonavir	calcium channel blocker	9	benidipine;bepridil;etafenone;cilnidipine;cyclandelate;prenylamine;fendiline;nisoldipine;gabapentin
lacidipine	Ritonavir	calcium channel blocker	9	benidipine;bepridil;etafenone;cilnidipine;cyclandelate;prenylamine;fendiline;nisoldipine;gabapentin
lercanidipine	Ritonavir	calcium channel blocker	9	benidipine;bepridil;etafenone;cilnidipine;cyclandelate;prenylamine;fendiline;nisoldipine;gabapentin
manidipine	Ritonavir	calcium channel blocker	9	benidipine;bepridil;etafenone;cilnidipine;cyclandelate;prenylamine;fendiline;nisoldipine;gabapentin
nimodipine	Ritonavir	calcium channel blocker	9	benidipine;bepridil;etafenone;cilnidipine;cyclandelate;prenylamine;fendiline;nisoldipine;gabapentin
gadodiamide	Ritonavir	radiopaque medium	9	iopromide;iopamidol;ioxilan;gadobutrol;iodixanol;iohexol;iodipamide;metrizamide;ioversol
diltiazem	Ritonavir	calcium channel blocker	9	benidipine;bepridil;etafenone;cilnidipine;cyclandelate;prenylamine;fendiline;nisoldipine;gabapentin
isradipine	Ritonavir	calcium channel blocker	9	benidipine;bepridil;etafenone;cilnidipine;cyclandelate;prenylamine;fendiline;nisoldipine;gabapentin
verapamil	Ritonavir	calcium channel blocker	9	benidipine;bepridil;etafenone;cilnidipine;cyclandelate;prenylamine;fendiline;nisoldipine;gabapentin
felodipine	Ritonavir	calcium channel blocker	9	benidipine;bepridil;etafenone;cilnidipine;cyclandelate;prenylamine;fendiline;nisoldipine;gabapentin
nicardipine	Ritonavir	calcium channel blocker	9	benidipine;bepridil;etafenone;cilnidipine;cyclandelate;prenylamine;fendiline;nisoldipine;gabapentin
amlodipine	Ritonavir	calcium channel blocker	9	benidipine;bepridil;etafenone;cilnidipine;cyclandelate;prenylamine;fendiline;nisoldipine;gabapentin
gadoteridol	Ritonavir	radiopaque medium	9	iopromide;iopamidol;ioxilan;gadobutrol;iodixanol;iohexol;iodipamide;metrizamide;ioversol
nilvadipine	Ritonavir	calcium channel blocker	9	benidipine;bepridil;etafenone;cilnidipine;cyclandelate;prenylamine;fendiline;nisoldipine;gabapentin
nifedipine	Ritonavir	calcium channel blocker	9	benidipine;bepridil;etafenone;cilnidipine;cyclandelate;prenylamine;fendiline;nisoldipine;gabapentin
nitrendipine	Ritonavir	calcium channel blocker	9	benidipine;bepridil;etafenone;cilnidipine;cyclandelate;prenylamine;fendiline;nisoldipine;gabapentin
dantrolene	Ritonavir	calcium channel blocker	9	benidipine;bepridil;etafenone;cilnidipine;cyclandelate;prenylamine;fendiline;nisoldipine;gabapentin
levetiracetam	Ritonavir	calcium channel blocker	9	benidipine;bepridil;etafenone;cilnidipine;cyclandelate;prenylamine;fendiline;nisoldipine;gabapentin
flunarizine	Ritonavir	calcium channel blocker	9	benidipine;bepridil;etafenone;cilnidipine;cyclandelate;prenylamine;fendiline;nisoldipine;gabapentin
doxorubicin	Ritonavir	topoisomerase inhibitor	8	pazufloxacin;mitoxantrone;cinoxacin;garenoxacin;pirarubicin;flumequine;pixantrone;rosoxacin
prucalopride	Ritonavir	serotonin receptor agonist	8	xaliproden;zolmitriptan;sumatriptan;rizatriptan;almotriptan;l-lysine;eletriptan;frovatriptan
flibanserin	Ritonavir	serotonin receptor agonist	8	xaliproden;zolmitriptan;sumatriptan;rizatriptan;almotriptan;l-lysine;eletriptan;frovatriptan
irinotecan	Ritonavir	topoisomerase inhibitor	8	pazufloxacin;mitoxantrone;cinoxacin;garenoxacin;pirarubicin;flumequine;pixantrone;rosoxacin
epirubicin	Ritonavir	topoisomerase inhibitor	8	pazufloxacin;mitoxantrone;cinoxacin;garenoxacin;pirarubicin;flumequine;pixantrone;rosoxacin
naratriptan	Ritonavir	serotonin receptor agonist	8	xaliproden;zolmitriptan;sumatriptan;rizatriptan;almotriptan;l-lysine;eletriptan;frovatriptan
topotecan	Ritonavir	topoisomerase inhibitor	8	pazufloxacin;mitoxantrone;cinoxacin;garenoxacin;pirarubicin;flumequine;pixantrone;rosoxacin
cisapride	Ritonavir	serotonin receptor agonist	8	xaliproden;zolmitriptan;sumatriptan;rizatriptan;almotriptan;l-lysine;eletriptan;frovatriptan
enoxacin	Ritonavir	topoisomerase inhibitor	8	pazufloxacin;mitoxantrone;cinoxacin;garenoxacin;pirarubicin;flumequine;pixantrone;rosoxacin
fleroxacin	Ritonavir	topoisomerase inhibitor	8	pazufloxacin;mitoxantrone;cinoxacin;garenoxacin;pirarubicin;flumequine;pixantrone;rosoxacin
dihydroergotamine	Ritonavir	serotonin receptor agonist	8	xaliproden;zolmitriptan;sumatriptan;rizatriptan;almotriptan;l-lysine;eletriptan;frovatriptan
amrubicin	Ritonavir	topoisomerase inhibitor	8	pazufloxacin;mitoxantrone;cinoxacin;garenoxacin;pirarubicin;flumequine;pixantrone;rosoxacin
buspirone	Ritonavir	serotonin receptor agonist	8	xaliproden;zolmitriptan;sumatriptan;rizatriptan;almotriptan;l-lysine;eletriptan;frovatriptan
etoposide	Ritonavir	topoisomerase inhibitor	8	pazufloxacin;mitoxantrone;cinoxacin;garenoxacin;pirarubicin;flumequine;pixantrone;rosoxacin
amsacrine	Ritonavir	topoisomerase inhibitor	8	pazufloxacin;mitoxantrone;cinoxacin;garenoxacin;pirarubicin;flumequine;pixantrone;rosoxacin
teniposide	Ritonavir	topoisomerase inhibitor	8	pazufloxacin;mitoxantrone;cinoxacin;garenoxacin;pirarubicin;flumequine;pixantrone;rosoxacin
aclarubicin	Ritonavir	topoisomerase inhibitor	8	pazufloxacin;mitoxantrone;cinoxacin;garenoxacin;pirarubicin;flumequine;pixantrone;rosoxacin
idarubicin	Ritonavir	topoisomerase inhibitor	8	pazufloxacin;mitoxantrone;cinoxacin;garenoxacin;pirarubicin;flumequine;pixantrone;rosoxacin
amcinonide	Ritonavir	glucocorticoid receptor agonist	7	hydrocortisone;medrysone;fluorometholone;desonide;flumethasone;prednisolone;deflazacort
mometasone	Ritonavir	glucocorticoid receptor agonist	7	hydrocortisone;medrysone;fluorometholone;desonide;flumethasone;prednisolone;deflazacort
fluocinonide	Ritonavir	glucocorticoid receptor agonist	7	hydrocortisone;medrysone;fluorometholone;desonide;flumethasone;prednisolone;deflazacort
halcinonide	Ritonavir	glucocorticoid receptor agonist	7	hydrocortisone;medrysone;fluorometholone;desonide;flumethasone;prednisolone;deflazacort
rimexolone	Ritonavir	glucocorticoid receptor agonist	7	hydrocortisone;medrysone;fluorometholone;desonide;flumethasone;prednisolone;deflazacort
prednisone	Ritonavir	glucocorticoid receptor agonist	7	hydrocortisone;medrysone;fluorometholone;desonide;flumethasone;prednisolone;deflazacort
difluprednate	Ritonavir	glucocorticoid receptor agonist	7	hydrocortisone;medrysone;fluorometholone;desonide;flumethasone;prednisolone;deflazacort
retapamulin	Ritonavir	protein synthesis inhibitor	7	netilmicin;midecamycin;methacycline;sisomicin;diloxanide;chlortetracycline;capreomycin
budesonide	Ritonavir	glucocorticoid receptor agonist	7	hydrocortisone;medrysone;fluorometholone;desonide;flumethasone;prednisolone;deflazacort
desoximetasone	Ritonavir	glucocorticoid receptor agonist	7	hydrocortisone;medrysone;fluorometholone;desonide;flumethasone;prednisolone;deflazacort
rifabutin	Ritonavir	protein synthesis inhibitor	7	netilmicin;midecamycin;methacycline;sisomicin;diloxanide;chlortetracycline;capreomycin
ropinirole	Ritonavir	dopamine receptor agonist	7	etilevodopa;lisuride;quinagolide;fenoldopam;amineptine;pramipexole;bromocriptine
efavirenz	Ritonavir	HIV protease inhibitor	7	ritonavir;saquinavir;lopinavir;darunavir;fosamprenavir;atazanavir;indinavir
nelfinavir	Ritonavir	HIV protease inhibitor	7	ritonavir;saquinavir;lopinavir;darunavir;fosamprenavir;atazanavir;indinavir
tipranavir	Ritonavir	HIV protease inhibitor	7	ritonavir;saquinavir;lopinavir;darunavir;fosamprenavir;atazanavir;indinavir
etretinate	Ritonavir	protein synthesis inhibitor	7	netilmicin;midecamycin;methacycline;sisomicin;diloxanide;chlortetracycline;capreomycin
piretanide	Ritonavir	glucocorticoid receptor agonist	7	hydrocortisone;medrysone;fluorometholone;desonide;flumethasone;prednisolone;deflazacort
clindamycin	Ritonavir	protein synthesis inhibitor	7	netilmicin;midecamycin;methacycline;sisomicin;diloxanide;chlortetracycline;capreomycin
ciclesonide	Ritonavir	glucocorticoid receptor agonist	7	hydrocortisone;medrysone;fluorometholone;desonide;flumethasone;prednisolone;deflazacort
piribedil	Ritonavir	dopamine receptor agonist	7	etilevodopa;lisuride;quinagolide;fenoldopam;amineptine;pramipexole;bromocriptine
rotigotine	Ritonavir	dopamine receptor agonist	7	etilevodopa;lisuride;quinagolide;fenoldopam;amineptine;pramipexole;bromocriptine
amprenavir	Ritonavir	HIV protease inhibitor	7	ritonavir;saquinavir;lopinavir;darunavir;fosamprenavir;atazanavir;indinavir
dopamine	Ritonavir	dopamine receptor agonist	7	etilevodopa;lisuride;quinagolide;fenoldopam;amineptine;pramipexole;bromocriptine
troleandomycin	Ritonavir	protein synthesis inhibitor	7	netilmicin;midecamycin;methacycline;sisomicin;diloxanide;chlortetracycline;capreomycin
triamcinolone	Ritonavir	glucocorticoid receptor agonist	7	hydrocortisone;medrysone;fluorometholone;desonide;flumethasone;prednisolone;deflazacort
methylprednisolone	Ritonavir	glucocorticoid receptor agonist	7	hydrocortisone;medrysone;fluorometholone;desonide;flumethasone;prednisolone;deflazacort
dexamethasone	Ritonavir	glucocorticoid receptor agonist	7	hydrocortisone;medrysone;fluorometholone;desonide;flumethasone;prednisolone;deflazacort
betamethasone	Ritonavir	glucocorticoid receptor agonist	7	hydrocortisone;medrysone;fluorometholone;desonide;flumethasone;prednisolone;deflazacort
pergolide	Ritonavir	dopamine receptor agonist	7	etilevodopa;lisuride;quinagolide;fenoldopam;amineptine;pramipexole;bromocriptine
cabergoline	Ritonavir	dopamine receptor agonist	7	etilevodopa;lisuride;quinagolide;fenoldopam;amineptine;pramipexole;bromocriptine
artesunate	Ritonavir	DNA synthesis inhibitor	6	suramin;trioxsalen;altretamine;valganciclovir;treosulfan;bleomycin
bromhexine	Ritonavir	mucolytic agent	6	stepronin;letosteine;acetylcysteine;eprazinone;erdosteine;sorbitol
moclobemide	Ritonavir	monoamine oxidase inhibitor	6	toloxatone;isocarboxazid;phenelzine;rasagiline;pargyline;nialamide
tranylcypromine	Ritonavir	monoamine oxidase inhibitor	6	toloxatone;isocarboxazid;phenelzine;rasagiline;pargyline;nialamide
hymecromone	Ritonavir	monoamine oxidase inhibitor	6	toloxatone;isocarboxazid;phenelzine;rasagiline;pargyline;nialamide
benznidazole	Ritonavir	DNA synthesis inhibitor	6	suramin;trioxsalen;altretamine;valganciclovir;treosulfan;bleomycin
methoxsalen	Ritonavir	DNA synthesis inhibitor	6	suramin;trioxsalen;altretamine;valganciclovir;treosulfan;bleomycin
lomustine	Ritonavir	DNA synthesis inhibitor	6	suramin;trioxsalen;altretamine;valganciclovir;treosulfan;bleomycin
anthralin	Ritonavir	DNA synthesis inhibitor	6	suramin;trioxsalen;altretamine;valganciclovir;treosulfan;bleomycin
selegiline	Ritonavir	monoamine oxidase inhibitor	6	toloxatone;isocarboxazid;phenelzine;rasagiline;pargyline;nialamide
procarbazine	Ritonavir	monoamine oxidase inhibitor	6	toloxatone;isocarboxazid;phenelzine;rasagiline;pargyline;nialamide
artemisinin	Ritonavir	DNA synthesis inhibitor	6	suramin;trioxsalen;altretamine;valganciclovir;treosulfan;bleomycin
cilostazol	Ritonavir	phosphodiesterase inhibitor	5	dipyridamole;amrinone;moxaverine;resorcinol;udenafil
tadalafil	Ritonavir	phosphodiesterase inhibitor	5	dipyridamole;amrinone;moxaverine;resorcinol;udenafil
drotaverine	Ritonavir	phosphodiesterase inhibitor	5	dipyridamole;amrinone;moxaverine;resorcinol;udenafil
avanafil	Ritonavir	phosphodiesterase inhibitor	5	dipyridamole;amrinone;moxaverine;resorcinol;udenafil
sildenafil	Ritonavir	phosphodiesterase inhibitor	5	dipyridamole;amrinone;moxaverine;resorcinol;udenafil
vardenafil	Ritonavir	phosphodiesterase inhibitor	5	dipyridamole;amrinone;moxaverine;resorcinol;udenafil
norgestimate	Ritonavir	progesterone receptor agonist	5	dienogest;desogestrel;etonogestrel;dydrogesterone;norgestrel
theobromine	Ritonavir	phosphodiesterase inhibitor	5	dipyridamole;amrinone;moxaverine;resorcinol;udenafil
pentoxifylline	Ritonavir	phosphodiesterase inhibitor	5	dipyridamole;amrinone;moxaverine;resorcinol;udenafil
roflumilast	Ritonavir	phosphodiesterase inhibitor	5	dipyridamole;amrinone;moxaverine;resorcinol;udenafil
anagrelide	Ritonavir	phosphodiesterase inhibitor	5	dipyridamole;amrinone;moxaverine;resorcinol;udenafil
eucalyptol	Ritonavir	acetylcholinesterase inhibitor	5	neostigmine;demecarium;rivastigmine;tacrine;pralidoxime
galantamine	Ritonavir	acetylcholinesterase inhibitor	5	neostigmine;demecarium;rivastigmine;tacrine;pralidoxime
granisetron	Ritonavir	serotonin receptor antagonist	5	methysergide;ketanserin;pizotifen;alosetron;alaproclate
papaverine	Ritonavir	phosphodiesterase inhibitor	5	dipyridamole;amrinone;moxaverine;resorcinol;udenafil
enoximone	Ritonavir	phosphodiesterase inhibitor	5	dipyridamole;amrinone;moxaverine;resorcinol;udenafil
donepezil	Ritonavir	acetylcholinesterase inhibitor	5	neostigmine;demecarium;rivastigmine;tacrine;pralidoxime
apremilast	Ritonavir	phosphodiesterase inhibitor	5	dipyridamole;amrinone;moxaverine;resorcinol;udenafil
palonosetron	Ritonavir	serotonin receptor antagonist	5	methysergide;ketanserin;pizotifen;alosetron;alaproclate
dolasetron	Ritonavir	serotonin receptor antagonist	5	methysergide;ketanserin;pizotifen;alosetron;alaproclate
tropisetron	Ritonavir	serotonin receptor antagonist	5	methysergide;ketanserin;pizotifen;alosetron;alaproclate
mianserin	Ritonavir	serotonin receptor antagonist	5	methysergide;ketanserin;pizotifen;alosetron;alaproclate
ondansetron	Ritonavir	serotonin receptor antagonist	5	methysergide;ketanserin;pizotifen;alosetron;alaproclate
progesterone	Ritonavir	progesterone receptor agonist	5	dienogest;desogestrel;etonogestrel;dydrogesterone;norgestrel
cyamemazine	Ritonavir	serotonin receptor antagonist	5	methysergide;ketanserin;pizotifen;alosetron;alaproclate
milrinone	Ritonavir	phosphodiesterase inhibitor	5	dipyridamole;amrinone;moxaverine;resorcinol;udenafil
simeprevir	Ritonavir	HCV inhibitor	4	sofosbuvir;ombitasvir;paritaprevir;asunaprevir
dasabuvir	Ritonavir	HCV inhibitor	4	sofosbuvir;ombitasvir;paritaprevir;asunaprevir
vindesine	Ritonavir	tubulin polymerization inhibitor	4	griseofulvin;docetaxel;vincristine;flubendazole
pralatrexate	Ritonavir	dihydrofolate reductase inhibitor	4	sulfameter;methotrexate;trimetrexate;iclaprim
lurasidone	Ritonavir	dopamine receptor antagonist, serotonin receptor antagonist	4	quetiapine;olanzapine;asenapine;loxapine
iloperidone	Ritonavir	dopamine receptor antagonist, serotonin receptor antagonist	4	quetiapine;olanzapine;asenapine;loxapine
proguanil	Ritonavir	dihydrofolate reductase inhibitor	4	sulfameter;methotrexate;trimetrexate;iclaprim
telaprevir	Ritonavir	HCV inhibitor	4	sofosbuvir;ombitasvir;paritaprevir;asunaprevir
mebendazole	Ritonavir	tubulin polymerization inhibitor	4	griseofulvin;docetaxel;vincristine;flubendazole
riboflavin	Ritonavir	vitamin B	4	pyridoxine;hydroxocobalamin;thiamine;methylcobalamin
daclatasvir	Ritonavir	HCV inhibitor	4	sofosbuvir;ombitasvir;paritaprevir;asunaprevir
ledipasvir	Ritonavir	HCV inhibitor	4	sofosbuvir;ombitasvir;paritaprevir;asunaprevir
boceprevir	Ritonavir	HCV inhibitor	4	sofosbuvir;ombitasvir;paritaprevir;asunaprevir
moexipril	Ritonavir	angiotensin converting enzyme inhibitor	4	cilazapril;perindopril;deserpidine;fosinopril
norfloxacin	Ritonavir	bacterial DNA gyrase inhibitor	4	lomefloxacin;rufloxacin;sitafloxacin;trovafloxacin
besifloxacin	Ritonavir	bacterial DNA gyrase inhibitor	4	lomefloxacin;rufloxacin;sitafloxacin;trovafloxacin
moxifloxacin	Ritonavir	bacterial DNA gyrase inhibitor	4	lomefloxacin;rufloxacin;sitafloxacin;trovafloxacin
gatifloxacin	Ritonavir	bacterial DNA gyrase inhibitor	4	lomefloxacin;rufloxacin;sitafloxacin;trovafloxacin
metoclopramide	Ritonavir	dopamine receptor antagonist, serotonin receptor antagonist	4	quetiapine;olanzapine;asenapine;loxapine
ciprofloxacin	Ritonavir	bacterial DNA gyrase inhibitor	4	lomefloxacin;rufloxacin;sitafloxacin;trovafloxacin
pefloxacin	Ritonavir	bacterial DNA gyrase inhibitor	4	lomefloxacin;rufloxacin;sitafloxacin;trovafloxacin
nadifloxacin	Ritonavir	bacterial DNA gyrase inhibitor	4	lomefloxacin;rufloxacin;sitafloxacin;trovafloxacin
sparfloxacin	Ritonavir	bacterial DNA gyrase inhibitor	4	lomefloxacin;rufloxacin;sitafloxacin;trovafloxacin
ofloxacin	Ritonavir	bacterial DNA gyrase inhibitor	4	lomefloxacin;rufloxacin;sitafloxacin;trovafloxacin
prulifloxacin	Ritonavir	bacterial DNA gyrase inhibitor	4	lomefloxacin;rufloxacin;sitafloxacin;trovafloxacin
gemifloxacin	Ritonavir	bacterial DNA gyrase inhibitor	4	lomefloxacin;rufloxacin;sitafloxacin;trovafloxacin
paliperidone	Ritonavir	dopamine receptor antagonist, serotonin receptor antagonist	4	quetiapine;olanzapine;asenapine;loxapine
levofloxacin	Ritonavir	bacterial DNA gyrase inhibitor	4	lomefloxacin;rufloxacin;sitafloxacin;trovafloxacin
paroxetine	Ritonavir	selective serotonin reuptake inhibitor (SSRI)	4	escitalopram;citalopram;zimelidine;dapoxetine
sertraline	Ritonavir	selective serotonin reuptake inhibitor (SSRI)	4	escitalopram;citalopram;zimelidine;dapoxetine
ziprasidone	Ritonavir	dopamine receptor antagonist, serotonin receptor antagonist	4	quetiapine;olanzapine;asenapine;loxapine
fluoxetine	Ritonavir	selective serotonin reuptake inhibitor (SSRI)	4	escitalopram;citalopram;zimelidine;dapoxetine
ciclopirox	Ritonavir	membrane integrity inhibitor	4	chlorhexidine;miltefosine;octenidine;amorolfine
fluvoxamine	Ritonavir	selective serotonin reuptake inhibitor (SSRI)	4	escitalopram;citalopram;zimelidine;dapoxetine
pyrimethamine	Ritonavir	dihydrofolate reductase inhibitor	4	sulfameter;methotrexate;trimetrexate;iclaprim
trimethoprim	Ritonavir	dihydrofolate reductase inhibitor	4	sulfameter;methotrexate;trimetrexate;iclaprim
zotepine	Ritonavir	dopamine receptor antagonist, serotonin receptor antagonist	4	quetiapine;olanzapine;asenapine;loxapine
pilocarpine	Ritonavir	acetylcholine receptor agonist	4	levamisole;piracetam;acetylcholine;varenicline
captopril	Ritonavir	angiotensin converting enzyme inhibitor	4	cilazapril;perindopril;deserpidine;fosinopril
bethanechol	Ritonavir	acetylcholine receptor agonist	4	levamisole;piracetam;acetylcholine;varenicline
paclitaxel	Ritonavir	tubulin polymerization inhibitor	4	griseofulvin;docetaxel;vincristine;flubendazole
vinorelbine	Ritonavir	tubulin polymerization inhibitor	4	griseofulvin;docetaxel;vincristine;flubendazole
clozapine	Ritonavir	dopamine receptor antagonist, serotonin receptor antagonist	4	quetiapine;olanzapine;asenapine;loxapine
ramipril	Ritonavir	angiotensin converting enzyme inhibitor	4	cilazapril;perindopril;deserpidine;fosinopril
cevimeline	Ritonavir	acetylcholine receptor agonist	4	levamisole;piracetam;acetylcholine;varenicline
lisinopril	Ritonavir	angiotensin converting enzyme inhibitor	4	cilazapril;perindopril;deserpidine;fosinopril
nicotine	Ritonavir	acetylcholine receptor agonist	4	levamisole;piracetam;acetylcholine;varenicline
phenazopyridine	Ritonavir	local anesthetic	4	hexetidine;oxybuprocaine;benzonatate;polidocanol
tetracaine	Ritonavir	membrane integrity inhibitor	4	chlorhexidine;miltefosine;octenidine;amorolfine
prilocaine	Ritonavir	local anesthetic	4	hexetidine;oxybuprocaine;benzonatate;polidocanol
sevoflurane	Ritonavir	membrane integrity inhibitor	4	chlorhexidine;miltefosine;octenidine;amorolfine
articaine	Ritonavir	local anesthetic	4	hexetidine;oxybuprocaine;benzonatate;polidocanol
imidapril	Ritonavir	angiotensin converting enzyme inhibitor	4	cilazapril;perindopril;deserpidine;fosinopril
sertindole	Ritonavir	dopamine receptor antagonist, serotonin receptor antagonist	4	quetiapine;olanzapine;asenapine;loxapine
hexylresorcinol	Ritonavir	local anesthetic	4	hexetidine;oxybuprocaine;benzonatate;polidocanol
melperone	Ritonavir	dopamine receptor antagonist, serotonin receptor antagonist	4	quetiapine;olanzapine;asenapine;loxapine
temocapril	Ritonavir	angiotensin converting enzyme inhibitor	4	cilazapril;perindopril;deserpidine;fosinopril
albendazole	Ritonavir	tubulin polymerization inhibitor	4	griseofulvin;docetaxel;vincristine;flubendazole
enalapril	Ritonavir	angiotensin converting enzyme inhibitor	4	cilazapril;perindopril;deserpidine;fosinopril
quinapril	Ritonavir	angiotensin converting enzyme inhibitor	4	cilazapril;perindopril;deserpidine;fosinopril
risperidone	Ritonavir	dopamine receptor antagonist, serotonin receptor antagonist	4	quetiapine;olanzapine;asenapine;loxapine
benazepril	Ritonavir	angiotensin converting enzyme inhibitor	4	cilazapril;perindopril;deserpidine;fosinopril
trandolapril	Ritonavir	angiotensin converting enzyme inhibitor	4	cilazapril;perindopril;deserpidine;fosinopril
biotin	Ritonavir	vitamin B	4	pyridoxine;hydroxocobalamin;thiamine;methylcobalamin
methylergometrine	Ritonavir	dopamine receptor antagonist, serotonin receptor antagonist	4	quetiapine;olanzapine;asenapine;loxapine
isavuconazole	Ritonavir	cytochrome P450 inhibitor	3	cobicistat;flunisolide;voriconazole
panobinostat	Ritonavir	HDAC inhibitor	3	romidepsin;vorinostat;belinostat
brinzolamide	Ritonavir	carbonic anhydrase inhibitor	3	benzthiazide;diclofenamide;metolazone
calcipotriol	Ritonavir	vitamin D receptor agonist	3	calcitriol;tacalcitol;doxercalciferol
paricalcitol	Ritonavir	vitamin D receptor agonist	3	calcitriol;tacalcitol;doxercalciferol
eplerenone	Ritonavir	cytochrome P450 inhibitor	3	cobicistat;flunisolide;voriconazole
colchicine	Ritonavir	microtubule inhibitor	3	triclabendazole;eribulin;cabazitaxel
temozolomide	Ritonavir	DNA alkylating agent	3	cyclophosphamide;semustine;satraplatin
metronidazole	Ritonavir	DNA inhibitor	3	nifurtimox;oxaliplatin;bendamustine
irbesartan	Ritonavir	angiotensin receptor antagonist	3	fimasartan;eprosartan;candesartan
losartan	Ritonavir	angiotensin receptor antagonist	3	fimasartan;eprosartan;candesartan
mafenide	Ritonavir	carbonic anhydrase inhibitor	3	benzthiazide;diclofenamide;metolazone
valsartan	Ritonavir	angiotensin receptor antagonist	3	fimasartan;eprosartan;candesartan
methazolamide	Ritonavir	carbonic anhydrase inhibitor	3	benzthiazide;diclofenamide;metolazone
metyrapone	Ritonavir	cytochrome P450 inhibitor	3	cobicistat;flunisolide;voriconazole
estramustine	Ritonavir	DNA alkylating agent	3	cyclophosphamide;semustine;satraplatin
chlorambucil	Ritonavir	DNA inhibitor	3	nifurtimox;oxaliplatin;bendamustine
cytarabine	Ritonavir	ribonucleotide reductase inhibitor	3	gemcitabine;clofarabine;hydroxyurea
phenprocoumon	Ritonavir	vitamin K antagonist	3	warfarin;acenocoumarol;phenindione
pipobroman	Ritonavir	DNA alkylating agent	3	cyclophosphamide;semustine;satraplatin
sulfanilamide	Ritonavir	carbonic anhydrase inhibitor	3	benzthiazide;diclofenamide;metolazone
acetazolamide	Ritonavir	carbonic anhydrase inhibitor	3	benzthiazide;diclofenamide;metolazone
busulfan	Ritonavir	DNA inhibitor	3	nifurtimox;oxaliplatin;bendamustine
dorzolamide	Ritonavir	carbonic anhydrase inhibitor	3	benzthiazide;diclofenamide;metolazone
thiotepa	Ritonavir	cytochrome P450 inhibitor	3	cobicistat;flunisolide;voriconazole
alfacalcidol	Ritonavir	vitamin D receptor agonist	3	calcitriol;tacalcitol;doxercalciferol
nimustine	Ritonavir	DNA alkylating agent	3	cyclophosphamide;semustine;satraplatin
vinflunine	Ritonavir	microtubule inhibitor	3	triclabendazole;eribulin;cabazitaxel
ifosfamide	Ritonavir	DNA alkylating agent	3	cyclophosphamide;semustine;satraplatin
nitrofurantoin	Ritonavir	DNA inhibitor	3	nifurtimox;oxaliplatin;bendamustine
dacarbazine	Ritonavir	DNA alkylating agent	3	cyclophosphamide;semustine;satraplatin
telmisartan	Ritonavir	angiotensin receptor antagonist	3	fimasartan;eprosartan;candesartan
olmesartan	Ritonavir	angiotensin receptor antagonist	3	fimasartan;eprosartan;candesartan
itraconazole	Ritonavir	cytochrome P450 inhibitor	3	cobicistat;flunisolide;voriconazole
chlorthalidone	Ritonavir	carbonic anhydrase inhibitor	3	benzthiazide;diclofenamide;metolazone
trofosfamide	Ritonavir	DNA alkylating agent	3	cyclophosphamide;semustine;satraplatin
fludarabine	Ritonavir	ribonucleotide reductase inhibitor	3	gemcitabine;clofarabine;hydroxyurea
posaconazole	Ritonavir	sterol demethylase inhibitor	2	ketoconazole;terconazole
luliconazole	Ritonavir	sterol demethylase inhibitor	2	ketoconazole;terconazole
pyronaridine	Ritonavir	antimalarial agent	2	lumefantrine;halofantrine
atorvastatin	Ritonavir	HMGCR inhibitor	2	pravastatin;procaine
benfotiamine	Ritonavir	antioxidant	2	glutathione;tocofersolan
lovastatin	Ritonavir	HMGCR inhibitor	2	pravastatin;procaine
amiodarone	Ritonavir	potassium channel blocker	2	doxapram;vernakalant
pitavastatin	Ritonavir	HMGCR inhibitor	2	pravastatin;procaine
simvastatin	Ritonavir	HMGCR inhibitor	2	pravastatin;procaine
raltegravir	Ritonavir	HIV integrase inhibitor	2	dolutegravir;elvitegravir
rosuvastatin	Ritonavir	HMGCR inhibitor	2	pravastatin;procaine
quinethazone	Ritonavir	thiazide diuretic	2	cyclopenthiazide;hydrochlorothiazide
fluvastatin	Ritonavir	HMGCR inhibitor	2	pravastatin;procaine
lapatinib	Ritonavir	EGFR inhibitor	2	erlotinib;afatinib
dofetilide	Ritonavir	potassium channel blocker	2	doxapram;vernakalant
digoxin	Ritonavir	ATPase inhibitor	2	ouabain;bedaquiline
digitoxin	Ritonavir	ATPase inhibitor	2	ouabain;bedaquiline
esomeprazole	Ritonavir	ATPase inhibitor	2	ouabain;bedaquiline
telbivudine	Ritonavir	DNA polymerase inhibitor	2	cidofovir;foscarnet
ganciclovir	Ritonavir	DNA polymerase inhibitor	2	cidofovir;foscarnet
etravirine	Ritonavir	non-nucleoside reverse transcriptase inhibitor	2	delavirdine;rilpivirine
clevudine	Ritonavir	DNA polymerase inhibitor	2	cidofovir;foscarnet
prasugrel	Ritonavir	purinergic receptor antagonist	2	ticagrelor;cangrelor
hydroxyzine	Ritonavir	antihistamine	2	antazoline;thonzylamine
ibutilide	Ritonavir	potassium channel blocker	2	doxapram;vernakalant
dirithromycin	Ritonavir	bacterial 50S ribosomal subunit inhibitor	2	linezolid;lymecycline
carmustine	Ritonavir	DNA alkylating agent, DNA inhibitor	2	carboplatin;melphalan
roxithromycin	Ritonavir	bacterial 50S ribosomal subunit inhibitor	2	linezolid;lymecycline
nystatin	Ritonavir	fungal ergosterol inhibitor	2	natamycin;candicidin
azithromycin	Ritonavir	bacterial 50S ribosomal subunit inhibitor	2	linezolid;lymecycline
troxerutin	Ritonavir	antioxidant	2	glutathione;tocofersolan
memantine	Ritonavir	glutamate receptor antagonist	2	amantadine;thiamylal
sulfapyridine	Ritonavir	PABA antagonist	2	sulfametopyrazine;sulfamoxole
sulfamethoxazole	Ritonavir	PABA antagonist	2	sulfametopyrazine;sulfamoxole
ticlopidine	Ritonavir	purinergic receptor antagonist	2	ticagrelor;cangrelor
nevirapine	Ritonavir	non-nucleoside reverse transcriptase inhibitor	2	delavirdine;rilpivirine
benzydamine	Ritonavir	prostanoid receptor antagonist	2	diflunisal;seratrodast
fluconazole	Ritonavir	sterol demethylase inhibitor	2	ketoconazole;terconazole
sulfamethazine	Ritonavir	PABA antagonist	2	sulfametopyrazine;sulfamoxole
dalfampridine	Ritonavir	potassium channel blocker	2	doxapram;vernakalant
bifonazole	Ritonavir	sterol demethylase inhibitor	2	ketoconazole;terconazole
amifampridine	Ritonavir	potassium channel blocker	2	doxapram;vernakalant
hydroxychloroquine	Ritonavir	antimalarial agent	2	lumefantrine;halofantrine
acamprosate	Ritonavir	glutamate receptor antagonist	2	amantadine;thiamylal
thiocolchicoside	Ritonavir	GABA receptor antagonist	2	primidone;thiopental
artemether	Ritonavir	antimalarial agent	2	lumefantrine;halofantrine
famciclovir	Ritonavir	DNA polymerase inhibitor	2	cidofovir;foscarnet
omeprazole	Ritonavir	ATPase inhibitor	2	ouabain;bedaquiline
lansoprazole	Ritonavir	ATPase inhibitor	2	ouabain;bedaquiline
aceclofenac	Ritonavir	prostanoid receptor antagonist	2	diflunisal;seratrodast
letrozole	Ritonavir	aromatase inhibitor	2	anastrozole;formestane
indapamide	Ritonavir	thiazide diuretic	2	cyclopenthiazide;hydrochlorothiazide
methenamine	Ritonavir	bacterial DNA inhibitor	2	furazolidone;nimorazole
chloroquine	Ritonavir	antimalarial agent	2	lumefantrine;halofantrine
sertaconazole	Ritonavir	sterol demethylase inhibitor	2	ketoconazole;terconazole
clopidogrel	Ritonavir	purinergic receptor antagonist	2	ticagrelor;cangrelor
felbamate	Ritonavir	glutamate receptor antagonist	2	amantadine;thiamylal
travoprost	Ritonavir	prostanoid receptor agonist	2	bimatoprost;latanoprost
argatroban	Ritonavir	thrombin inhibitor	2	bivalirudin;vorapaxar
fidaxomicin	Ritonavir	RNA polymerase inhibitor	2	rifapentine;dactinomycin
sulfacetamide	Ritonavir	PABA antagonist	2	sulfametopyrazine;sulfamoxole
treprostinil	Ritonavir	prostanoid receptor agonist	2	bimatoprost;latanoprost
flupirtine	Ritonavir	glutamate receptor antagonist	2	amantadine;thiamylal
acyclovir	Ritonavir	DNA polymerase inhibitor	2	cidofovir;foscarnet
chloramphenicol	Ritonavir	bacterial 50S ribosomal subunit inhibitor	2	linezolid;lymecycline
raloxifene	Ritonavir	estrogen receptor antagonist, selective estrogen receptor modulator (SERM)	2	tamoxifen;toremifene
etifoxine	Ritonavir	GABA receptor modulator	2	metharbital;chlormezanone
tioconazole	Ritonavir	sterol demethylase inhibitor	2	ketoconazole;terconazole
halothane	Ritonavir	glutamate receptor antagonist	2	amantadine;thiamylal
sulconazole	Ritonavir	sterol demethylase inhibitor	2	ketoconazole;terconazole
thiamphenicol	Ritonavir	bacterial 50S ribosomal subunit inhibitor	2	linezolid;lymecycline
pantoprazole	Ritonavir	ATPase inhibitor	2	ouabain;bedaquiline
dinoprostone	Ritonavir	prostanoid receptor agonist	2	bimatoprost;latanoprost
misoprostol	Ritonavir	prostanoid receptor agonist	2	bimatoprost;latanoprost
gefitinib	Ritonavir	EGFR inhibitor	2	erlotinib;afatinib
clarithromycin	Ritonavir	bacterial 50S ribosomal subunit inhibitor	2	linezolid;lymecycline
etomidate	Ritonavir	GABA receptor modulator	2	metharbital;chlormezanone
dexlansoprazole	Ritonavir	ATPase inhibitor	2	ouabain;bedaquiline
spiramycin	Ritonavir	bacterial 50S ribosomal subunit inhibitor	2	linezolid;lymecycline
valaciclovir	Ritonavir	DNA polymerase inhibitor	2	cidofovir;foscarnet
methsuximide	Ritonavir	T-type calcium channel blocker	2	mibefradil;pinaverium
amoxicillin	Ritonavir	penicillin binding protein inhibitor	2	ceforanide;benzylpenicillin
josamycin	Ritonavir	bacterial 50S ribosomal subunit inhibitor	2	linezolid;lymecycline
alprostadil	Ritonavir	prostanoid receptor agonist	2	bimatoprost;latanoprost
exemestane	Ritonavir	aromatase inhibitor	2	anastrozole;formestane
ulipristal	Ritonavir	progesterone receptor antagonist	1	gestrinone
etizolam	Ritonavir	benzodiazepine receptor agonist	1	ivermectin
vildagliptin	Ritonavir	dipeptidyl peptidase inhibitor	1	gemigliptin
linagliptin	Ritonavir	dipeptidyl peptidase inhibitor	1	gemigliptin
naloxegol	Ritonavir	opioid receptor antagonist	1	methylnaltrexone
ospemifene	Ritonavir	selective estrogen receptor modulator (SERM)	1	lasofoxifene
ramelteon	Ritonavir	melatonin receptor agonist	1	tasimelteon
saxagliptin	Ritonavir	dipeptidyl peptidase inhibitor	1	gemigliptin
amodiaquine	Ritonavir	histamine receptor agonist	1	betazole
macitentan	Ritonavir	endothelin receptor antagonist	1	bosentan
tolvaptan	Ritonavir	vasopressin receptor antagonist	1	conivaptan
vilazodone	Ritonavir	serotonin reuptake inhibitor	1	minaprine
tetrabenazine	Ritonavir	vesicular monoamine transporter inhibitor	1	reserpine
pentostatin	Ritonavir	adenosine deaminase inhibitor, ribonucleotide reductase inhibitor	1	cladribine
doxofylline	Ritonavir	adenosine receptor antagonist	1	aminophylline
regadenoson	Ritonavir	adenosine receptor agonist	1	adenosine
didanosine	Ritonavir	nucleoside reverse transcriptase inhibitor	1	abacavir
zidovudine	Ritonavir	nucleoside reverse transcriptase inhibitor	1	abacavir
deferiprone	Ritonavir	chelating agent	1	clioquinol
dabrafenib	Ritonavir	RAF inhibitor	1	vemurafenib
emtricitabine	Ritonavir	nucleoside reverse transcriptase inhibitor	1	abacavir
deferasirox	Ritonavir	chelating agent	1	clioquinol
ibandronate	Ritonavir	bone resorption inhibitor	1	pamidronate
leuprolide	Ritonavir	gonadotropin releasing factor hormone receptor agonist	1	buserelin
triptorelin	Ritonavir	gonadotropin releasing factor hormone receptor agonist	1	buserelin
gonadorelin	Ritonavir	gonadotropin releasing factor hormone receptor agonist	1	buserelin
lactulose	Ritonavir	laxative	1	docusate
betahistine	Ritonavir	histamine receptor agonist, histamine receptor antagonist	1	alimemazine
alogliptin	Ritonavir	dipeptidyl peptidase inhibitor	1	gemigliptin
bisacodyl	Ritonavir	laxative	1	docusate
phenformin	Ritonavir	AMPK activator	1	acadesine
sitagliptin	Ritonavir	dipeptidyl peptidase inhibitor	1	gemigliptin
clopamide	Ritonavir	sodium/chloride cotransporter inhibitor	1	polythiazide
naftifine	Ritonavir	fungal squalene epoxidase inhibitor	1	butenafine
desipramine	Ritonavir	tricyclic antidepressant	1	protriptyline
sulfinpyrazone	Ritonavir	uricosuric blocker	1	probenecid
tolnaftate	Ritonavir	fungal squalene epoxidase inhibitor	1	butenafine
terbinafine	Ritonavir	fungal squalene epoxidase inhibitor	1	butenafine
lidocaine	Ritonavir	histamine receptor agonist	1	betazole
propofol	Ritonavir	benzodiazepine receptor agonist	1	ivermectin
cyclobenzaprine	Ritonavir	adrenergic receptor agonist, serotonin receptor agonist	1	ergonovine
baclofen	Ritonavir	benzodiazepine receptor agonist	1	ivermectin
pimecrolimus	Ritonavir	calcineurin inhibitor	1	tacrolimus
histamine	Ritonavir	histamine receptor agonist	1	betazole
febuxostat	Ritonavir	xanthine oxidase inhibitor	1	allopurinol
ribavirin	Ritonavir	antiviral	1	vidarabine
nortriptyline	Ritonavir	tricyclic antidepressant	1	protriptyline
dimercaprol	Ritonavir	chelating agent	1	clioquinol
oxyquinoline	Ritonavir	chelating agent	1	clioquinol
malathion	Ritonavir	cholinesterase inhibitor	1	ambenonium
zalcitabine	Ritonavir	nucleoside reverse transcriptase inhibitor	1	abacavir
carbimazole	Ritonavir	antithyroid agent	1	methimazole
nalmefene	Ritonavir	opioid receptor antagonist	1	methylnaltrexone
diethylcarbamazine	Ritonavir	lipoxygenase inhibitor	1	masoprocol
ciprofibrate	Ritonavir	PPAR receptor agonist	1	etofibrate
ambrisentan	Ritonavir	endothelin receptor antagonist	1	bosentan
hexachlorophene	Ritonavir	potassium channel activator	1	diazoxide
alvimopan	Ritonavir	opioid receptor antagonist	1	methylnaltrexone
naltrexone	Ritonavir	opioid receptor antagonist	1	methylnaltrexone
ethosuximide	Ritonavir	succinimide antiepileptic	1	phensuximide
enflurane	Ritonavir	membrane permeability inhibitor	1	methoxyflurane
bezafibrate	Ritonavir	PPAR receptor agonist	1	etofibrate
faropenem	Ritonavir	lactamase inhibitor	1	ticarcillin
clofibrate	Ritonavir	PPAR receptor agonist	1	etofibrate
erythromycin	Ritonavir	NFkB pathway inhibitor	1	auranofin
fulvestrant	Ritonavir	estrogen receptor antagonist	1	clomifene
piperazine	Ritonavir	benzodiazepine receptor agonist	1	ivermectin
bazedoxifene	Ritonavir	selective estrogen receptor modulator (SERM)	1	lasofoxifene
ixazomib	Ritonavir	proteasome inhibitor	1	carfilzomib
phenylbutazone	Ritonavir	cyclooxygenase inhibitor, prostanoid receptor antagonist	1	indoprofen
amlexanox	Ritonavir	histamine receptor modulator	1	cyclizine
trimebutine	Ritonavir	opioid receptor agonist	1	nalfurafine
benzbromarone	Ritonavir	chloride channel blocker	1	trichlormethiazide
aurothioglucose	Ritonavir	PKC inhibitor	1	dequalinium
sitaxentan	Ritonavir	endothelin receptor antagonist	1	bosentan
lamivudine	Ritonavir	nucleoside reverse transcriptase inhibitor	1	abacavir
dihydrotachysterol	Ritonavir	vitamin analog	1	ergocalciferol
aprindine	Ritonavir	voltage-gated sodium channel blocker	1	rufinamide
desvenlafaxine	Ritonavir	serotonin–norepinephrine reuptake inhibitor (SNRI)	1	milnacipran
loperamide	Ritonavir	opioid receptor agonist	1	nalfurafine
tolperisone	Ritonavir	voltage-gated sodium channel blocker	1	rufinamide
fenofibrate	Ritonavir	PPAR receptor agonist	1	etofibrate
naloxone	Ritonavir	opioid receptor antagonist	1	methylnaltrexone
abiraterone	Ritonavir	androgen biosynthesis inhibitor	0
stiripentol	Ritonavir	GABA uptake inhibitor	0
aprepitant	Ritonavir	tachykinin antagonist	0
dasatinib	Ritonavir	Bcr-Abl kinase inhibitor, ephrin inhibitor, KIT inhibitor, PDGFR tyrosine kinase receptor inhibitor, SRC inhibitor, tyrosine kinase inhibitor	0
carbenoxolone	Ritonavir	11-beta hydroxysteroid dehydrogenase inhibitor	0
sonidegib	Ritonavir	smoothened receptor antagonist	0
propafenone	Ritonavir	antiarrhythmic	0
ceritinib	Ritonavir	ALK tyrosine kinase receptor inhibitor	0
dutasteride	Ritonavir	5 alpha reductase inhibitor	0
eltrombopag	Ritonavir	thrombopoietin receptor agonist	0
ivacaftor	Ritonavir	CFTR channel potentiator	0
mifepristone	Ritonavir	glucocorticoid receptor antagonist, progesterone receptor antagonist	0
palbociclib	Ritonavir	CDK inhibitor	0
trametinib	Ritonavir	MEK inhibitor	0
apixaban	Ritonavir	coagulation factor inhibitor	0
quinine	Ritonavir	hemozoin biocrystallization inhibitor	0
ixabepilone	Ritonavir	microtubule stabilizing agent	0
eliglustat	Ritonavir	glycosyl transferase inhibitor	0
nefazodone	Ritonavir	adrenergic inhibitor, norepinephrine reuptake inhibitor, serotonin receptor antagonist, serotonin reuptake inhibitor	0
opipramol	Ritonavir	sigma receptor agonist	0
almitrine	Ritonavir	neurotransmitter agonist	0
pazopanib	Ritonavir	KIT inhibitor, PDGFR tyrosine kinase receptor inhibitor, VEGFR inhibitor	0
cabozantinib	Ritonavir	RET tyrosine kinase inhibitor, VEGFR inhibitor	0
loteprednol	Ritonavir	glucocorticoid receptor agonist, phospholipase inhibitor	0
idelalisib	Ritonavir	PI3K inhibitor	0
valrubicin	Ritonavir	DNA inhibitor, topoisomerase inhibitor	0
troglitazone	Ritonavir	insulin sensitizer, PPAR receptor agonist	0
axitinib	Ritonavir	PDGFR tyrosine kinase receptor inhibitor, VEGFR inhibitor	0
riociguat	Ritonavir	guanylate cyclase stimulant	0
brexpiprazole	Ritonavir	dopamine receptor partial agonist	0
agomelatine	Ritonavir	melatonin receptor agonist, serotonin receptor antagonist	0
cediranib	Ritonavir	KIT inhibitor, VEGFR inhibitor	0
duloxetine	Ritonavir	norepinephrine reuptake inhibitor, serotonin–norepinephrine reuptake inhibitor (SNRI)	0
masitinib	Ritonavir	KIT inhibitor, PDGFR tyrosine kinase receptor inhibitor, SRC inhibitor	0
ruxolitinib	Ritonavir	JAK inhibitor	0
chlorothiazide	Ritonavir	diuretic	0
prednicarbate	Ritonavir	phospholipase activator	0
pranlukast	Ritonavir	leukotriene receptor antagonist	0
repaglinide	Ritonavir	insulin secretagogue	0
verteporfin	Ritonavir	photosensitizing agent	0
rifaximin	Ritonavir	RNA synthesis inhibitor	0
ibrutinib	Ritonavir	Bruton's tyrosine kinase (BTK) inhibitor	0
tianeptine	Ritonavir	selective serotonin reuptake enhancer (SSRE)	0
ivabradine	Ritonavir	HCN channel blocker, potassium channel blocker, sodium channel blocker	0
rutin	Ritonavir	antioxidant, capillary stabilizing agent, nitric oxide scavenger	0
imatinib	Ritonavir	Bcr-Abl kinase inhibitor, KIT inhibitor, PDGFR tyrosine kinase receptor inhibitor	0
bosutinib	Ritonavir	Abl kinase inhibitor, Bcr-Abl kinase inhibitor, SRC inhibitor	0
tofacitinib	Ritonavir	JAK inhibitor	0
physostigmine	Ritonavir	acetylcholinesterase inhibitor, cholinesterase inhibitor	0
deslanoside	Ritonavir	Na/K-ATPase inhibitor	0
dyphylline	Ritonavir	adenosine receptor antagonist, phosphodiesterase inhibitor	0
nelarabine	Ritonavir	DNA synthesis inhibitor, T cell inhibitor	0
leucovorin	Ritonavir	folate receptor ligand	0
decitabine	Ritonavir	DNA methyltransferase inhibitor	0
levonorgestrel	Ritonavir	estrogen receptor agonist, glucocorticoid receptor antagonist, progesterone receptor agonist, progesterone receptor antagonist	0
atovaquone	Ritonavir	mitochondrial electron transport inhibitor	0
nintedanib	Ritonavir	FGFR inhibitor, PDGFR tyrosine kinase receptor inhibitor, VEGFR inhibitor	0
finasteride	Ritonavir	5 alpha reductase inhibitor	0
estradiol	Ritonavir	estrogen receptor agonist	0
teriflunomide	Ritonavir	dihydroorotate dehydrogenase inhibitor	0
enzalutamide	Ritonavir	androgen receptor antagonist	0
orlistat	Ritonavir	lipase inhibitor	0
mitotane	Ritonavir	antineoplastic agent	0
fingolimod	Ritonavir	immunosuppressant, sphingosine 1-phosphate receptor agonist	0
abarelix	Ritonavir	gonadotropin releasing factor hormone receptor antagonist	0
pasireotide	Ritonavir	somatostatin receptor agonist	0
degarelix	Ritonavir	gonadotropin releasing factor hormone receptor antagonist	0
isoflurane	Ritonavir	inhaled anaesthetic	0
octreotide	Ritonavir	somatostatin receptor agonist	0
sunitinib	Ritonavir	FLT3 inhibitor, KIT inhibitor, PDGFR tyrosine kinase receptor inhibitor, RET tyrosine kinase inhibitor, VEGFR inhibitor	0
cetrorelix	Ritonavir	gonadotropin releasing factor hormone receptor antagonist	0
somatostatin	Ritonavir	somatostatin receptor agonist	0
sincalide	Ritonavir	cholecystokinin agonist	0
acetohexamide	Ritonavir	ATP channel blocker	0
empagliflozin	Ritonavir	sodium/glucose cotransporter inhibitor	0
glimepiride	Ritonavir	insulin secretagogue	0
gliclazide	Ritonavir	ATP channel blocker, insulin secretagogue	0
miglustat	Ritonavir	glycosyl transferase inhibitor	0
lubiprostone	Ritonavir	chloride channel activator	0
rimantadine	Ritonavir	antiviral, RNA synthesis inhibitor	0
metformin	Ritonavir	insulin sensitizer	0
rosiglitazone	Ritonavir	insulin sensitizer, PPAR receptor agonist	0
tirofiban	Ritonavir	platelet aggregation inhibitor, structural glycoprotein antagonist	0
inositol	Ritonavir	insulin sensitizer	0
iobenguane	Ritonavir	antineoplastic agent	0
gliquidone	Ritonavir	sulfonylurea	0
tolazamide	Ritonavir	ATP channel blocker	0
glipizide	Ritonavir	sulfonylurea	0
tribenoside	Ritonavir	anti-inflammatory agent, capillary stabilizing agent	0
perhexiline	Ritonavir	carnitine palmitoyltransferase inhibitor	0
chlorpropamide	Ritonavir	ATP channel blocker	0
glyburide	Ritonavir	ATP channel blocker, insulin secretagogue, sulfonylurea	0
miglitol	Ritonavir	glucosidase inhibitor	0
cysteamine	Ritonavir	tissue transglutaminase inhibitor	0
voglibose	Ritonavir	glucosidase inhibitor	0
acarbose	Ritonavir	glucosidase inhibitor	0
canagliflozin	Ritonavir	sodium/glucose cotransporter inhibitor	0
mitiglinide	Ritonavir	insulin secretagogue	0
diosmin	Ritonavir	aryl hydrocarbon receptor agonist, capillary stabilizing agent	0
fondaparinux	Ritonavir	coagulation factor inhibitor	0
dinoprost	Ritonavir	prostacyclin analog	0
amifostine	Ritonavir	reducing agent	0
nicorandil	Ritonavir	nitric oxide donor, potassium channel activator	0
sulfadiazine	Ritonavir	bacterial antifolate	0
doxycycline	Ritonavir	bacterial 30S ribosomal subunit inhibitor, metalloproteinase inhibitor	0
topiramate	Ritonavir	carbonic anhydrase inhibitor, glutamate receptor antagonist, kainate receptor antagonist	0
rabeprazole	Ritonavir	ATPase inhibitor, gastrin inhibitor	0
olaparib	Ritonavir	PARP inhibitor	0
dihydroergocristine	Ritonavir	adrenergic receptor antagonist, prolactin inhibitor	0
capsaicin	Ritonavir	TRPV agonist	0
bortezomib	Ritonavir	NFkB pathway inhibitor, proteasome inhibitor	0
imipramine	Ritonavir	norepinephrine reputake inhibitor, serotonin reuptake inhibitor	0
regorafenib	Ritonavir	FGFR inhibitor, KIT inhibitor, PDGFR tyrosine kinase receptor inhibitor, RAF inhibitor, RET tyrosine kinase inhibitor, VEGFR inhibitor	0
crizotinib	Ritonavir	ALK tyrosine kinase receptor inhibitor	0
trifluridine	Ritonavir	DNA directed DNA polymerase inhibitor, thymidylate synthase inhibitor	0
sulfadoxine	Ritonavir	dihydropteroate synthase inhibitor	0
riluzole	Ritonavir	glutamate inhibitor	0
sulfamerazine	Ritonavir	bacterial antifolate	0
atomoxetine	Ritonavir	norepinephrine transporter inhibitor	0
leflunomide	Ritonavir	dihydroorotate dehydrogenase inhibitor, PDGFR tyrosine kinase receptor inhibitor	0
cinacalcet	Ritonavir	calcium channel activator	0
isoniazid	Ritonavir	FABI inhibitor	0
nilotinib	Ritonavir	Abl kinase inhibitor, Bcr-Abl kinase inhibitor	0
nitroxoline	Ritonavir	cathepsin inhibitor	0
sulfamethizole	Ritonavir	bacterial antifolate	0
zafirlukast	Ritonavir	leukotriene receptor antagonist	0
clomipramine	Ritonavir	serotonin transporter (SERT) inhibitor	0
venlafaxine	Ritonavir	adrenergic inhibitor, norepinephrine reuptake inhibitor, serotonin–norepinephrine reuptake inhibitor (SNRI)	0
sorafenib	Ritonavir	FLT3 inhibitor, KIT inhibitor, PDGFR tyrosine kinase receptor inhibitor, RAF inhibitor, RET tyrosine kinase inhibitor, VEGFR inhibitor	0
clotrimazole	Ritonavir	cytochrome P450 inhibitor, imidazoline receptor ligand	0
sulfathiazole	Ritonavir	dihydropteroate synthase inhibitor	0
nicotinamide	Ritonavir	protein synthesis stimulant	0
diacerein	Ritonavir	interleukin inhibitor	0
promestriene	Ritonavir	estrogen receptor agonist	0
mirtazapine	Ritonavir	adrenergic receptor antagonist, serotonin receptor antagonist	0
furosemide	Ritonavir	diuretic	0
bupropion	Ritonavir	dopamine reuptake inhibitor	0
clofazimine	Ritonavir	GK0582 inhibitor	0
dienestrol	Ritonavir	estrogen receptor agonist	0
tazobactam	Ritonavir	beta lactamase inhibitor	0
fenspiride	Ritonavir	bronchodilator	0
isoconazole	Ritonavir	fungal lanosterol demethylase inhibitor	0
metamizole	Ritonavir	cyclooxygenase inhibitor, opioid receptor agonist	0
disulfiram	Ritonavir	aldehyde dehydrogenase inhibitor, DNA methyltransferase inhibitor, TRPV agonist	0
secnidazole	Ritonavir	acetylcholinesterase inhibitor, microtubule inhibitor	0
sultamicillin	Ritonavir	antibacterial	0
acitretin	Ritonavir	retinoid receptor agonist	0
melatonin	Ritonavir	melatonin receptor agonist, nitric oxide synthase inhibitor	0
cloperastine	Ritonavir	antitussive	0
adapalene	Ritonavir	retinoid receptor agonist	0
clobutinol	Ritonavir	antitussive	0
dapagliflozin	Ritonavir	sodium/glucose cotransporter inhibitor	0
tafluprost	Ritonavir	prostaglandin inhibitor	0
bumetanide	Ritonavir	solute carrier family member inhibitor	0
levodropropizine	Ritonavir	antitussive	0
epoprostenol	Ritonavir	prostacyclin analog	0
nilutamide	Ritonavir	androgen receptor antagonist	0
diethylstilbestrol	Ritonavir	estrogen receptor agonist	0
estriol	Ritonavir	estrogen receptor agonist	0
niclosamide	Ritonavir	DNA replication inhibitor, STAT inhibitor	0
triclosan	Ritonavir	antibacterial agent	0
levothyroxine	Ritonavir	thyroid hormone stimulant	0
caffeine	Ritonavir	adenosine receptor antagonist, phosphodiesterase inhibitor	0
plicamycin	Ritonavir	alcohol dehydrogenase inhibitor	0
diphenylpyraline	Ritonavir	dopamine reuptake inhibitor	0
flumazenil	Ritonavir	benzodiazepine receptor antagonist	0
dextromethorphan	Ritonavir	glutamate receptor antagonist, sigma receptor agonist	0
aminoglutethimide	Ritonavir	glucocorticoid receptor antagonist	0
morniflumate	Ritonavir	anti-inflammatory agent	0
pomalidomide	Ritonavir	angiogenesis inhibitor, tumor necrosis factor production inhibitor	0
aniracetam	Ritonavir	glutamate receptor agonist	0
vandetanib	Ritonavir	EGFR inhibitor, RET tyrosine kinase inhibitor, VEGFR inhibitor	0
rilmenidine	Ritonavir	adrenergic receptor agonist, imidazoline receptor agonist	0
isotretinoin	Ritonavir	retinoid receptor agonist	0
liothyronine	Ritonavir	thyroid hormone stimulant	0
molsidomine	Ritonavir	guanylate cyclase stimulant	0
rupatadine	Ritonavir	histamine receptor antagonist, platelet activating factor receptor antagonist	0
azacitidine	Ritonavir	DNA methyltransferase inhibitor	0
zonisamide	Ritonavir	sodium channel blocker, T-type calcium channel blocker	0
trimethadione	Ritonavir	oxazolidine antiepileptic	0
thalidomide	Ritonavir	tumor necrosis factor production inhibitor	0
tinidazole	Ritonavir	antiprotozoal agent	0
dapsone	Ritonavir	bacterial antifolate	0
valpromide	Ritonavir	epoxide hydolase inhibitor	0
pioglitazone	Ritonavir	insulin sensitizer, PPAR receptor agonist	0
fenoprofen	Ritonavir	prostaglandin inhibitor	0
vismodegib	Ritonavir	hedgehog pathway inhibitor, smoothened receptor antagonist	0
fomepizole	Ritonavir	alcohol dehydrogenase inhibitor	0
bicalutamide	Ritonavir	androgen receptor antagonist	0
tiagabine	Ritonavir	GABA uptake inhibitor	0
hydralazine	Ritonavir	vasodilator	0
econazole	Ritonavir	lanosterol demethylase inhibitor, sterol demethylase inhibitor	0
daunorubicin	Ritonavir	RNA synthesis inhibitor, topoisomerase inhibitor	0
rivaroxaban	Ritonavir	coagulation factor inhibitor	0
maribavir	Ritonavir	cytomegalovirus inhibitor, protein kinase inhibitor	0
ibudilast	Ritonavir	leukotriene receptor antagonist, phosphodiesterase inhibitor	0
ethionamide	Ritonavir	mycolic synthesis inhibitor	0
lesinurad	Ritonavir	uric acid diuretic	0
nitazoxanide	Ritonavir	pyruvate ferredoxin oxidoreductase inhibitor	0
tolbutamide	Ritonavir	ATP channel blocker	0
bexarotene	Ritonavir	retinoid receptor agonist	0
tegaserod	Ritonavir	serotonin receptor partial agonist	0
flutamide	Ritonavir	androgen receptor antagonist	0
pyrazinamide	Ritonavir	fatty acid synthase inhibitor	0
tretinoin	Ritonavir	retinoid receptor agonist, retinoid receptor ligand	0
menadione	Ritonavir	mitochondrial DNA polymerase inhibitor, phosphatase inhibitor	0
nateglinide	Ritonavir	insulin secretagogue	0
levodopa	Ritonavir	dopamine precursor	0
indobufen	Ritonavir	cyclooxygenase inhibitor, platelet aggregation inhibitor	0
lonidamine	Ritonavir	glucokinase inhibitor	0
sulbactam	Ritonavir	beta lactamase inhibitor	0
tolrestat	Ritonavir	aldose reductase inhibitor	0
selexipag	Ritonavir	IP1 prostacyclin receptor agonist, platelet aggregation inhibitor	0
tazarotene	Ritonavir	retinoid receptor agonist	0
clomethiazole	Ritonavir	GABA receptor antagonist, GABA receptor modulator	0
montelukast	Ritonavir	leukotriene receptor antagonist	0
cinepazide	Ritonavir	calcium channel activator	0
propylthiouracil	Ritonavir	thyroid peroxidase inhibitor	0
praziquantel	Ritonavir	anthelmintic agent	0
fotemustine	Ritonavir	thioredoxin inhibitor	0
lenalidomide	Ritonavir	anticancer agent	0
mefloquine	Ritonavir	adenosine receptor antagonist, hemoglobin antagonist	0
glucosamine	Ritonavir	glycosylated protein precursor	0
pidotimod	Ritonavir	interferon receptor agonist, interleukin receptor agonist	0
estrone	Ritonavir	estrogen receptor agonist, estrogenic hormone	0
roquinimex	Ritonavir	angiogenesis inhibitor, tumor necrosis factor production inhibitor	0
ornidazole	Ritonavir	antiprotozoal agent	0
ifenprodil	Ritonavir	adrenergic receptor antagonist, glutamate receptor antagonist	0
gemfibrozil	Ritonavir	lipoprotein lipase activator	0
vinblastine	Ritonavir	microtubule inhibitor, tubulin polymerization inhibitor	0
droxidopa	Ritonavir	norepinephrine precursor	0
torasemide	Ritonavir	electrolyte reabsorption inhibitor, thromboxane receptor antagonist	0
rimonabant	Ritonavir	cannabinoid receptor antagonist	0
diethyltoluamide	Ritonavir	ionotropic receptor IR40a activator	0
imiquimod	Ritonavir	interferon inducer, toll-like receptor agonist	0
everolimus	Ritonavir	mTOR inhibitor	0
temsirolimus	Ritonavir	mTOR inhibitor	0
nalbuphine	Ritonavir	opioid receptor agonist, opioid receptor antagonist	0
sirolimus	Ritonavir	mTOR inhibitor	0
