# Supplementary material for: Computational prediction of interactions between Paxlovid and prescription drugs
Source: Proc Natl Acad Sci U S A. 2023 Mar 13;120(12):e2221857120. doi: 10.1073/pnas.2221857120 (PMC10041137; doi:10.1073/pnas.2221857120)
Supplement: Supplementary file 6 — Dataset 05 (XLSX) [file pnas.2221857120.sd05.xlsx]

## Sheet: Dataset S5
Dataset S5. Hyperparameters examined for the DNN in the DeepDDI2.
Hyperparameter	Tested values	Optimal value for the DDI type prediction
Number of hidden layers	3, 4, 5, 6, 7, 8	3
Number of nodes per layer	256, 512, 1024	1024
Dropout rate	0.3, 0.4, 0.5	0.3
Learning rate	log0.005 - log0.2	0.0069
